# Supplementary material for: Unraveling transcriptional control and cis-regulatory codes using the software suite GeneACT
Source: Genome Biol. 2006 Oct 25;7(10):R97. doi: 10.1186/gb-2006-7-10-r97 (PMC1794569; doi:10.1186/gb-2006-7-10-r97)
Supplement: Additional data file 1 — Table containing the original DNA microarray data generated by Cam and coworkers [33] used for DBSS; the gene IDs of regulated and control gene sets used for the search are listed. [file gb-2006-7-10-r97-S1.xls]

## Sheet: Regulated p<0.05
Entrez Gene
19
35
37
41
43
47
52
86
158
165
214
218
224
259
262
262
275
292
332
332
348
348
357
366
410
421
439
440
444
473
493
535
580
602
605
629
633
633
641
642
649
649
664
672
683
684
687
701
705
710
726
744
790
862
862
864
865
885
890
896
899
899
902
908
908
912
950
951
960
966
966
966
968
977
983
983
990
990
991
993
995
1019
1024
1026
1031
1047
1054
1058
1062
1075
1102
1105
1111
1111
1119
1163
1164
1182
1200
1200
1203
1278
1281
1317
1362
1362
1363
1363
1371
1434
1434
1471
1477
1478
1503
1519
1537
1601
1601
1601
1604
1604
1629
1633
1643
1647
1660
1662
1665
1675
1687
1719
1719
1719
1736
1736
1774
1780
1786
1809
1837
1841
1843
1846
1869
1869
1902
1902
1909
1952
1958
1958
1959
1964
1965
1965
1977
1994
2026
2029
2030
2039
2040
2049
2050
2107
2131
2146
2161
2175
2175
2189
2192
2192
2202
2235
2237
2237
2271
2288
2288
2289
2305
2321
2348
2521
2537
2548
2562
2621
2643
2739
2744
2744
2744
2799
2801
2804
2806
2877
2896
2934
2935
2944
2956
3014
3015
3028
3033
3035
3054
3054
3064
3066
3073
3093
3098
3131
3145
3146
3146
3149
3162
3181
3182
3183
3183
3184
3185
3192
3248
3248
3251
3257
3275
3292
3301
3313
3329
3329
3336
3371
3376
3396
3420
3423
3425
3426
3475
3475
3488
3488
3488
3489
3490
3575
3607
3613
3631
3654
3659
3673
3676
3676
3696
3725
3725
3725
3727
3735
3796
3832
3835
3838
3875
3897
3897
3909
3920
3925
3978
4001
4005
4015
4016
4026
4035
4035
4053
4074
4074
4077
4085
4092
4141
4171
4172
4174
4175
4189
4194
4211
4232
4256
4261
4267
4291
4306
4312
4323
4330
4485
4488
4521
4522
4528
4552
4599
4605
4609
4670
4675
4676
4677
4678
4678
4683
4691
4719
4726
4729
4751
4783
4792
4811
4811
4828
4830
4832
4854
4860
4864
4882
4884
4900
4924
4924
4927
4928
4928
4938
4953
4998
5001
5002
5055
5090
5111
5116
5130
5144
5157
5160
5164
5203
5214
5245
5245
5252
5264
5265
5274
5327
5332
5332
5347
5357
5359
5393
5412
5420
5422
5424
5433
5476
5481
5493
5496
5499
5507
5509
5510
5519
5528
5536
5557
5566
5577
5596
5634
5636
5660
5660
5698
5699
5702
5718
5721
5725
5728
5728
5743
5757
5771
5793
5799
5799
5810
5875
5887
5888
5901
5902
5902
5916
5917
5932
5965
5982
5982
5983
5983
5984
5985
5985
5993
5997
5998
6009
6038
6059
6059
6117
6117
6160
6182
6183
6195
6197
6236
6240
6240
6241
6253
6261
6275
6279
6294
6302
6302
6382
6382
6387
6390
6414
6418
6421
6421
6426
6427
6428
6443
6451
6464
6491
6502
6502
6518
6520
6588
6590
6602
6603
6611
6617
6624
6626
6632
6632
6634
6637
6649
6650
6652
6652
6659
6659
6659
6664
6664
6664
6695
6711
6732
6741
6749
6749
6778
6781
6790
6840
6844
6895
6897
6901
6905
6919
6921
6932
6932
6940
6948
6949
6949
6988
6996
7004
7018
7019
7022
7022
7029
7057
7060
7064
7073
7076
7077
7083
7084
7111
7111
7112
7123
7153
7153
7156
7163
7203
7247
7272
7283
7298
7306
7334
7334
7347
7374
7378
7398
7398
7407
7412
7414
7421
7443
7444
7448
7450
7453
7453
7533
7726
7803
7804
7857
7869
7913
7915
7919
7965
8050
8140
8161
8208
8243
8309
8310
8317
8318
8321
8349
8404
8406
8407
8424
8425
8438
8449
8479
8480
8487
8493
8498
8498
8502
8502
8502
8507
8520
8533
8570
8607
8624
8722
8761
8805
8834
8835
8836
8851
8880
8892
8898
8898
8899
8914
8932
8933
8975
8985
9052
9088
9092
9131
9133
9134
9136
9143
9144
9149
9156
9184
9184
9184
9221
9232
9249
9275
9319
9397
9411
9414
9425
9425
9425
9493
9521
9585
9605
9618
9620
9650
9654
9659
9669
9669
9669
9688
9700
9702
9702
9702
9712
9737
9738
9751
9755
9764
9766
9768
9770
9774
9775
9787
9791
9801
9818
9820
9823
9824
9830
9833
9836
9843
9877
9887
9898
9903
9917
9918
9922
9926
9933
9945
9949
9961
9972
9980
10019
10024
10036
10036
10038
10051
10051
10059
10096
10105
10105
10129
10131
10146
10146
10150
10150
10153
10160
10165
10197
10197
10200
10212
10234
10263
10268
10276
10276
10280
10290
10307
10325
10379
10381
10403
10404
10406
10432
10440
10444
10445
10452
10456
10457
10458
10465
10495
10507
10512
10513
10518
10518
10527
10527
10528
10528
10535
10541
10541
10544
10550
10550
10556
10559
10563
10565
10567
10572
10574
10576
10576
10589
10592
10598
10606
10606
10615
10628
10635
10657
10694
10712
10726
10728
10733
10768
10788
10797
10856
10861
10903
10915
10920
10920
10926
10946
10947
10969
10989
11010
11013
11015
11051
11060
11065
11073
11098
11116
11130
11137
11138
11142
11157
11169
11176
11188
11230
11259
11309
11319
11329
22795
22823
22823
22826
22836
22864
22874
22877
22880
22882
22885
22905
22906
22919
22943
23017
23082
23166
23219
23224
23321
23365
23421
23435
23450
23475
23531
23545
23640
23646
23649
23659
25804
25805
25843
25932
26020
26064
26118
26118
26121
26168
26227
26610
26747
26747
26751
26872
27101
27122
27175
27238
27250
27250
27258
27292
27338
27341
27347
29781
29899
29901
29902
29957
50628
51042
51043
51075
51096
51406
51427
51491
51512
51512
51512
51593
51593
51668
51706
51760
53340
54541
55056
55186
55556
55558
55658
55800
55854
55972
56255
56902
56941
56998
57862
60496
60528
63940
64149
65055
65055
65057
78987
79022
79073
79080
79084
79586
79968
80777
80777
84722
94239
114034
117178

## Sheet: Control p>0.7
Entrez Gene
25
26
36
55
60
60
60
71
72
88
88
88
90
101
113
115
135
143
163
163
174
175
185
208
273
286
287
291
308
309
316
341
351
354
369
378
379
379
392
397
400
400
402
412
473
477
487
523
528
528
547
549
558
558
567
573
576
650
650
653
669
670
678
706
745
752
761
793
800
800
813
813
813
819
826
858
901
916
925
933
942
962
973
999
1001
1003
1012
1020
1025
1036
1048
1108
1159
1174
1183
1183
1185
1196
1209
1212
1266
1277
1293
1299
1311
1315
1315
1326
1346
1365
1365
1384
1385
1392
1398
1404
1436
1443
1463
1464
1497
1513
1524
1545
1545
1545
1548
1586
1588
1602
1603
1605
1613
1620
1627
1629
1629
1638
1645
1730
1742
1820
1824
1830
1839
1845
1857
1890
1915
1937
1942
1951
1956
1956
1962
1974
2009
2027
2028
2049
2052
2059
2065
2067
2073
2109
2119
2120
2125
2132
2149
2153
2162
2166
2168
2170
2173
2173
2181
2199
2207
2239
2239
2244
2264
2273
2286
2309
2342
2350
2354
2357
2487
2517
2533
2568
2581
2585
2591
2592
2596
2597
2597
2621
2647
2650
2671
2688
2701
2705
2707
2720
2729
2737
2743
2775
2778
2778
2781
2800
2817
2879
2908
2908
2909
2913
2947
2948
2978
2987
3001
3029
3032
3048
3074
3081
3087
3104
3112
3131
3133
3134
3156
3176
3176
3177
3188
3215
3241
3269
3280
3281
3295
3316
3340
3434
3437
3459
3460
3476
3482
3482
3484
3487
3553
3561
3597
3611
3627
3631
3632
3638
3698
3706
3708
3709
3717
3720
3757
3764
3775
3800
3814
3815
3836
3866
3872
3898
3899
3899
3915
3915
3916
3937
3949
3995
3998
3998
4000
4008
4017
4023
4036
4055
4060
4070
4089
4090
4130
4137
4199
4199
4209
4237
4242
4281
4283
4285
4303
4313
4314
4320
4323
4353
4363
4478
4488
4547
4585
4594
4597
4629
4636
4646
4668
4671
4689
4735
4741
4744
4753
4763
4763
4779
4779
4799
4820
4853
4921
4929
4929
4942
4952
5004
5016
5034
5051
5053
5073
5089
5092
5095
5125
5126
5130
5155
5190
5209
5217
5218
5268
5281
5289
5293
5310
5316
5317
5330
5348
5349
5350
5350
5351
5442
5480
5504
5509
5514
5514
5521
5547
5552
5571
5573
5573
5576
5585
5589
5602
5639
5650
5663
5664
5673
5742
5792
5796
5797
5819
5824
5824
5826
5830
5831
5834
5869
5870
5870
5872
5893
5903
5909
5927
5962
5996
6001
6134
6147
6164
6168
6184
6189
6196
6205
6232
6236
6249
6252
6283
6319
6338
6376
6391
6400
6400
6415
6422
6430
6448
6461
6480
6483
6497
6519
6565
6584
6586
6621
6622
6640
6645
6653
6672
6672
6697
6721
6737
6764
6768
6772
6786
6789
6804
6810
6811
6820
6857
6923
7001
7020
7020
7031
7039
7040
7040
7045
7058
7067
7071
7072
7072
7072
7073
7075
7078
7088
7089
7091
7097
7113
7128
7128
7133
7165
7177
7189
7286
7345
7357
7372
7375
7390
7414
7425
7431
7433
7447
7456
7472
7494
7553
7572
7773
7802
7849
7867
7917
8000
8045
8087
8178
8178
8189
8216
8239
8242
8273
8396
8396
8445
8445
8448
8450
8503
8508
8508
8514
8546
8546
8547
8548
8553
8558
8564
8577
8609
8618
8631
8665
8672
8682
8682
8685
8720
8729
8777
8780
8835
8850
8851
8861
8887
8895
8895
8897
8897
8910
8912
8932
8935
8935
8945
8986
8992
9025
9049
9053
9060
9071
9094
9122
9150
9167
9189
9270
9276
9282
9315
9344
9369
9372
9375
9399
9415
9435
9452
9453
9467
9467
9482
9520
9535
9553
9604
9610
9619
9632
9637
9647
9648
9658
9663
9665
9674
9677
9682
9684
9687
9697
9701
9703
9724
9742
9744
9757
9761
9761
9776
9779
9783
9788
9805
9806
9812
9813
9826
9826
9829
9832
9836
9839
9843
9846
9848
9854
9868
9871
9895
9899
9922
9931
9936
9957
9969
9988
10007
10106
10123
10126
10133
10134
10144
10144
10150
10181
10181
10193
10205
10205
10206
10217
10217
10226
10232
10267
10277
10278
10282
10320
10384
10385
10420
10421
10423
10424
10446
10449
10475
10484
10485
10495
10499
10513
10513
10525
10526
10537
10558
10578
10579
10590
10618
10659
10670
10675
10724
10732
10844
10868
10899
10904
10922
10945
10948
10959
10959
10965
10972
10974
11001
11014
11018
11020
11034
11034
11069
11078
11080
11099
11117
11137
11161
11176
11231
11334
11342
11344
22834
22837
22837
22841
22848
22849
22858
22859
22875
22881
22902
22915
22916
22916
22924
23022
23022
23059
23092
23192
23229
23334
23362
23362
23365
23386
23451
23466
23471
23471
23473
23532
23541
23552
23564
23608
23645
23647
23708
24138
25782
25782
25801
25807
25842
25849
25859
25949
26100
26100
26286
26469
27030
27044
27072
27076
27077
27230
27230
27429
50855
51097
51097
51103
51172
51421
51430
51442
51552
51582
51622
51626
51669
51704
54386
54440
54677
54732
54741
54788
55324
55346
55565
55667
55752
55837
56681
57030
57030
57149
57827
58487
60312
63931
64063
64210
64848
65125
79096
79629
79758
79868
79921
80003
80143
80344
84179
140885
266655

## Sheet: Raw Data from GEO
Probe Set ID	Gene Title	Gene Symbol	Entrez Gene	ID_REF	IDENTIFIER	ASYN1	ASYN2	ASYN3	G0_1	G0_2	G0_3	t-test/Anova G0
204043_at	transcobalamin II; macrocytic anemia	TCN2	6948	204043_at	NM_000355.1	58.9	63.2	58.5	130.4	140.7	132.9	2.71695e-05
201852_x_at	collagen, type III, alpha 1 (Ehlers-Danlos syndrome type IV, autosomal dominant)	COL3A1	1281	201852_x_at	AI813758	91.2	109.5	80.7	565.1	501.4	527.9	2.73807e-05
203914_x_at	hydroxyprostaglandin dehydrogenase 15-(NAD)	HPGD	3248	203914_x_at	NM_000860.1	120.7	108.6	54.7	903.3	808.8	791.2	5.17455e-05
201305_x_at	acidic (leucine-rich) nuclear phosphoprotein 32 family, member B	ANP32B	10541	201305_x_at	AV712577	1401	1498.8	1282	371.4	262	328.2	0.000107272
203158_s_at	glutaminase	GLS	2744	203158_s_at	AF097493.1	41	49.7	31.8	148.1	141.3	159	0.000118714
201141_at	glycoprotein (transmembrane) nmb	GPNMB	10457	201141_at	NM_002510.1	84.4	95.3	58.7	1253.2	1146.3	1008.9	0.000122262
205226_at	platelet-derived growth factor receptor-like	PDGFRL	5157	205226_at	NM_006207.1	33.8	48.8	35.3	330.1	279.7	275.5	0.000148023
205093_at	pleckstrin homology domain containing, family A member 6	PLEKHA6	22874	205093_at	NM_014935.1	72.5	63.9	57.1	5.1	3.3	3.1	0.000175293
203619_s_at	Fas apoptotic inhibitory molecule 2	FAIM2	23017	203619_s_at	NM_012306.1	47.6	62.8	36.5	262.6	286.9	237.2	0.000194531
203657_s_at	cathepsin F	CTSF	8722	203657_s_at	NM_003793.2	153.5	147.8	106.6	506.3	430.9	454.2	0.000254251
203556_at	zinc fingers and homeoboxes 2	ZHX2	22882	203556_at	NM_014943.1	9	6.1	3.8	51.4	45.3	41.5	0.000256886
201041_s_at	dual specificity phosphatase 1	DUSP1	1843	201041_s_at	NM_004417.2	114.2	137.3	89.7	573.2	513.1	468.9	0.000260148
205008_s_at	calcium and integrin binding family member 2	CIB2	10518	205008_s_at	NM_006383.1	12.3	5.7	11.4	37.5	42	39.2	0.000262372
200742_s_at	tripeptidyl peptidase I	TPP1	1200	200742_s_at	BG231932	490.9	497.9	355.8	1268.2	1205.3	1121	0.000283527
201295_s_at	WD repeat and SOCS box-containing 1	WSB1	26118	201295_s_at	BF111821	85.4	110.2	90	358.8	299.5	315.7	0.000284606
203157_s_at	glutaminase	GLS	2744	203157_s_at	AB020645.1	60.2	75.4	38.7	235.7	204.9	221.9	0.000302793
203558_at	cullin 7	CUL7	9820	203558_at	NM_014780.1	37.2	6.2	33.7	147.3	162.5	149.1	0.000308986
202917_s_at	S100 calcium binding protein A8 (calgranulin A)	S100A8	6279	202917_s_at	NM_002964.2	379.6	444.3	288.5	927.7	1010.8	963.8	0.000309892
203463_s_at	epsin 2	EPN2	22905	203463_s_at	H05668	22.1	20.3	16.4	45.1	49.3	44.1	0.000330132
203382_s_at	apolipoprotein E	APOE	348	203382_s_at	NM_000041.1	5.2	12.2	5.4	64.3	51.6	62.2	0.000341611
204826_at	cyclin F	CCNF	899	204826_at	NM_001761.1	151.6	186	154.6	34.4	41.3	39.9	0.000360884
200784_s_at	low density lipoprotein-related protein 1 (alpha-2-macroglobulin receptor)	LRP1	4035	200784_s_at	BF304759	11.8	40.1	7.1	152.5	160.7	139	0.000411219
204035_at	secretogranin II (chromogranin C)	SCG2	7857	204035_at	NM_003469.2	120.9	106.1	59.7	987.3	827.3	753.5	0.000440658
202708_s_at	histone 2, H2be	HIST2H2BE	8349	202708_s_at	NM_003528.1	61.4	82.1	42.5	186.5	195.3	208.7	0.000507228
203068_at	kelch-like 21 (Drosophila)	KLHL21	9903	203068_at	NM_014851.1	128.1	152.3	130.8	236.5	221.2	223.2	0.000573574
201464_x_at	v-jun sarcoma virus 17 oncogene homolog (avian)	JUN	3725	201464_x_at	BG491844	349.2	399.6	244.4	1011	956.8	864.9	0.000605581
205249_at	early growth response 2 (Krox-20 homolog, Drosophila)	EGR2	1959	205249_at	NM_000399.2	7.1	11.3	1.8	35.8	36	40.4	0.000609564
201116_s_at	carboxypeptidase E	CPE	1363	201116_s_at	AI922855	144.7	157.9	109.2	292.2	317.1	292.5	0.000615104
204531_s_at	breast cancer 1, early onset	BRCA1	672	204531_s_at	NM_007295.1	315	300.9	231.1	38.6	28.7	25.5	0.000662811
205156_s_at	amiloride-sensitive cation channel 2, neuronal	ACCN2	41	205156_s_at	NM_020039.1	61.3	58.1	49	99.3	112.3	104.6	0.000731322
200871_s_at	prosaposin (variant Gaucher disease and variant metachromatic leukodystrophy)	PSAP	5660	200871_s_at	NM_002778.1	906.5	1001.9	630.1	2614.8	2835.5	2309.9	0.000769366
204558_at	RAD54-like (S. cerevisiae)	RAD54L	8438	204558_at	NM_003579.1	283.5	342.2	240.2	20.9	13.3	13	0.000776065
204284_at	protein phosphatase 1, regulatory (inhibitor) subunit 3C	PPP1R3C	5507	204284_at	N26005	89.3	101.8	51.3	298.4	358.9	294	0.0007966
202240_at	polo-like kinase 1 (Drosophila)	PLK1	5347	202240_at	NM_005030.1	537.7	592.1	420.5	49.6	65.4	50.5	0.000818814
201645_at	tenascin C (hexabrachion)	TNC	3371	201645_at	NM_002160.1	105.6	108.7	58.8	738.8	609.7	542.9	0.000832127
205059_s_at	iduronidase, alpha-L-	IDUA	3425	205059_s_at	NM_000203.1	66.7	65.5	37.4	163.2	151	146.3	0.000856781
203868_s_at	vascular cell adhesion molecule 1	VCAM1	7412	203868_s_at	NM_001078.1	390.3	407.8	241.6	1343.5	1169.8	1059	0.0010044
204459_at	cleavage stimulation factor, 3' pre-RNA, subunit 2, 64kDa	CSTF2	1478	204459_at	NM_001325.1	308	340.8	269.7	109.4	89.9	126.2	0.00101858
204044_at	quinolinate phosphoribosyltransferase (nicotinate-nucleotide pyrophosphorylase (carboxylating))	QPRT	23475	204044_at	NM_014298.2	127.5	126.6	87.4	287.4	269.8	245.4	0.0010265
204364_s_at	chromosome 2 open reading frame 23	C2orf23	65055	204364_s_at	BE535746	40.4	36.2	18.3	194	153.2	150	0.00103146
201294_s_at	WD repeat and SOCS box-containing 1	WSB1	26118	201294_s_at	N24643	100.2	127.2	76.4	227.4	238.3	223.9	0.00109703
204135_at	downregulated in ovarian cancer 1	DOC1	11259	204135_at	NM_014890.1	72.8	87.3	53.2	152.4	162.6	165.9	0.00112483
204944_at	protein tyrosine phosphatase, receptor type, G	PTPRG	5793	204944_at	NM_002841.1	56.6	88.6	56.9	174.6	201.3	213.7	0.00118366
203071_at	sema domain, immunoglobulin domain (Ig), short basic domain, secreted, (semaphorin) 3B	SEMA3B	7869	203071_at	NM_004636.1	3.5	7.3	3.5	50.3	56.1	38.6	0.00119406
204534_at	vitronectin (serum spreading factor, somatomedin B, complement S-protein)	VTN	7448	204534_at	NM_000638.1	26.8	15.1	14.4	53.2	61.5	62.7	0.00128804
205613_at	B/K protein	LOC51760	51760	205613_at	NM_016524.1	75.4	57	33.8	182.5	162.6	157	0.00143966
205884_at	integrin, alpha 4 (antigen CD49D, alpha 4 subunit of VLA-4 receptor)	ITGA4	3676	205884_at	NM_000885.2	80.5	66.7	62.4	25.4	19	26.3	0.00144611
203159_at	glutaminase	GLS	2744	203159_at	NM_014905.1	176.6	190	83.2	425.5	490.3	441.8	0.00146118
204114_at	nidogen 2 (osteonidogen)	NID2	22795	204114_at	NM_007361.1	203	252.4	114.7	608.5	547.6	521.7	0.00151125
201774_s_at	chromosome condensation-related SMC-associated protein 1	CNAP1	9918	201774_s_at	AK022511.1	499.4	583.6	399.9	90.1	84.8	71.4	0.00151435
205053_at	primase, polypeptide 1, 49kDa	PRIM1	5557	205053_at	NM_000946.1	366.3	427.6	290.6	52.4	62.5	48.9	0.00152674
201634_s_at	outer mitochondrial membrane cytochrome b5	CYB5-M	80777	201634_s_at	NM_030579.1	456.1	450.2	346.5	150.3	144	148.7	0.00162952
203081_at	catenin, beta interacting protein 1	CTNNBIP1	56998	203081_at	NM_020248.1	36.8	43.2	22.6	104.4	86.4	91.4	0.00179837
204126_s_at	CDC45 cell division cycle 45-like (S. cerevisiae)	CDC45L	8318	204126_s_at	NM_003504.1	321.6	396.8	248.3	8.5	16.1	5.7	0.00190955
200900_s_at	mannose-6-phosphate receptor (cation dependent)	M6PR	4074	200900_s_at	AI583537	463.3	577.2	481.8	245.6	259.7	234.2	0.00193381
204954_s_at	dual-specificity tyrosine-(Y)-phosphorylation regulated kinase 1B	DYRK1B	9149	204954_s_at	NM_004714.1	8.5	6.3	4.1	23.1	32.5	30.1	0.00197226
203758_at	cathepsin O	CTSO	1519	203758_at	AV729484	327.1	360.9	209.1	679	703.9	622.4	0.00206661
203913_s_at	hydroxyprostaglandin dehydrogenase 15-(NAD)	HPGD	3248	203913_s_at	AL574184	111	117.4	43.2	502	439.9	357.1	0.00207604
203276_at	lamin B1	LMNB1	4001	203276_at	NM_005573.1	675.3	596.8	423.6	54.4	33.6	31	0.00215308
205007_s_at	calcium and integrin binding family member 2	CIB2	10518	205007_s_at	AI478592	5.5	7.1	7.8	32.4	28.8	22.4	0.00217276
205885_s_at	integrin, alpha 4 (antigen CD49D, alpha 4 subunit of VLA-4 receptor)	ITGA4	3676	205885_s_at	L12002.1	114.2	111.8	86.2	42.8	39.6	40.3	0.00218198
204887_s_at	polo-like kinase 4 (Drosophila)	PLK4	10733	204887_s_at	NM_014264.1	199.1	202.8	129.1	15.1	6.4	5.4	0.0022495
205046_at	centromere protein E, 312kDa	CENPE	1062	205046_at	NM_001813.1	220.3	274.9	172.1	17.4	19.5	7.2	0.00226515
201286_at	syndecan 1	SDC1	6382	201286_at	Z48199	270.9	314.8	215.1	73.8	64.6	48	0.00235436
201755_at	MCM5 minichromosome maintenance deficient 5, cell division cycle 46 (S. cerevisiae)	MCM5	4174	201755_at	NM_006739.1	416.3	417.8	262.8	2.5	21.7	9.2	0.00237271
204222_s_at	GLI pathogenesis-related 1 (glioma)	GLIPR1	11010	204222_s_at	NM_006851.1	142.3	172.9	130.9	242.2	240.9	230.5	0.00241683
201663_s_at	SMC4 structural maintenance of chromosomes 4-like 1 (yeast)	SMC4L1	10051	201663_s_at	NM_005496.1	1227	1422	927.4	234.8	212.8	224.1	0.00254668
203030_s_at	protein tyrosine phosphatase, receptor type, N polypeptide 2	PTPRN2	5799	203030_s_at	AF007555.1	14.4	9.2	20.4	57.5	56.4	43.2	0.00256945
201797_s_at	valyl-tRNA synthetase 2	VARS2	7407	201797_s_at	NM_006295.1	269.7	282.1	209.1	108.7	98.4	100.1	0.00267026
203806_s_at	Fanconi anemia, complementation group A /// Fanconi anemia, complementation group A	FANCA	2175	203806_s_at	NM_000135.1	67.3	59.2	44.3	6.9	13.6	2.9	0.00270245
203214_x_at	cell division cycle 2, G1 to S and G2 to M	CDC2	983	203214_x_at	NM_001786.1	566.3	783.3	509.3	75.1	68.9	60.1	0.00273174
202731_at	programmed cell death 4 (neoplastic transformation inhibitor)	PDCD4	27250	202731_at	NM_014456.1	114.7	126.7	68	282	255.9	230.6	0.00276037
201860_s_at	plasminogen activator, tissue	PLAT	5327	201860_s_at	NM_000930.1	46.8	46.6	34.9	92.6	75.9	82.8	0.002778
204406_at	fms-related tyrosine kinase 1 (vascular endothelial growth factor/vascular permeability factor receptor)	FLT1	2321	204406_at	NM_002019.1	4.3	9.8	7.7	21.2	27	21.7	0.00282569
203919_at	transcription elongation factor A (SII), 2	TCEA2	6919	203919_at	NM_003195.1	198	187.7	130.9	326.8	348.4	308.4	0.00284658
201262_s_at	biglycan	BGN	633	201262_s_at	NM_001711.1	37.6	32.1	21	104.6	155.7	136.1	0.00288135
201079_at	synaptogyrin 2	SYNGR2	9144	201079_at	NM_004710.1	224.8	247.3	129.7	423.5	445.5	447.3	0.00294962
204315_s_at	G-2 and S-phase expressed 1	GTSE1	51512	204315_s_at	AI340239	164.9	172.5	111	28.5	23.7	24	0.00308133
202095_s_at	baculoviral IAP repeat-containing 5 (survivin)	BIRC5	332	202095_s_at	NM_001168.1	955.9	1145.1	683.6	80.4	66.4	71.6	0.00309052
204033_at	thyroid hormone receptor interactor 13	TRIP13	9319	204033_at	NM_004237.1	609.7	705.5	443.6	115.4	88	63.9	0.00309863
203570_at	lysyl oxidase-like 1	LOXL1	4016	203570_at	NM_005576.1	693.2	806.4	550	1613.2	1626.8	1293.1	0.00328836
202870_s_at	CDC20 cell division cycle 20 homolog (S. cerevisiae)	CDC20	991	202870_s_at	NM_001255.1	1777.6	1901.1	1111.8	83.8	80.6	53.9	0.00341549
205655_at	Mdm4, transformed 3T3 cell double minute 4, p53 binding protein (mouse)	MDM4	4194	205655_at	NM_002393.1	2.6	6.8	1.1	13.9	14.1	14.3	0.00344251
201261_x_at	biglycan	BGN	633	201261_x_at	BC002416.1	71.2	72	37	155.1	131	155.4	0.00347596
202589_at	thymidylate synthetase	TYMS	7298	202589_at	NM_001071.1	4409.5	4893.4	2851.1	264.7	270.4	216.3	0.00351168
205347_s_at	thymosin, beta, identified in neuroblastoma cells	TMSNB	11013	205347_s_at	NM_021992.1	229.3	255.2	161.8	45.9	47.1	40.6	0.00360371
201770_at	small nuclear ribonucleoprotein polypeptide A	SNRPA	6626	201770_at	NM_004596.1	735.2	868.9	596.1	277.9	211.4	197	0.00363396
203418_at	cyclin A2	CCNA2	890	203418_at	NM_001237.1	563.5	768.7	459.3	57.8	61.3	36.9	0.00393699
202954_at	ubiquitin-conjugating enzyme E2C	UBE2C	11065	202954_at	NM_007019.1	1682.5	2120.8	1282.5	260.2	260.4	218.4	0.00394143
202481_at	dehydrogenase/reductase (SDR family) member 3	DHRS3	9249	202481_at	NM_004753.1	86.5	83.4	57.8	4.3	22.5	3.4	0.00394349
203226_s_at	sarcoma amplified sequence	SAS	6302	203226_s_at	AL514076	222.2	249.8	170.8	442.5	436.9	366.3	0.00397924
203755_at	BUB1 budding uninhibited by benzimidazoles 1 homolog beta (yeast)	BUB1B	701	203755_at	NM_001211.2	636.3	809.6	470.1	62.8	41.3	58.6	0.0040047
205176_s_at	integrin beta 3 binding protein (beta3-endonexin)	ITGB3BP	23421	205176_s_at	NM_014288.1	800.2	864.9	531.7	135.4	120	119.5	0.00401401
202291_s_at	matrix Gla protein	MGP	4256	202291_s_at	NM_000900.1	355.8	426.7	310.1	4794.3	3280.9	2974.7	0.00415444
204267_x_at	protein kinase, membrane associated tyrosine/threonine 1	PKMYT1	9088	204267_x_at	NM_004203.1	276.7	317.8	212	97.5	73.5	65.4	0.00415612
204962_s_at	centromere protein A, 17kDa	CENPA	1058	204962_s_at	NM_001809.2	476.5	535.4	307.4	35.7	30.3	44.5	0.0041652
203976_s_at	chromatin assembly factor 1, subunit A (p150)	CHAF1A	10036	203976_s_at	NM_005483.1	180.1	217.9	118.9	2.3	4.9	1.9	0.00421883
205167_s_at	cell division cycle 25C	CDC25C	995	205167_s_at	NM_001790.2	228.1	273.6	166.9	31	50.8	18.8	0.00422258
205781_at	chromosome 16 open reading frame 7	C16orf7	9605	205781_at	NM_004913.1	65.8	79.8	58.7	112.9	119.4	104.4	0.00430988
201897_s_at	CDC28 protein kinase regulatory subunit 1B	CKS1B	1163	201897_s_at	NM_001826.1	1642.3	1674.5	1018.6	215.9	196.8	193.4	0.00433933
205058_at	solute carrier family 26 (sulfate transporter), member 1	SLC26A1	10861	205058_at	M74715.1	10.7	6.9	2.7	32.6	30.1	22.8	0.00436058
201694_s_at	early growth response 1	EGR1	1958	201694_s_at	NM_001964.1	266.4	324.9	131	702.7	628.5	575.1	0.004457
204365_s_at	chromosome 2 open reading frame 23	C2orf23	65055	204365_s_at	NM_022912.1	71.2	72.9	39.4	154.8	133	129.3	0.00447211
200957_s_at	structure specific recognition protein 1	SSRP1	6749	200957_s_at	NM_003146.1	1062.6	1260.2	792.1	259.4	272.3	220.5	0.00448694
201280_s_at	disabled homolog 2, mitogen-responsive phosphoprotein (Drosophila)	DAB2	1601	201280_s_at	NM_001343.1	205.9	206.3	96.4	417.8	414.5	367.1	0.00454392
204775_at	chromatin assembly factor 1, subunit B (p60)	CHAF1B	8208	204775_at	NM_005441.1	178.5	197.2	116.4	30.7	17.9	12	0.0045501
205345_at	BRCA1 associated RING domain 1	BARD1	580	205345_at	NM_000465.1	486.8	605.3	346.9	58	50.8	45.1	0.00459628
203892_at	WAP four-disulfide core domain 2	WFDC2	10406	203892_at	NM_006103.1	26.4	28.5	20.8	46.4	42.2	52.7	0.0046093
202580_x_at	forkhead box M1	FOXM1	2305	202580_x_at	NM_021953.1	688.5	907.7	523.5	71.5	71	68.6	0.004631
202812_at	glucosidase, alpha; acid (Pompe disease, glycogen storage disease type II)	GAA	2548	202812_at	NM_000152.2	307.5	334.8	241.7	483.3	503.3	447.5	0.0046407
203554_x_at	pituitary tumor-transforming 1	PTTG1	9232	203554_x_at	NM_004219.2	3163.6	3581.9	2018.6	307.9	204	271.5	0.00473804
202726_at	ligase I, DNA, ATP-dependent	LIG1	3978	202726_at	NM_000234.1	207.4	192	132	55.1	30.9	34.3	0.00480397
201278_at	Disabled homolog 2, mitogen-responsive phosphoprotein (Drosophila)	DAB2	1601	201278_at	N21202	172.6	221	121.5	384.1	357	329.1	0.00487327
201292_at	topoisomerase (DNA) II alpha 170kDa	TOP2A	7153	201292_at	AL561834	1988.1	1953.6	1130.8	124	136.4	54.1	0.00487488
201890_at	ribonucleotide reductase M2 polypeptide	RRM2	6241	201890_at	BE966236	1770.5	2067.3	1141.4	137.8	120.2	109.2	0.00489826
204981_at	solute carrier family 22 (organic cation transporter), member 18	SLC22A18	5002	204981_at	NM_002555.1	242	224.4	129.6	398.1	482.6	434.7	0.00490989
204318_s_at	G-2 and S-phase expressed 1	GTSE1	51512	204318_s_at	NM_016426.1	797.9	856.6	484.9	81.8	59	44	0.00492176
202094_at	baculoviral IAP repeat-containing 5 (survivin)	BIRC5	332	202094_at	AA648913	593.7	639.3	359.9	36.3	50.6	50.1	0.00499347
203145_at	sperm associated antigen 5	SPAG5	10615	203145_at	NM_006461.1	362.8	453.8	267	75.9	42.2	42.7	0.00503923
204768_s_at	flap structure-specific endonuclease 1	FEN1	2237	204768_s_at	NM_004111.3	909.7	1117.4	644.7	105.3	151.5	112.8	0.00505863
201417_at	SRY (sex determining region Y)-box 4	SOX4	6659	201417_at	AL136179	401.2	382.8	208.4	890.4	916.4	703.9	0.0050861
204170_s_at	CDC28 protein kinase regulatory subunit 2	CKS2	1164	204170_s_at	NM_001827.1	1630.6	1856.8	1051.5	204.2	172.7	169.5	0.0051771
205694_at	tyrosinase-related protein 1	TYRP1	7306	205694_at	NM_000550.1	107.7	84	63.1	14.8	14.9	6.8	0.00522643
203234_at	uridine phosphorylase 1	UPP1	7378	203234_at	NM_003364.1	240.6	279.8	169.2	54.1	46.4	51.6	0.005257
205540_s_at	Ras-related GTP binding B	RRAGB	10325	205540_s_at	NM_016656.1	19	18.3	12	35.4	29	34.6	0.00525933
205798_at	interleukin 7 receptor /// interleukin 7 receptor	IL7R	3575	205798_at	NM_002185.1	129.6	143.8	111.9	74.9	53.9	45	0.00529325
203213_at	cell division cycle 2, G1 to S and G2 to M	CDC2	983	203213_at	AL524035	1271.6	1411.2	787	117.8	131.3	96.5	0.00533509
203740_at	M-phase phosphoprotein 6	MPHOSPH6	10200	203740_at	NM_005792.1	728.2	868.2	579.7	242.6	295.4	199.6	0.00546137
201478_s_at	dyskeratosis congenita 1, dyskerin	DKC1	1736	201478_s_at	U59151.1	1083.4	1330.1	825.7	301.7	288.9	253.3	0.00548429
201377_at	ubiquitin associated protein 2-like	UBAP2L	9898	201377_at	NM_014847.1	813.1	825.9	610.6	391.3	320.3	347.9	0.00549009
202900_s_at	nucleoporin 88kDa	NUP88	4927	202900_s_at	NM_002532.2	806.9	878.4	541.5	216.2	152.1	131.2	0.00550279
201695_s_at	nucleoside phosphorylase	NP	4860	201695_s_at	NM_000270.1	207.1	203.2	138.2	57.7	55.9	67.3	0.00563119
201330_at	arginyl-tRNA synthetase	RARS	5917	201330_at	NM_002887.1	1179.5	1075.5	1003.6	679.3	730.3	516.5	0.00568897
203426_s_at	insulin-like growth factor binding protein 5	IGFBP5	3488	203426_s_at	M65062.1	578.7	726.5	428.1	127.9	99.3	103.9	0.00570202
202086_at	myxovirus (influenza virus) resistance 1, interferon-inducible protein p78 (mouse) /// myxovirus (influenza virus) resistance 1, interferon-inducible protein p78 (mouse)	MX1	4599	202086_at	NM_002462.1	91.3	83.6	80.3	176.6	151.3	134	0.00574449
203432_at	thymopoietin	TMPO	7112	203432_at	AW272611	721.8	853.1	467.7	71.9	81.7	59.7	0.00576161
204825_at	maternal embryonic leucine zipper kinase	MELK	9833	204825_at	NM_014791.1	1445.3	1665.4	892.6	104.6	87	100	0.00576534
202821_s_at	LIM domain containing preferred translocation partner in lipoma	LPP	4026	202821_s_at	AL044018	66	81	55.8	118.4	106	110.3	0.00576691
203304_at	BMP and activin membrane-bound inhibitor homolog (Xenopus laevis)	BAMBI	25805	203304_at	NM_012342.1	1967.5	2162.7	1317.4	483.1	442.8	406.5	0.00589233
203856_at	vaccinia related kinase 1	VRK1	7443	203856_at	NM_003384.1	322.3	285.2	182.6	38.6	48	30.1	0.0059572
204081_at	neurogranin (protein kinase C substrate, RC3)	NRGN	4900	204081_at	NM_006176.1	153.9	192.9	116.9	43.9	26.8	33.2	0.00596537
205808_at	aspartate beta-hydroxylase	ASPH	444	205808_at	NM_004318.1	329.8	363.4	297.5	618.7	492.3	540.7	0.0060207
203046_s_at	timeless homolog (Drosophila)	TIMELESS	8914	203046_s_at	NM_003920.1	350.7	362.6	219.5	65.9	70.9	68.7	0.00614755
201666_at	tissue inhibitor of metalloproteinase 1 (erythroid potentiating activity, collagenase inhibitor)	TIMP1	7076	201666_at	NM_003254.1	1197.1	1452.8	827.2	3018.1	2936.4	2264.5	0.0062147
203744_at	high-mobility group box 3	HMGB3	3149	203744_at	NM_005342.1	602	724.3	427.2	124.5	142.7	120.4	0.00623477
203407_at	periplakin	PPL	5493	203407_at	NM_002705.1	47.2	37.8	32.7	127.5	109.7	85.2	0.00626201
205200_at	C-type lectin domain family 3, member B	CLEC3B	7123	205200_at	NM_003278.1	3.9	9.1	3.4	91.5	65	50.5	0.00637085
202196_s_at	dickkopf homolog 3 (Xenopus laevis)	DKK3	27122	202196_s_at	NM_013253.1	449	475.1	268.1	1031	888.5	785.8	0.00637205
204649_at	trophinin associated protein (tastin)	TROAP	10024	204649_at	NM_005480.1	375.2	414	244.1	55.7	86.9	72.4	0.00639768
202916_s_at	family with sequence similarity 20, member B	FAM20B	9917	202916_s_at	NM_014864.1	189.8	203.4	139.5	83.8	60.9	58.4	0.00642792
204240_s_at	SMC2 structural maintenance of chromosomes 2-like 1 (yeast)	SMC2L1	10592	204240_s_at	NM_006444.1	455.6	599.1	336.8	79.8	63.4	59	0.00647287
203054_s_at	T-cell leukemia translocation altered gene	TCTA	6988	203054_s_at	NM_022171.1	301.6	341.3	200.2	567.7	555.5	486.3	0.00648574
205095_s_at	ATPase, H+ transporting, lysosomal V0 subunit a isoform 1	ATP6V0A1	535	205095_s_at	NM_005177.1	113.7	110.1	75.3	172	161.6	163	0.0065347
205360_at	prefoldin 4	PFDN4	5203	205360_at	AI718295	32.1	22.7	7.2	85.7	64	67	0.00656926
200956_s_at	structure specific recognition protein 1	SSRP1	6749	200956_s_at	BE795648	926.4	1091.1	677	294.1	271.3	245.7	0.00660305
203099_s_at	chromodomain protein, Y-like	CDYL	9425	203099_s_at	AF081258.1	125	116.3	97.7	61.8	32.7	22.3	0.00661294
204188_s_at	retinoic acid receptor, gamma	RARG	5916	204188_s_at	M57707.1	175.2	180.8	158.9	129.5	98.1	100.4	0.00665628
202363_at	sparc/osteonectin, cwcv and kazal-like domains proteoglycan (testican)	SPOCK	6695	202363_at	AF231124.1	665.5	667.6	436.7	212.7	174.7	183.4	0.0067047
201360_at	cystatin C (amyloid angiopathy and cerebral hemorrhage)	CST3	1471	201360_at	NM_000099.1	963.9	1109.5	743.8	1980.1	2318.4	1707.9	0.00670784
205436_s_at	H2A histone family, member X	H2AFX	3014	205436_s_at	NM_002105.1	1971.5	2344.7	1312.7	325.3	349.3	284.7	0.00674767
202107_s_at	MCM2 minichromosome maintenance deficient 2, mitotin (S. cerevisiae)	MCM2	4171	202107_s_at	NM_004526.1	1522.4	1843.6	996.6	202.3	164	185.5	0.00679024
203210_s_at	replication factor C (activator 1) 5, 36.5kDa	RFC5	5985	203210_s_at	NM_007370.1	194	232.1	141	60.1	49.3	44.3	0.00680415
201279_s_at	disabled homolog 2, mitogen-responsive phosphoprotein (Drosophila)	DAB2	1601	201279_s_at	BC003064.1	196.8	308.8	151.5	489.7	596.1	483.9	0.00683654
203912_s_at	deoxyribonuclease I-like 1	DNASE1L1	1774	203912_s_at	NM_006730.1	115	104.3	89.6	206.4	183.3	158.8	0.00687346
204317_at	G-2 and S-phase expressed 1	GTSE1	51512	204317_at	BF305380	217.8	229.6	127	25.1	30.1	18.4	0.00687516
201420_s_at	methylosome protein 50	MEP50	79084	201420_s_at	BF975273	526.9	577.9	391	222.1	209.6	203.5	0.00689373
200959_at	fusion (involved in t(12;16) in malignant liposarcoma)	FUS	2521	200959_at	NM_004960.1	850.6	987.2	630.2	291.2	275.1	302.2	0.00692437
204127_at	replication factor C (activator 1) 3, 38kDa	RFC3	5983	204127_at	BC000149.2	1061	1179.2	644	134.7	132.7	130.3	0.00695445
202357_s_at	B-factor, properdin	BF	629	202357_s_at	NM_001710.1	4.1	33.2	20.3	66.6	97.6	81.2	0.00701389
202439_s_at	iduronate 2-sulfatase (Hunter syndrome)	IDS	3423	202439_s_at	NM_000202.2	171	174.1	105.4	338	342.3	268.9	0.00704106
202691_at	small nuclear ribonucleoprotein D1 polypeptide 16kDa	SNRPD1	6632	202691_at	NM_006938.1	212.1	267.4	190.8	100.2	101.6	114.5	0.00713281
205816_at	integrin, beta 8	ITGB8	3696	205816_at	NM_002214.1	43	47.6	29.5	81.2	85.5	68.1	0.00713357
202384_s_at	Treacher Collins-Franceschetti syndrome 1	TCOF1	6949	202384_s_at	AW167713	154.1	149.6	96.7	42.6	35.6	40.2	0.00713427
204026_s_at	ZW10 interactor	ZWINT	11130	204026_s_at	NM_007057.1	2125.8	2674.7	1362.4	122.2	129.9	130.5	0.00716296
201020_at	tyrosine 3-monooxygenase/tryptophan 5-monooxygenase activation protein, eta polypeptide	YWHAH	7533	201020_at	NM_003405.1	783.5	950.5	592	237.5	278	212.9	0.00719297
200875_s_at	nucleolar protein 5A (56kDa with KKE/D repeat)	NOL5A	10528	200875_s_at	NM_006392.1	1459.5	1488.7	942.5	451.9	363.3	321.5	0.00719388
203209_at	replication factor C (activator 1) 5, 36.5kDa	RFC5	5985	203209_at	BC001866.1	298.4	371.9	204.2	51.9	48.5	43.9	0.00744097
203492_x_at	translokin	PIG8	9702	203492_x_at	AA918224	399.7	469.7	304.8	145.7	160.1	147.9	0.00746794
200710_at	acyl-Coenzyme A dehydrogenase, very long chain	ACADVL	37	200710_at	NM_000018.1	690.5	811.1	533.1	1396.2	1405	1112	0.00753733
204491_at	Phosphodiesterase 4D, cAMP-specific (phosphodiesterase E3 dunce homolog, Drosophila)	PDE4D	5144	204491_at	R40917	86.1	76.2	55.9	192.4	154.3	140.1	0.00758016
203212_s_at	myotubularin related protein 2	MTMR2	8898	203212_s_at	NM_016156.1	257.6	311	199.3	99.4	96.8	69.4	0.00762242
203805_s_at	Fanconi anemia, complementation group A /// Fanconi anemia, complementation group A	FANCA	2175	203805_s_at	AW083279	253.5	230	141.3	48.9	28	6.6	0.00763358
205235_s_at	M-phase phosphoprotein 1	MPHOSPH1	9585	205235_s_at	NM_016195.1	265.1	251.7	143.4	14	35.2	28.9	0.00764903
201361_at	hypothetical protein MGC5508	MGC5508	79073	201361_at	NM_024092.1	819.1	800.2	588.2	373.7	342.2	376.1	0.00765291
203702_s_at	tubulin tyrosine ligase-like family, member 4	TTLL4	9654	203702_s_at	AL043927	154.8	151	98.2	34.8	48.9	18.2	0.00771218
204224_s_at	GTP cyclohydrolase 1 (dopa-responsive dystonia)	GCH1	2643	204224_s_at	NM_000161.1	34.6	41.1	26.2	12.7	12.5	7.2	0.00772421
200761_s_at	ADP-ribosylation-like factor 6 interacting protein 5	ARL6IP5	10550	200761_s_at	NM_006407.2	580.4	775.3	443.4	1157.9	1255.2	1055.2	0.00773131
202338_at	thymidine kinase 1, soluble	TK1	7083	202338_at	NM_003258.1	584.8	736.8	388.6	86.6	60.3	61.9	0.00777225
205377_s_at	acetylcholinesterase (YT blood group)	ACHE	43	205377_s_at	AI190022	2.8	4.3	2.7	7.6	6.6	9.2	0.00780004
204023_at	replication factor C (activator 1) 4, 37kDa	RFC4	5984	204023_at	NM_002916.1	1066.9	1173.4	644	196.5	150.4	123.4	0.00784752
204995_at	cyclin-dependent kinase 5, regulatory subunit 1 (p35)	CDK5R1	8851	204995_at	AL567411	30.3	24	19.5	8.9	9.8	8.4	0.0078836
203489_at	CD27-binding (Siva) protein	SIVA	10572	203489_at	NM_006427.2	371	418.8	284	178.8	139.3	144.3	0.00789105
203186_s_at	S100 calcium binding protein A4 (calcium protein, calvasculin, metastasin, murine placental homolog)	S100A4	6275	203186_s_at	NM_002961.2	1466.7	1817.2	1129.9	4082.8	3540.3	2840	0.00799625
205381_at	leucine rich repeat containing 17	LRRC17	10234	205381_at	NM_005824.1	228.9	254.2	138	567.1	442.6	432.7	0.00801358
201418_s_at	SRY (sex determining region Y)-box 4	SOX4	6659	201418_s_at	NM_003107.1	112.8	138.6	51.9	310.5	274.4	229.4	0.00807379
201291_s_at	topoisomerase (DNA) II alpha 170kDa	TOP2A	7153	201291_s_at	AU159942	2002.8	2175.2	1079.3	115.3	86.3	56.4	0.00809092
203666_at	chemokine (C-X-C motif) ligand 12 (stromal cell-derived factor 1)	CXCL12	6387	203666_at	NM_000609.1	1120	1294.4	734.2	2086.9	2085.8	1792.9	0.00813616
201469_s_at	SHC (Src homology 2 domain containing) transforming protein 1	SHC1	6464	201469_s_at	AI809967	795.8	861.5	603.5	1341.6	1158.8	1177.5	0.00815229
204092_s_at	serine/threonine kinase 6	STK6	6790	204092_s_at	NM_003600.1	1159.2	1100.2	606.4	120.2	89.2	90.3	0.00820602
201487_at	cathepsin C	CTSC	1075	201487_at	NM_001814.1	461.1	600.5	342.8	122.1	87.6	99	0.00828395
201195_s_at	solute carrier family 7 (cationic amino acid transporter, y+ system), member 5	SLC7A5	8140	201195_s_at	AB018009.1	1854.7	2461.4	1317.5	292.2	275.4	264.1	0.00838315
201555_at	MCM3 minichromosome maintenance deficient 3 (S. cerevisiae)	MCM3	4172	201555_at	NM_002388.2	1440.4	1675	876.2	189.7	195.5	166.7	0.00843945
201535_at	ubiquitin-like 3	UBL3	5412	201535_at	NM_007106.1	147.8	181.9	117.2	245.7	261.5	234.1	0.00844098
201633_s_at	outer mitochondrial membrane cytochrome b5	CYB5-M	80777	201633_s_at	AW235051	415.4	409.3	344.1	285	259.1	236.3	0.00846292
201896_s_at	differential display and activated by p53	DDA3	84722	201896_s_at	BC001425.1	559.3	594.9	345.2	129.5	125	113.3	0.0084743
203022_at	ribonuclease H2, large subunit	RNASEH2A	10535	203022_at	NM_006397.1	676.6	694.1	391.4	115	116.7	113.9	0.00857101
201692_at	opioid receptor, sigma 1	OPRS1	10280	201692_at	NM_005866.1	503.2	532.8	340.8	175.4	175.7	162.1	0.00858642
204128_s_at	replication factor C (activator 1) 3, 38kDa	RFC3	5983	204128_s_at	NM_002915.1	455.7	461.7	248.5	58.8	32.8	58.1	0.00866469
201287_s_at	syndecan 1	SDC1	6382	201287_s_at	NM_002997.1	585.5	637.5	384	191.1	145.9	127.3	0.00873927
200743_s_at	tripeptidyl peptidase I	TPP1	1200	200743_s_at	NM_000391.2	549.4	624.1	345.4	1038.9	1024.1	872.8	0.00876129
205024_s_at	RAD51 homolog (RecA homolog, E. coli) (S. cerevisiae)	RAD51	5888	205024_s_at	NM_002875.1	200.8	313.6	186	39.4	47.9	32.3	0.00880838
203270_at	deoxythymidylate kinase (thymidylate kinase)	DTYMK	1841	203270_at	NM_012145.1	413.8	456.9	253.1	79.4	70.9	83.8	0.0088168
203975_s_at	chromatin assembly factor 1, subunit A (p150)	CHAF1A	10036	203975_s_at	BF000239	213.4	220.1	125.8	44.8	28.9	44.6	0.00885403
201427_s_at	selenoprotein P, plasma, 1	SEPP1	6414	201427_s_at	NM_005410.1	515.3	474.4	196.2	1554.8	1226.2	1027.6	0.00888158
201787_at	fibulin 1	FBLN1	2192	201787_at	NM_001996.1	74	43.8	59.8	129.7	102.8	112.5	0.00896591
201008_s_at	thioredoxin interacting protein	TXNIP	10628	201008_s_at	AA812232	685.7	784.9	492.4	1355	1214.2	1074.8	0.0089739
201397_at	phosphoglycerate dehydrogenase	PHGDH	26227	201397_at	NM_006623.1	1103.8	1583.5	914.5	280.4	255.2	227.5	0.00904577
201416_at	SRY (sex determining region Y)-box 4	SOX4	6659	201416_at	BG528420	58.5	95.4	57.4	208.1	192.8	142.6	0.00908151
201872_s_at	ATP-binding cassette, sub-family E (OABP), member 1	ABCE1	6059	201872_s_at	AI002002	1029.4	1139.9	689.5	347.3	292.8	262.8	0.00908703
203726_s_at	laminin, alpha 3	LAMA3	3909	203726_s_at	NM_000227.1	10.7	14.6	17.3	5.6	4.2	5	0.00908865
202534_x_at	dihydrofolate reductase	DHFR	1719	202534_x_at	NM_000791.2	1588.7	1517.3	822.7	171.1	148	144.2	0.00913466
204244_s_at	activator of S phase kinase	ASK	10926	204244_s_at	NM_006716.1	544.4	584.4	293.2	55.2	39.5	32.2	0.00914532
202613_at	CTP synthase	CTPS	1503	202613_at	NM_001905.1	1086	1086.6	615.6	222.5	160.4	174.8	0.00927295
203907_s_at	IQ motif and Sec7 domain 1	IQSEC1	9922	203907_s_at	NM_014869.1	79.7	103	48.7	152.3	147.5	165	0.00934399
202188_at	nucleoporin 93kDa	NUP93	9688	202188_at	NM_014669.1	473.3	510.9	312.5	156.3	149.6	122.5	0.00937825
204306_s_at	CD151 antigen	CD151	977	204306_s_at	NM_004357.1	622.8	773.6	522.9	1100.5	1036.9	958.5	0.00938435
201930_at	MCM6 minichromosome maintenance deficient 6 (MIS5 homolog, S. pombe) (S. cerevisiae)	MCM6	4175	201930_at	NM_005915.2	1407.4	1756.1	948.8	252.7	327.3	207.8	0.00938697
203409_at	damage-specific DNA binding protein 2, 48kDa	DDB2	1643	203409_at	NM_000107.1	104.6	137.5	87.4	34.2	40.6	44.1	0.00940503
202503_s_at	KIAA0101	KIAA0101	9768	202503_s_at	NM_014736.1	3350.9	3889.6	1881	266.8	208.2	207.1	0.00941881
202842_s_at	DnaJ (Hsp40) homolog, subfamily B, member 9	DNAJB9	4189	202842_s_at	AL080081.1	321.7	330.1	202.8	559.8	501	472.5	0.00954236
203023_at	hypothetical protein HSPC111	HSPC111	51491	203023_at	NM_016391.1	393.5	316.8	228.2	103.1	85	62.5	0.00957311
204835_at	polymerase (DNA directed), alpha	POLA	5422	204835_at	NM_016937.1	255.3	285.8	162.5	61.8	67	53.8	0.00959665
203902_at	hephaestin	HEPH	9843	203902_at	AU148222	1.4	2.8	0.9	14.6	7.7	12	0.00962188
201014_s_at	phosphoribosylaminoimidazole carboxylase, phosphoribosylaminoimidazole succinocarboxamide synthetase	PAICS	10606	201014_s_at	NM_006452.1	1186.3	1347.9	748.2	283.3	266.1	214.9	0.00962653
204444_at	kinesin family member 11	KIF11	3832	204444_at	NM_004523.2	554	616.8	306.7	59.1	53.4	43	0.00966237
203136_at	Rab acceptor 1 (prenylated)	RABAC1	10567	203136_at	NM_006423.1	766.4	1213.9	601.1	1757.1	1881.5	1652.7	0.00972523
202263_at	NAD(P)H:quinone oxidoreductase type 3, polypeptide A2	NQO3A2	51706	202263_at	NM_016243.1	424.6	476.5	307.1	660.3	619.3	645.8	0.00973634
202705_at	cyclin B2	CCNB2	9133	202705_at	NM_004701.2	1327.1	1105	642.5	107.8	72.6	90.7	0.00981864
203425_s_at	insulin-like growth factor binding protein 5	IGFBP5	3488	203425_s_at	NM_000599.1	1078.8	1541.6	850.9	212.1	227.6	209.2	0.00982043
202112_at	von Willebrand factor	VWF	7450	202112_at	NM_000552.2	14.3	13.3	21.1	5.3	5	3.3	0.00982456
205085_at	origin recognition complex, subunit 1-like (yeast)	ORC1L	4998	205085_at	NM_004153.1	161.5	186.5	88.1	3.3	11.3	10.3	0.00984387
205242_at	chemokine (C-X-C motif) ligand 13 (B-cell chemoattractant)	CXCL13	10563	205242_at	NM_006419.1	1.3	4.2	0.4	20.8	11	16.5	0.00987981
200934_at	DEK oncogene (DNA binding)	DEK	7913	200934_at	NM_003472.1	2382.1	2541.7	1399.9	519.6	434.3	397.1	0.00988508
205374_at	sarcolipin	SLN	6588	205374_at	NM_003063.1	15.9	20.4	18.6	38.8	38.6	28.4	0.00989929
204146_at	RAD51 associated protein 1	RAD51AP1	10635	204146_at	BE966146	601.8	705.3	331.6	51	15.6	21.8	0.00990482
202052_s_at	retinoic acid induced 14	RAI14	26064	202052_s_at	NM_015577.1	390.1	447.6	283.4	154.1	156.5	141.9	0.00993582
204014_at	dual specificity phosphatase 4	DUSP4	1846	204014_at	NM_001394.2	85.1	89.3	52.5	149.9	142.8	124.9	0.00999639
205410_s_at	ATPase, Ca++ transporting, plasma membrane 4	ATP2B4	493	205410_s_at	NM_001684.1	61	68.6	29.3	130	113.7	106.7	0.0100235
201162_at	insulin-like growth factor binding protein 7	IGFBP7	3490	201162_at	NM_001553.1	1056.6	951.7	591	3100	2419.4	1978.2	0.01008
201970_s_at	nuclear autoantigenic sperm protein (histone-binding)	NASP	4678	201970_s_at	NM_002482.1	2322.8	2680.4	1535.4	673	586.8	613.4	0.0101437
204817_at	extra spindle poles like 1 (S. cerevisiae)	ESPL1	9700	204817_at	NM_012291.1	235.3	343.6	188.9	57.7	39.5	33.5	0.0102138
200678_x_at	granulin	GRN	2896	200678_x_at	NM_002087.1	581	826.9	474.9	1062.3	1279.7	1243.1	0.0102234
205190_at	plastin 1 (I isoform)	PLS1	5357	205190_at	NM_002670.1	59.8	45.2	31.4	5.2	11.1	3.2	0.0102977
203764_at	discs, large homolog 7 (Drosophila)	DLG7	9787	203764_at	NM_014750.1	479.6	492.5	237.3	29.3	29.4	11.8	0.0103188
204754_at	Hepatic leukemia factor	HLF	3131	204754_at	W60800	9.9	11.6	10	30	22.3	20.3	0.0103791
204947_at	E2F transcription factor 1	E2F1	1869	204947_at	NM_005225.1	246.7	284.1	139.4	13.8	32.1	28.2	0.0104595
203818_s_at	splicing factor 3a, subunit 3, 60kDa	SF3A3	10946	203818_s_at	NM_006802.1	359.3	379.2	283.5	215.9	182	204.2	0.010466
202487_s_at	H2A histone family, member V	H2AFV	94239	202487_s_at	NM_012412.1	1728.8	1892	1286.6	853.5	795.4	774.5	0.0104977
203358_s_at	enhancer of zeste homolog 2 (Drosophila)	EZH2	2146	203358_s_at	NM_004456.1	516.8	538	274.1	57.9	54	64.5	0.0105366
201940_at	carboxypeptidase D	CPD	1362	201940_at	AA897514	169.8	214.5	156.6	276.3	276.3	251.5	0.0105861
204915_s_at	SRY (sex determining region Y)-box 11	SOX11	6664	204915_s_at	AB028641.1	175	148.1	112.9	59.9	61.7	68	0.0106095
202833_s_at	serine (or cysteine) proteinase inhibitor, clade A (alpha-1 antiproteinase, antitrypsin), member 1	SERPINA1	5265	202833_s_at	NM_000295.1	1.8	12.1	3.5	46.1	25.5	43	0.0106241
203177_x_at	transcription factor A, mitochondrial	TFAM	7019	203177_x_at	NM_003201.1	264.4	286.7	170.4	85.6	80.5	55.1	0.0106266
204492_at	Rho GTPase activating protein 11A	ARHGAP11A	9824	204492_at	NM_014783.1	98.7	105.6	53.1	13.7	8.3	11	0.010649
204475_at	matrix metalloproteinase 1 (interstitial collagenase)	MMP1	4312	204475_at	NM_002421.2	1787.4	1598.8	939.2	302.9	266.2	266.3	0.0106648
203195_s_at	nucleoporin 98kDa	NUP98	4928	203195_s_at	NM_005387.2	264.6	333.2	227.1	132.6	135.8	136.4	0.010784
201829_at	neuroepithelial cell transforming gene 1	NET1	10276	201829_at	AW263232	193.8	201	123.6	61.3	66.8	43.9	0.0107862
204967_at	apical protein-like (Xenopus laevis)	APXL	357	204967_at	NM_001649.1	102	107.1	59.3	152.4	163.9	162	0.0108687
201477_s_at	ribonucleotide reductase M1 polypeptide	RRM1	6240	201477_s_at	NM_001033.1	2162	2311.7	1213.4	387.1	358.2	288.6	0.0108697
204464_s_at	endothelin receptor type A	EDNRA	1909	204464_s_at	NM_001957.1	73.8	67	36.5	137.8	119.4	109.9	0.0109121
203795_s_at	B-cell CLL/lymphoma 7A	BCL7A	605	203795_s_at	NM_020993.1	12.2	16.5	13.6	37.8	27.1	27.5	0.0109505
202413_s_at	ubiquitin specific protease 1	USP1	7398	202413_s_at	NM_003368.1	1626.6	2001.4	1087	405.7	394.4	342.5	0.0110324
203108_at	G protein-coupled receptor, family C, group 5, member A	GPCR5A	9052	203108_at	NM_003979.2	88.4	133.6	74	21.9	18.6	5.7	0.0110635
201951_at	Activated leukocyte cell adhesion molecule	ALCAM	214	201951_at	BF242905	477.3	433.4	276.1	133.2	122.4	105.7	0.0111008
204766_s_at	nudix (nucleoside diphosphate linked moiety X)-type motif 1	NUDT1	4521	204766_s_at	NM_002452.1	143.1	195.6	107.1	37.4	35.9	22.1	0.0111081
204555_s_at	protein phosphatase 1, regulatory subunit 3D	PPP1R3D	5509	204555_s_at	NM_006242.2	2.7	3.4	10.7	30.5	18.5	25.7	0.0111371
205394_at	CHK1 checkpoint homolog (S. pombe)	CHEK1	1111	205394_at	NM_001274.1	346.5	400.8	225.6	107	87.1	77.1	0.011216
204192_at	CD37 antigen	CD37	951	204192_at	NM_001774.1	2	5	7.9	16.1	13.4	20.2	0.0112859
203665_at	heme oxygenase (decycling) 1	HMOX1	3162	203665_at	NM_002133.1	225.2	279.2	208.9	116.8	140.5	147.2	0.0112942
203612_at	bystin-like	BYSL	705	203612_at	NM_004053.1	238	279.1	171.8	82.1	84.8	99.7	0.0113675
203662_s_at	tropomodulin 1	TMOD1	7111	203662_s_at	NM_003275.1	9.1	37.4	41.9	119.9	138.3	83.6	0.0114263
203882_at	interferon-stimulated transcription factor 3, gamma 48kDa	ISGF3G	10379	203882_at	NM_006084.1	138.4	146.8	95.9	197.7	193.8	200.3	0.0114547
205774_at	coagulation factor XII (Hageman factor)	F12	2161	205774_at	NM_000505.2	86.9	109.5	73.6	43.7	45.7	38.9	0.0114553
201664_at	SMC4 structural maintenance of chromosomes 4-like 1 (yeast)	SMC4L1	10051	201664_at	AL136877.1	1560.3	1741.3	900.6	289	291.6	219.9	0.0115117
203832_at	enolase 1, (alpha) /// small nuclear ribonucleoprotein polypeptide F	ENO1 /// SNRPF		203832_at	NM_003095.1	1597.9	2093.7	1196.1	517	472.1	455.1	0.0115951
204822_at	TTK protein kinase	TTK	7272	204822_at	NM_003318.1	329.5	371.6	174.2	28.6	30.4	22	0.0116291
203977_at	tafazzin (cardiomyopathy, dilated 3A (X-linked); endocardial fibroelastosis 2; Barth syndrome)	TAZ	6901	203977_at	NM_000116.1	5.8	7.1	5.1	10.5	9.5	8.6	0.0116784
202779_s_at	ubiquitin-conjugating enzyme E2S	UBE2S	27338	202779_s_at	NM_014501.1	2875.7	3747.9	1862.4	477.4	443.3	376.8	0.0117664
201927_s_at	plakophilin 4	PKP4	8502	201927_s_at	BG292559	175.5	170.7	116.4	64.6	76.7	67.1	0.0117927
205356_at	ubiquitin specific protease 13 (isopeptidase T-3)	USP13	8975	205356_at	NM_003940.1	643.8	840.2	468.6	170.8	198.6	163.8	0.0118124
201523_x_at	ubiquitin-conjugating enzyme E2N (UBC13 homolog, yeast)	UBE2N	7334	201523_x_at	BE262760	703.6	726.5	509.6	366.3	328.8	275.3	0.0118349
204217_s_at	reticulon 2	RTN2	6253	204217_s_at	NM_005619.1	40.3	47.8	32.9	65.3	73.8	59.8	0.011839
205413_at	chromosome 11 open reading frame 8	C11orf8	744	205413_at	NM_001584.1	242.5	316.8	213.1	84.3	134.6	64.5	0.0119124
204862_s_at	non-metastatic cells 3, protein expressed in	NME3	4832	204862_s_at	NM_002513.1	181.8	185.2	123	354.8	300.5	265.7	0.0119487
201710_at	v-myb myeloblastosis viral oncogene homolog (avian)-like 2	MYBL2	4605	201710_at	NM_002466.1	398.8	258.1	205	51	9.1	27.1	0.0119587
204162_at	kinetochore associated 2	KNTC2	10403	204162_at	NM_006101.1	374.5	467.5	210.4	26.2	18	22.3	0.0119646
201764_at	hypothetical protein MGC5576	MGC5576	79022	201764_at	NM_024056.1	490.3	679.5	428.5	166	227.8	188.1	0.0120264
201479_at	dyskeratosis congenita 1, dyskerin	DKC1	1736	201479_at	NM_001363.1	1306.7	1611.9	924.6	415.9	420.2	405.5	0.0120557
203788_s_at	sema domain, immunoglobulin domain (Ig), short basic domain, secreted, (semaphorin) 3C	SEMA3C	10512	203788_s_at	AI962897	232.5	211.1	157.2	593.6	389	457.2	0.0120875
1438_at	EPH receptor B3	EPHB3	2049	1438_at	X75208	73.6	89.9	56.9	112.7	115.4	118.9	0.0121269
202899_s_at	splicing factor, arginine/serine-rich 3	SFRS3	6428	202899_s_at	NM_003017.1	2153.6	2362.7	1404	763.3	704.2	632.6	0.012264
204294_at	aminomethyltransferase (glycine cleavage system protein T)	AMT	275	204294_at	NM_000481.1	38.8	78.1	69.8	149.9	130.6	113.4	0.0123281
204150_at	stabilin 1	STAB1	23166	204150_at	NM_015136.1	8.3	17.3	11.4	26	35.7	27.4	0.0124084
203211_s_at	myotubularin related protein 2	MTMR2	8898	203211_s_at	AK027038.1	707.6	741.1	448.9	260.9	221.8	179.8	0.0124238
204258_at	chromodomain helicase DNA binding protein 1	CHD1	1105	204258_at	NM_001270.1	516.1	562.5	352.2	195.8	217.3	177.7	0.0124426
205352_at	serine (or cysteine) proteinase inhibitor, clade I (neuroserpin), member 1	SERPINI1	5274	205352_at	NM_005025.1	14.9	6.5	6.2	38.6	31.3	23.9	0.0124847
204281_at	TEA domain family member 4	TEAD4	7004	204281_at	NM_003213.1	219.4	326.7	199	60.4	83.3	80.8	0.0125487
204209_at	phosphate cytidylyltransferase 1, choline, alpha isoform	PCYT1A	5130	204209_at	AI638771	239.8	234.6	162.8	359.4	340.2	309.5	0.0125766
201465_s_at	v-jun sarcoma virus 17 oncogene homolog (avian)	JUN	3725	201465_s_at	BC002646.1	70	51.6	28.2	126.6	139.4	100	0.0126505
205715_at	bone marrow stromal cell antigen 1	BST1	683	205715_at	NM_004334.1	1.5	2.2	2	3.1	2.7	3	0.0126564
203956_at	zinc finger, CW type with coiled-coil domain 1	ZCWCC1	22880	203956_at	NM_014941.1	211.8	236.4	209.4	162.3	120.6	93.4	0.0126624
203854_at	I factor (complement)	IF	3426	203854_at	NM_000204.1	210.9	243.8	141.7	75.5	70.5	52.4	0.0127055
204504_s_at	HIRA interacting protein 3	HIRIP3	8479	204504_s_at	NM_003609.1	222.4	229	133.9	59.8	71	57.2	0.0128587
204442_x_at	latent transforming growth factor beta binding protein 4	LTBP4	8425	204442_x_at	NM_003573.1	22.3	53.9	32.8	90.6	76.3	76.2	0.0128757
200679_x_at	high-mobility group box 1	HMGB1	3146	200679_x_at	BE311760	2316.5	2540.8	1340.8	540.3	485.5	429.5	0.0128904
202016_at	mesoderm specific transcript homolog (mouse)	MEST	4232	202016_at	NM_002402.1	594.4	638.2	348.3	987.7	969.3	871	0.0128918
201584_s_at	DEAD (Asp-Glu-Ala-Asp) box polypeptide 39	DDX39	10212	201584_s_at	NM_005804.1	921.7	1054.4	532.2	163.6	176	159.6	0.0129343
203680_at	protein kinase, cAMP-dependent, regulatory, type II, beta	PRKAR2B	5577	203680_at	NM_002736.1	217.4	282.2	149.8	59.4	49.4	50	0.0130216
201925_s_at	decay accelerating factor for complement (CD55, Cromer blood group system)	DAF	1604	201925_s_at	NM_000574.1	101.6	113.9	60.9	21.3	28.5	18.4	0.0130622
200930_s_at	vinculin	VCL	7414	200930_s_at	AA156675	34.1	30.4	15.9	3.5	2.4	3.5	0.0131352
203344_s_at	retinoblastoma binding protein 8	RBBP8	5932	203344_s_at	NM_002894.1	548.8	668.9	339.1	139.4	87.9	85.3	0.0133333
204019_s_at	SH3 domain containing, Ysc84-like 1 (S. cerevisiae)	SH3YL1	26751	204019_s_at	NM_015677.1	74.7	94.2	40.7	206.9	146.6	160.6	0.0133927
203400_s_at	transferrin	TF	7018	203400_s_at	NM_001063.1	7	3.1	1.3	16.7	12.4	11.6	0.0133987
203625_x_at	S-phase kinase-associated protein 2 (p45)	SKP2	6502	203625_x_at	BG105365	894	904.3	470.6	154.8	155.8	146.5	0.0134137
201693_s_at	early growth response 1	EGR1	1958	201693_s_at	AV733950	82	87.5	38.1	168.3	245.8	171.1	0.0134479
201334_s_at	Rho guanine nucleotide exchange factor (GEF) 12	ARHGEF12	23365	201334_s_at	AB002380.1	646.4	691.5	532.6	965.4	954.4	813	0.013496
202482_x_at	RAN binding protein 1	RANBP1	5902	202482_x_at	AI862473	64.3	42.8	37.3	4.8	8.5	17.2	0.0135977
202183_s_at	kinesin family member 22	KIF22	3835	202183_s_at	NM_007317.1	215.9	222.4	143.3	93.4	72.4	86.5	0.0136255
201765_s_at	hexosaminidase A (alpha polypeptide)	HEXA	3073	201765_s_at	AL523158	507.3	290.6	231.4	912.4	675.9	805.4	0.0136598
204662_at	CP110 protein	CP110	9738	204662_at	NM_014711.1	192.8	206	119.9	71.1	50.6	45.6	0.0136911
205166_at	calpain 5	CAPN5	726	205166_at	NM_004055.2	67.1	96.7	56.9	168.8	138.4	128	0.0138941
201979_s_at	protein phosphatase 5, catalytic subunit	PPP5C	5536	201979_s_at	NM_006247.1	244.2	300.5	204.9	142.7	97.7	124.5	0.0139013
201489_at	peptidylprolyl isomerase F (cyclophilin F)	PPIF	10105	201489_at	BC005020.1	1948.6	2045	1311.2	803.2	859.3	653.8	0.013905
205741_s_at	dystrobrevin, alpha	DTNA	1837	205741_s_at	NM_001392.1	20.7	19.3	6.4	35.6	39.9	33.1	0.0139707
204767_s_at	flap structure-specific endonuclease 1	FEN1	2237	204767_s_at	BC000323.1	989.2	1040.6	550.1	246.9	176.4	193.2	0.0140738
205393_s_at	CHK1 checkpoint homolog (S. pombe)	CHEK1	1111	205393_s_at	NM_001274.1	210.2	187.9	112.9	58.6	39.1	18.8	0.0141185
204437_s_at	folate receptor 1 (adult)	FOLR1	2348	204437_s_at	NM_016725.1	49.5	81.1	43.7	111.8	120.6	101.8	0.0142013
203437_at	chromosome 17 open reading frame 35	C17orf35	8834	203437_at	NM_003876.1	276.5	338	211.5	136.7	115.2	101.6	0.0142257
200750_s_at	RAN, member RAS oncogene family	RAN	5901	200750_s_at	AF054183.1	4448	4653	2565.6	1231	1157	939.2	0.014274
205339_at	TAL1 (SCL) interrupting locus	SIL	6491	205339_at	NM_003035.1	476.9	537	244.6	62	40.7	44.1	0.0143172
202887_s_at	DNA-damage-inducible transcript 4	DDIT4	54541	202887_s_at	NM_019058.1	3904.5	3831.6	1773.1	266.5	307.9	250.9	0.0143526
201111_at	CSE1 chromosome segregation 1-like (yeast)	CSE1L	1434	201111_at	AF053641.1	1607.4	2283.6	1218.4	431.6	449.5	343.6	0.0143979
204430_s_at	solute carrier family 2 (facilitated glucose/fructose transporter), member 5	SLC2A5	6518	204430_s_at	NM_003039.1	5.8	5.1	2.4	9.3	11.4	8.8	0.0144842
203560_at	gamma-glutamyl hydrolase (conjugase, folylpolygammaglutamyl hydrolase)	GGH	8836	203560_at	NM_003878.1	1072.7	1182.4	588.7	229	147.2	189.2	0.014499
201202_at	proliferating cell nuclear antigen	PCNA	5111	201202_at	NM_002592.1	3173.7	3099.7	1469.2	323.6	300.4	237.6	0.0146231
205086_s_at	hypothetical protein 384D8_6	384D8-2	29781	205086_s_at	NM_014551.1	164	233.8	149.1	63.8	83.4	69.1	0.014626
200894_s_at	FK506 binding protein 4, 59kDa	FKBP4	2288	200894_s_at	AA894574	507.1	579.2	323.7	179.6	140	137.1	0.0147089
201476_s_at	ribonucleotide reductase M1 polypeptide	RRM1	6240	201476_s_at	AI692974	992.6	1203	614.6	216.4	257.5	207.4	0.0147801
200924_s_at	solute carrier family 3 (activators of dibasic and neutral amino acid transport), member 2	SLC3A2	6520	200924_s_at	NM_002394.1	903.7	1016.3	625.8	394.2	368.9	347.5	0.0149149
202181_at	KIAA0247	KIAA0247	9766	202181_at	NM_014734.1	108.4	102	86.8	142.1	147.6	124.3	0.0149364
202732_at	protein kinase (cAMP-dependent, catalytic) inhibitor gamma	PKIG	11142	202732_at	NM_007066.1	245.1	335.4	156.8	630.7	514.2	465.6	0.0149421
202533_s_at	dihydrofolate reductase	DHFR	1719	202533_s_at	BC003584.1	395.7	388.5	187.1	51.3	45.5	35	0.0150576
204709_s_at	kinesin family member 23	KIF23	9493	204709_s_at	NM_004856.3	271.2	353.7	147.7	12	17.3	9.9	0.015082
202679_at	Niemann-Pick disease, type C1	NPC1	4864	202679_at	NM_000271.1	320.1	375.9	238.6	145.5	158.4	137.3	0.0151306
201313_at	enolase 2 (gamma, neuronal)	ENO2	2026	201313_at	NM_001975.1	44.6	113.3	57.6	147.4	183.9	174.5	0.0151509
204682_at	latent transforming growth factor beta binding protein 2	LTBP2	4053	204682_at	NM_000428.1	25.4	34.3	20.5	48.4	41.1	47.1	0.0152614
201035_s_at	L-3-hydroxyacyl-Coenzyme A dehydrogenase, short chain	HADHSC	3033	201035_s_at	BC000306.1	340	354.3	226.9	161.2	125.7	110.9	0.0153467
202098_s_at	HMT1 hnRNP methyltransferase-like 1 (S. cerevisiae)	HRMT1L1	3275	202098_s_at	NM_001535.1	269.9	261.8	162.5	404.1	438.2	358	0.0154339
204178_s_at	RNA binding motif protein 14	RBM14	10432	204178_s_at	NM_006328.1	401.5	447.6	244.9	94.2	131.5	111.1	0.0154457
202458_at	protease, serine, 23	PRSS23	11098	202458_at	NM_007173.1	1784.4	1707.4	873.2	3133.3	3032.9	2491.6	0.0154755
205424_at	ProSAPiP2 protein	ProSAPiP2	9755	205424_at	NM_014726.1	17.1	36.4	18.1	47.6	51.4	59.2	0.0155827
200812_at	chaperonin containing TCP1, subunit 7 (eta)	CCT7	10574	200812_at	NM_006429.1	1564.8	1752.9	1025.4	540.5	615.8	525.8	0.0156611
203138_at	histone acetyltransferase 1	HAT1	8520	203138_at	NM_003642.1	899.5	1090.5	582.3	295	255.1	195.4	0.0157003
204696_s_at	cell division cycle 25A	CDC25A	993	204696_s_at	NM_001789.1	82	60.8	46.9	6.9	14.6	26.6	0.0157006
203696_s_at	replication factor C (activator 1) 2, 40kDa	RFC2	5982	203696_s_at	NM_002914.1	473.9	445.9	246.7	95.7	89.4	112.3	0.0157076
204384_at	golgi autoantigen, golgin subfamily a, 2	GOLGA2	2801	204384_at	NM_004486.1	124.5	148.2	110.1	230	240.9	178.9	0.0157806
201830_s_at	neuroepithelial cell transforming gene 1	NET1	10276	201830_s_at	NM_005863.1	288	381.3	181.2	63.2	49.5	31.3	0.0158277
200985_s_at	CD59 antigen p18-20 (antigen identified by monoclonal antibodies 16.3A5, EJ16, EJ30, EL32 and G344)	CD59	966	200985_s_at	NM_000611.1	977.9	1398.2	766.5	2043.4	2156.7	1708.4	0.0158543
201697_s_at	DNA (cytosine-5-)-methyltransferase 1	DNMT1	1786	201697_s_at	NM_001379.1	721.9	844.5	417.1	165.5	159.9	117.9	0.0159619
205830_at	calmegin	CLGN	1047	205830_at	NM_004362.1	39.7	33	23.1	12.9	10.9	2.5	0.0160146
204458_at	lysophospholipase 3 (lysosomal phospholipase A2)	LYPLA3	23659	204458_at	AL110209.1	109.6	97.1	76.7	141.3	132.7	130.9	0.016056
2028_s_at	E2F transcription factor 1	E2F1	1869	2028_s_at	M96577	235.9	274.9	131.7	52.3	43	24.4	0.0160757
203422_at	polymerase (DNA directed), delta 1, catalytic subunit 125kDa	POLD1	5424	203422_at	NM_002691.1	191.6	208.3	113.7	58.8	53.5	49.7	0.0160763
201066_at	cytochrome c-1	CYC1	1537	201066_at	NM_001916.1	1925	2246.5	1440	1034.7	826.8	689.8	0.0161157
204553_x_at	inositol polyphosphate-4-phosphatase, type I, 107kDa	INPP4A	3631	204553_x_at	NM_004027.1	21.7	14.3	22.1	41.3	49.8	32.9	0.0161958
202431_s_at	v-myc myelocytomatosis viral oncogene homolog (avian)	MYC	4609	202431_s_at	NM_002467.1	457.5	485.4	336.6	264.6	148.7	146.5	0.016203
205895_s_at	nucleolar and coiled-body phosphoprotein 1	NOLC1	9221	205895_s_at	NM_004741.1	615.4	647.6	426.4	279.9	304.5	269.6	0.0162471
201326_at	chaperonin containing TCP1, subunit 6A (zeta 1)	CCT6A	908	201326_at	BE737030	1091.4	1393.8	830.3	481.2	471.1	345.8	0.0162647
202309_at	methylenetetrahydrofolate dehydrogenase (NADP+ dependent) 1, methenyltetrahydrofolate cyclohydrolase, formyltetrahydrofolate synthetase	MTHFD1	4522	202309_at	NM_005956.2	1011	1083.4	534.3	219.1	186.9	153.1	0.0163876
202385_s_at	Treacher Collins-Franceschetti syndrome 1	TCOF1	6949	202385_s_at	NM_000356.1	333.7	343.3	221	144.4	143.4	83.4	0.0164271
201173_x_at	nuclear distribution gene C homolog (A. nidulans)	NUDC	10726	201173_x_at	NM_006600.1	1056.6	1359.7	801.6	440.3	453.3	388.1	0.016527
203712_at	KIAA0020	KIAA0020	9933	203712_at	NM_014878.1	381.7	456.5	259.8	156.4	120.2	125.7	0.0165436
203504_s_at	ATP-binding cassette, sub-family A (ABC1), member 1	ABCA1	19	203504_s_at	NM_005502.1	56	46.9	29	112.2	83.8	83.4	0.0166142
203661_s_at	tropomodulin 1	TMOD1	7111	203661_s_at	BC002660.1	122	147.8	93.3	188.2	177.6	201.6	0.0166998
204460_s_at	RAD1 homolog (S. pombe)	RAD1	5810	204460_s_at	AF074717.1	201.9	262.3	199.5	111.1	151	113.7	0.0167212
204748_at	prostaglandin-endoperoxide synthase 2 (prostaglandin G/H synthase and cyclooxygenase)	PTGS2	5743	204748_at	NM_000963.1	35.5	27.4	17.5	4.8	7.6	5.4	0.0167258
200072_s_at	heterogeneous nuclear ribonucleoprotein M /// heterogeneous nuclear ribonucleoprotein M	HNRPM	4670	200072_s_at	AF061832.1	1597.2	1973.3	1095.9	585.3	566.6	469.6	0.0167542
200659_s_at	prohibitin	PHB	5245	200659_s_at	NM_002634.2	283.4	303.3	189.4	101	111.3	133.1	0.016863
201112_s_at	CSE1 chromosome segregation 1-like (yeast)	CSE1L	1434	201112_s_at	NM_001316.1	3771.5	3558.5	1906.7	807.9	744	698	0.0168723
204641_at	NIMA (never in mitosis gene a)-related kinase 2	NEK2	4751	204641_at	NM_002497.1	470.9	553.5	229.8	47.4	24.9	31.6	0.0169696
201196_s_at	adenosylmethionine decarboxylase 1	AMD1	262	201196_s_at	M21154.1	517.3	551.7	317.4	176.4	182.9	160.2	0.0169707
204277_s_at	thymidine kinase 2, mitochondrial	TK2	7084	204277_s_at	BE895437	17	15.8	5.6	34.2	39	26.3	0.0170303
202147_s_at	interferon-related developmental regulator 1	IFRD1	3475	202147_s_at	NM_001550.1	550.3	537.5	333.9	214.8	183.6	187.9	0.0170371
200986_at	serine (or cysteine) proteinase inhibitor, clade G (C1 inhibitor), member 1, (angioedema, hereditary)	SERPING1	710	200986_at	NM_000062.1	6.5	5.1	2.7	19.4	11.8	22.3	0.0170457
202341_s_at	tripartite motif-containing 2	TRIM2	23321	202341_s_at	AA149745	33.5	51.5	28.2	62.4	73.4	79.6	0.0170556
204617_s_at	adrenocortical dysplasia homolog (mouse)	ACD	65057	204617_s_at	NM_022914.1	325.9	355.4	216.2	140	133.3	119.5	0.0170618
201564_s_at	fascin homolog 1, actin-bundling protein (Strongylocentrotus purpuratus)	FSCN1	6624	201564_s_at	NM_003088.1	380	414.4	270.4	716.3	593.6	544.4	0.0171882
201056_at	Golgi autoantigen, golgin subfamily b, macrogolgin (with transmembrane signal), 1	GOLGB1	2804	201056_at	N53479	140.9	126.2	91.5	237.4	202.8	179.8	0.0172831
204053_x_at	phosphatase and tensin homolog (mutated in multiple advanced cancers 1)	PTEN	5728	204053_x_at	U96180.1	612.9	615.9	387.2	257.9	238.6	223.9	0.0174121
202448_s_at	chromosome 9 open reading frame 60	C9orf60	10444	202448_s_at	BE675849	54.1	68.5	42.2	112.3	119.5	84.9	0.0176027
202010_s_at	zinc finger protein 410	ZNF410	57862	202010_s_at	NM_021188.1	242.6	266.4	187.3	137.2	148.7	126.8	0.0176114
205733_at	Bloom syndrome	BLM	641	205733_at	NM_000057.1	274.4	188.5	141.6	52.1	46.3	51.4	0.0176353
203967_at	CDC6 cell division cycle 6 homolog (S. cerevisiae)	CDC6	990	203967_at	U77949.1	609	637.1	264.4	46	33	31.5	0.0176651
201734_at	Chloride channel 3	CLCN3	1182	201734_at	AI760629	196.7	199.5	98.7	370	332.2	281.3	0.0177896
202330_s_at	uracil-DNA glycosylase	UNG	7374	202330_s_at	NM_003362.1	515.6	613.8	337.9	185.3	181.4	152.8	0.0178135
205382_s_at	D component of complement (adipsin)	DF	1675	205382_s_at	NM_001928.1	4.8	13.7	14	60.7	34.1	39	0.0179085
201762_s_at	proteasome (prosome, macropain) activator subunit 2 (PA28 beta)	PSME2	5721	201762_s_at	NM_002818.1	1641.1	1991.3	1133.7	694.1	590.2	543	0.017945
204228_at	peptidyl prolyl isomerase H (cyclophilin H)	PPIH	10465	204228_at	NM_006347.1	708.8	745.9	386.9	179.2	183.6	148.9	0.0179731
200962_at	ribosomal protein L31	RPL31	6160	200962_at	AI348010	189.5	184.8	112.4	290.7	248.7	269.5	0.0179749
205644_s_at	small nuclear ribonucleoprotein polypeptide G	SNRPG	6637	205644_s_at	NM_003096.1	2731.8	2739.3	1578.3	979.6	801.8	686.5	0.0180606
203968_s_at	CDC6 cell division cycle 6 homolog (S. cerevisiae)	CDC6	990	203968_s_at	NM_001254.1	653.3	703.1	295	57.7	55.3	47.4	0.0180644
201911_s_at	FERM, RhoGEF (ARHGEF) and pleckstrin domain protein 1 (chondrocyte-derived)	FARP1	10160	201911_s_at	NM_005766.1	282.5	337.6	215.5	159.4	109.6	122.5	0.0181108
205158_at	ribonuclease, RNase A family, 4	RNASE4	6038	205158_at	NM_002937.1	28.7	23.3	11.6	58.3	45.6	41.8	0.0182021
202483_s_at	RAN binding protein 1	RANBP1	5902	202483_s_at	NM_002882.2	3553.3	3859.5	1958.7	977.9	812.6	704.3	0.0182214
201391_at	TNF receptor-associated protein 1	TRAP1	10131	201391_at	NM_016292.1	526.7	561.6	421.4	342.3	338.7	341.4	0.0182487
201466_s_at	v-jun sarcoma virus 17 oncogene homolog (avian)	JUN	3725	201466_s_at	NM_002228.2	100.4	84.6	35.3	345.8	309.2	181.6	0.0184501
200785_s_at	low density lipoprotein-related protein 1 (alpha-2-macroglobulin receptor)	LRP1	4035	200785_s_at	NM_002332.1	96.8	106.1	54.6	344.9	269.2	190	0.0184545
202175_at	chondroitin polymerizing factor	CHPF	79586	202175_at	NM_024536.1	326.8	325.1	198.7	564.4	463.8	455.5	0.0185007
205512_s_at	programmed cell death 8 (apoptosis-inducing factor)	PDCD8	9131	205512_s_at	NM_004208.1	446.5	592.7	352	196.6	205.1	178.4	0.0185025
202408_s_at	PRP31 pre-mRNA processing factor 31 homolog (yeast)	PRPF31	26121	202408_s_at	NM_015629.1	705.3	757.5	483.7	343.1	329.7	292.6	0.0185405
204037_at	endothelial differentiation, lysophosphatidic acid G-protein-coupled receptor, 2	EDG2	1902	204037_at	BF055366	169.1	147.4	86.3	258.9	222.8	232.1	0.0185734
204159_at	cyclin-dependent kinase inhibitor 2C (p18, inhibits CDK4)	CDKN2C	1031	204159_at	NM_001262.1	1.6	2.3	1.5	3.7	5.9	4.1	0.018577
202366_at	acyl-Coenzyme A dehydrogenase, C-2 to C-3 short chain	ACADS	35	202366_at	NM_000017.1	18.6	17.9	21.2	46.7	63.9	37.3	0.0186349
202078_at	COP9 constitutive photomorphogenic homolog subunit 3 (Arabidopsis)	COPS3	8533	202078_at	NM_003653.1	1007.1	937.6	564.8	340.3	313.5	252.9	0.0187235
201430_s_at	dihydropyrimidinase-like 3	DPYSL3	1809	201430_s_at	W72516	360.6	504.4	338.4	576.8	674.6	719.4	0.0187479
205133_s_at	heat shock 10kDa protein 1 (chaperonin 10)	HSPE1	3336	205133_s_at	NM_002157.1	2382.1	2146.8	1256.8	754.5	521.5	428.9	0.0187814
201027_s_at	eukaryotic translation initiation factor 5B	EIF5B	9669	201027_s_at	NM_015904.1	620.3	636.5	408.7	240.9	309	226	0.0188386
203347_s_at	likely ortholog of mouse metal response element binding transcription factor 2	M96	22823	203347_s_at	NM_007358.1	182.9	169.5	110	80.8	47.2	49.5	0.0188432
201577_at	non-metastatic cells 1, protein (NM23A) expressed in	NME1	4830	201577_at	NM_000269.1	4133.3	4954.6	2710.1	1469.7	1469.5	1338.6	0.0188619
201303_at	DEAD (Asp-Glu-Ala-Asp) box polypeptide 48	DDX48	9775	201303_at	NM_014740.1	2178	2255	1307	774.3	607	810.1	0.018919
204827_s_at	cyclin F	CCNF	899	204827_s_at	U17105.1	123.6	173.7	75.8	21.7	18.4	4.2	0.0189462
204603_at	exonuclease 1	EXO1	9156	204603_at	NM_003686.1	723.5	708.3	304.7	65.3	53.3	50.2	0.0189662
201647_s_at	scavenger receptor class B, member 2	SCARB2	950	201647_s_at	NM_005506.1	252	244.8	194.5	309.3	338	393.3	0.0189689
203235_at	thimet oligopeptidase 1	THOP1	7064	203235_at	NM_003249.1	209.6	296.6	157.9	62.6	72	66.4	0.019009
203405_at	Down syndrome critical region gene 2	DSCR2	8624	203405_at	NM_003720.1	1149.8	1314.1	662	332.3	305.7	217.7	0.0190135
202282_at	hydroxyacyl-Coenzyme A dehydrogenase, type II	HADH2	3028	202282_at	NM_004493.1	632.3	768.6	532.1	372.7	407.3	323.8	0.019064
200646_s_at	nucleobindin 1	NUCB1	4924	200646_s_at	NM_006184.1	253.2	270.2	189.2	532.6	414.4	374.6	0.0191625
203013_at	suppressor of S. cerevisiae gcr2	HSGT1	11319	203013_at	NM_007265.1	208.6	207.7	146.9	113.7	104.4	72	0.019253
205568_at	aquaporin 9	AQP9	366	205568_at	NM_020980.2	6.6	10.2	6.5	3.8	2.2	1.7	0.0192647
201688_s_at	tumor protein D52	TPD52	7163	201688_s_at	BG389015	46.4	50.4	35	19.9	28.8	22.8	0.0192978
203105_s_at	dynamin 1-like	DNM1L	10059	203105_s_at	NM_012062.1	257.2	335.1	227.6	141.6	163.5	140.8	0.0193021
204752_x_at	poly (ADP-ribose) polymerase family, member 2	PARP2	10038	204752_x_at	NM_005484.2	315.4	365.3	220.8	143.3	143.7	131.1	0.0193571
203424_s_at	insulin-like growth factor binding protein 5	IGFBP5	3488	203424_s_at	AW157548	312.3	503.9	242.8	64.4	64.2	40.1	0.0194179
201457_x_at	BUB3 budding uninhibited by benzimidazoles 3 homolog (yeast)	BUB3	9184	201457_x_at	AF081496.1	1471.8	1646	975.4	651.1	596.1	540.3	0.0194675
200760_s_at	ADP-ribosylation-like factor 6 interacting protein 5	ARL6IP5	10550	200760_s_at	N92494	503.8	633.1	355.3	951.9	909.6	757.9	0.0195311
202138_x_at	JTV1 gene	JTV1	7965	202138_x_at	NM_006303.2	1129.2	1337.9	691.2	350	319.8	329.1	0.0195504
201761_at	methylenetetrahydrofolate dehydrogenase (NADP+ dependent) 2, methenyltetrahydrofolate cyclohydrolase	MTHFD2	10797	201761_at	NM_006636.2	2115.3	2360	1147	554.6	453.9	390.8	0.0196082
205293_x_at	BAI1-associated protein 2	BAIAP2	10458	205293_x_at	AB017120.1	9.8	18	15.4	31.3	24.1	25.1	0.0197452
200014_s_at	heterogeneous nuclear ribonucleoprotein C (C1/C2) /// heterogeneous nuclear ribonucleoprotein C (C1/C2)	HNRPC	3183	200014_s_at	NM_004500.1	1505.9	1515.3	797.6	443.2	353.1	302.8	0.0198006
205063_at	survival of motor neuron protein interacting protein 1	SIP1	8487	205063_at	NM_003616.1	120.5	131.2	71.9	46.5	34.5	28	0.0198068
205240_at	G-protein signalling modulator 2 (AGS3-like, C. elegans)	GPSM2	29899	205240_at	NM_013296.1	205.1	213.8	130.6	93.9	78.2	68.2	0.019847
204868_at	immature colon carcinoma transcript 1	ICT1	3396	204868_at	NM_001545.1	657.6	777.5	434.9	260.1	242.5	233	0.0198514
203237_s_at	Notch homolog 3 (Drosophila)	NOTCH3	4854	203237_s_at	AW139152	8.8	10.3	12.1	6	7.2	6.6	0.0200469
205623_at	aldehyde dehydrogenase 3 family, memberA1	ALDH3A1	218	205623_at	NM_000691.1	2386.6	2499.9	1602.9	3856.8	3671.6	3079.5	0.0200592
200658_s_at	prohibitin	PHB	5245	200658_s_at	AL560017	1147.4	1151	742.1	558.1	472	428.5	0.0201008
204441_s_at	polymerase (DNA directed), alpha 2 (70kD subunit)	POLA2	23649	204441_s_at	NM_002689.1	215.6	322.1	143.3	39	20.6	35.4	0.0201274
202185_at	procollagen-lysine, 2-oxoglutarate 5-dioxygenase 3	PLOD3	8985	202185_at	NM_001084.1	866	947.8	671.6	502.5	542.5	511.7	0.0201426
204080_at	target of EGR1, member 1 (nuclear)	TOE1	114034	204080_at	NM_025077.1	291.6	318.7	181.5	103.3	118	57.1	0.0201662
205259_at	nuclear receptor subfamily 3, group C, member 2	NR3C2	4306	205259_at	NM_000901.1	8.8	4.8	2	26	20.3	14	0.0201858
204539_s_at	cadherin, EGF LAG seven-pass G-type receptor 1 (flamingo homolog, Drosophila)	CELSR1	9620	204539_s_at	NM_014246.1	5.4	1.4	0.7	7.2	10.5	11.1	0.0202067
200696_s_at	gelsolin (amyloidosis, Finnish type)	GSN	2934	200696_s_at	NM_000177.1	805.5	968.9	482.1	1489.1	1845.6	1308.4	0.0202084
203660_s_at	pericentrin 2 (kendrin)	PCNT2	5116	203660_s_at	NM_006031.1	446.2	493.9	315.9	228.2	223.5	201.1	0.0202286
202905_x_at	Nijmegen breakage syndrome 1 (nibrin)	NBS1	4683	202905_x_at	AI796269	294	294.4	186.6	128.8	130	100.1	0.0202782
200806_s_at	heat shock 60kDa protein 1 (chaperonin)	HSPD1	3329	200806_s_at	BE256479	3891.4	4270	2417.1	1583.6	1369.6	1150.9	0.0203255
200751_s_at	heterogeneous nuclear ribonucleoprotein C (C1/C2)	HNRPC	3183	200751_s_at	BE898861	1733	1854.9	966.5	577.2	388.8	407.2	0.0203331
203148_s_at	tripartite motif-containing 14	TRIM14	9830	203148_s_at	NM_014788.1	240.4	312.6	196	108.3	131.3	122.5	0.0204033
203743_s_at	thymine-DNA glycosylase	TDG	6996	203743_s_at	NM_003211.1	380	389.4	228.1	159.2	115.4	119.2	0.0204996
204510_at	CDC7 cell division cycle 7 (S. cerevisiae)	CDC7	8317	204510_at	NM_003503.2	444.3	442.3	217.6	98.3	87	77.2	0.0205283
201873_s_at	ATP-binding cassette, sub-family E (OABP), member 1	ABCE1	6059	201873_s_at	NM_002940.1	633	685.6	366.7	207.7	200.9	169	0.0205886
204029_at	cadherin, EGF LAG seven-pass G-type receptor 2 (flamingo homolog, Drosophila)	CELSR2	1952	204029_at	NM_001408.1	85	84.6	52.4	118	111.1	115.2	0.0206331
203725_at	growth arrest and DNA-damage-inducible, alpha	GADD45A	1647	203725_at	NM_001924.2	298.9	433.3	190	747	610	561.9	0.0206805
205716_at	mitochondrial carrier family protein	MCFP	55972	205716_at	NM_018843.1	189.5	189.8	125.7	83.4	96.7	61.1	0.0206838
203306_s_at	solute carrier family 35 (CMP-sialic acid transporter), member A1	SLC35A1	10559	203306_s_at	NM_006416.1	257.3	354.8	217.6	118.3	140.6	104.9	0.0209913
205018_s_at	muscleblind-like 2 (Drosophila)	MBNL2	10150	205018_s_at	NM_005757.2	191.3	206.5	157.9	324.3	254.3	265.4	0.0209975
205017_s_at	muscleblind-like 2 (Drosophila)	MBNL2	10150	205017_s_at	AI088145	76.9	112.2	69.5	179.7	176.3	130.6	0.0210158
202177_at	growth arrest-specific 6	GAS6	2621	202177_at	NM_000820.1	42.6	65.9	41.5	85.5	90.5	75.2	0.0210261
202180_s_at	major vault protein	MVP	9961	202180_s_at	NM_017458.1	384.6	420.9	266	603.4	573.6	504.3	0.0211863
205521_at	---	---		205521_at	BF511976	63.4	76.8	46.8	31.8	31.1	26.7	0.0212024
200916_at	transgelin 2	TAGLN2	8407	200916_at	NM_003564.1	1587.2	1984.7	1291.7	945.4	760.7	865.9	0.0212713
201197_at	adenosylmethionine decarboxylase 1	AMD1	262	201197_at	NM_001634.3	571.9	563	311.4	207	132.1	117.7	0.021307
201969_at	nuclear autoantigenic sperm protein (histone-binding)	NASP	4678	201969_at	AW003362	319.6	352.5	199.6	133.3	106.1	112.1	0.0213082
204596_s_at	stanniocalcin 1	STC1	6781	204596_s_at	U46768.1	151.5	162.5	90.3	225	209.8	222.1	0.0213742
205034_at	cyclin E2	CCNE2	9134	205034_at	NM_004702.1	408.7	403.1	162.6	39.5	19.2	20	0.0214199
204908_s_at	B-cell CLL/lymphoma 3	BCL3	602	204908_s_at	NM_005178.1	656.4	643	292.4	104.4	94.9	81.7	0.0215592
204761_at	USP6 N-terminal like	USP6NL	9712	204761_at	NM_014688.1	50.9	48.4	36.1	25.4	29.7	28.2	0.021571
202532_s_at	dihydrofolate reductase	DHFR	1719	202532_s_at	BC000192.1	742.5	647.9	292.7	83.8	48	41.3	0.021595
203721_s_at	WD repeat domain 50	WDR50	51096	203721_s_at	NM_016001.1	823.1	964.8	560.8	373.1	354.5	305.5	0.021715
205542_at	six transmembrane epithelial antigen of the prostate	STEAP	26872	205542_at	NM_012449.1	884.8	1058.5	594.5	376.8	360.2	287.4	0.0217178
201323_at	EBNA1 binding protein 2	EBNA1BP2	10969	201323_at	NM_006824.1	680.3	825.7	425.6	233	216.5	196.6	0.0217727
204072_s_at	hypothetical protein CG003	13CDNA73	10129	204072_s_at	NM_023037.1	111.8	136.1	75.6	38.9	45	45.8	0.0218231
205364_at	acyl-Coenzyme A oxidase 2, branched chain	ACOX2	8309	205364_at	NM_003500.1	22.9	6.5	17.9	36.6	31.3	41.6	0.0219106
203971_at	solute carrier family 31 (copper transporters), member 1	SLC31A1	1317	203971_at	NM_001859.1	179.7	247.8	169	110.4	109.3	69.3	0.0219124
204451_at	frizzled homolog 1 (Drosophila)	FZD1	8321	204451_at	NM_003505.1	170	154.7	91.6	60.3	45.4	40.8	0.0219578
205748_s_at	ring finger protein 126	RNF126	55658	205748_s_at	NM_017876.1	185.3	210.9	141.5	97.4	110.7	104.4	0.0219665
204203_at	CCAAT/enhancer binding protein (C/EBP), gamma	CEBPG	1054	204203_at	NM_001806.1	186.1	197.9	115.7	70.8	78.7	68	0.0220116
205588_s_at	FGFR1 oncogene partner	FGFR1OP	11116	205588_s_at	NM_007045.1	255.9	258.7	137.9	87	65	53	0.0220585
202675_at	succinate dehydrogenase complex, subunit B, iron sulfur (Ip)	SDHB	6390	202675_at	NM_003000.1	574.8	642.2	379.9	278.1	225	203.9	0.0221308
202827_s_at	matrix metalloproteinase 14 (membrane-inserted)	MMP14	4323	202827_s_at	AU149305	25.8	45.1	41.5	63.3	96.8	104.8	0.0222668
201714_at	tubulin, gamma 1	TUBG1	7283	201714_at	NM_001070.1	736.8	862.1	467.9	288.1	259.4	249.3	0.0223092
200629_at	tryptophanyl-tRNA synthetase	WARS	7453	200629_at	NM_004184.2	538.4	593.7	297.2	153.3	158.2	121.7	0.0223738
202264_s_at	translocase of outer mitochondrial membrane 40 homolog (yeast)	TOMM40	10452	202264_s_at	NM_006114.1	533.9	571.4	341.6	235.8	228.6	202.4	0.0224227
201563_at	sorbitol dehydrogenase	SORD	6652	201563_at	L29008.1	1032	1180.5	615.6	360.5	335.6	282.6	0.022498
202474_s_at	host cell factor C1 (VP16-accessory protein)	HCFC1	3054	202474_s_at	NM_005334.1	462.6	530.8	333.1	238.3	222.3	235.7	0.0225562
200901_s_at	mannose-6-phosphate receptor (cation dependent)	M6PR	4074	200901_s_at	NM_002355.2	716.7	671	447.6	327	318.7	267.4	0.0225974
202786_at	serine threonine kinase 39 (STE20/SPS1 homolog, yeast)	STK39	27347	202786_at	NM_013233.1	438.1	392.6	236.9	154.6	132.6	90.4	0.0226135
201383_s_at	membrane component, chromosome 17, surface marker 2 (ovarian carcinoma antigen CA125)	M17S2	4077	201383_s_at	AL044170	326.9	406.4	235.5	559.9	523.8	477.9	0.0226136
201306_s_at	acidic (leucine-rich) nuclear phosphoprotein 32 family, member B	ANP32B	10541	201306_s_at	NM_006401.1	2969.2	3915.1	1998	965.9	1008.6	913.3	0.0226367
201025_at	eukaryotic translation initiation factor 5B	EIF5B	9669	201025_at	AB018284.1	188.7	230.3	165.3	137.4	102.1	94.3	0.0226978
205006_s_at	N-myristoyltransferase 2	NMT2	9397	205006_s_at	NM_004808.1	264.6	263.4	161.3	105.6	104.9	108.6	0.0227073
203895_at	phospholipase C, beta 4	PLCB4	5332	203895_at	AL535113	138.5	154.1	78.3	220.3	207.2	200.7	0.0227385
201926_s_at	decay accelerating factor for complement (CD55, Cromer blood group system)	DAF	1604	201926_s_at	BC001288.1	101.7	116.7	68.5	49.9	40.2	38	0.0227529
204546_at	KIAA0513	KIAA0513	9764	204546_at	NM_014732.1	68.2	92.9	62.7	137	127.7	104.3	0.0227824
203041_s_at	lysosomal-associated membrane protein 2	LAMP2	3920	203041_s_at	J04183.1	488.2	510.4	321.7	792.7	656.8	667.6	0.0227884
202701_at	bone morphogenetic protein 1	BMP1	649	202701_at	NM_006129.2	112	120	66	181.1	167.7	152.1	0.022797
205248_at	chromosome 21 open reading frame 5	C21orf5	9980	205248_at	NM_005128.1	27.8	34.7	20.3	53.9	66.7	44.6	0.0228333
204017_at	KDEL (Lys-Asp-Glu-Leu) endoplasmic reticulum protein retention receptor 3	KDELR3	11015	204017_at	NM_006855.2	917.7	997.9	539.8	1750.5	1623.7	1265.7	0.0228544
201995_at	exostoses (multiple) 1	EXT1	2131	201995_at	NM_000127.1	708.9	929.9	422.2	1894.8	1489.9	1249.8	0.0229139
204298_s_at	lysyl oxidase	LOX	4015	204298_s_at	NM_002317.1	415.8	540.3	359.8	685.1	614.6	634	0.0229277
201629_s_at	acid phosphatase 1, soluble	ACP1	52	201629_s_at	BE872974	331	275.3	200.5	143.6	131.7	113.1	0.0229343
202189_x_at	polypyrimidine tract binding protein 1	PTBP1	5725	202189_x_at	NM_002819.1	1845.5	2015.3	994.9	534.4	446.3	464.4	0.0229914
202420_s_at	DEAH (Asp-Glu-Ala-His) box polypeptide 9	DHX9	1660	202420_s_at	NM_001357.2	729.9	687.3	455	344.7	310.5	244.6	0.0229985
201928_at	plakophilin 4	PKP4	8502	201928_at	AA194254	274.8	288.2	136.1	66.4	62.3	43.1	0.0232454
202200_s_at	SFRS protein kinase 1	SRPK1	6732	202200_s_at	NM_003137.1	718.2	789.1	452.8	322.7	270.9	236.4	0.0232769
201013_s_at	phosphoribosylaminoimidazole carboxylase, phosphoribosylaminoimidazole succinocarboxamide synthetase	PAICS	10606	201013_s_at	AA902652	1963.5	2128	1078.1	523.4	621.8	507.2	0.0232812
203650_at	protein C receptor, endothelial (EPCR)	PROCR	10544	203650_at	NM_006404.1	459.8	461.1	266.5	183.6	154	146.1	0.0233143
201475_x_at	methionine-tRNA synthetase	MARS	4141	201475_x_at	NM_004990.1	965.9	1112.4	626.2	385.6	425.9	300.8	0.0233656
202633_at	topoisomerase (DNA) II binding protein 1	TOPBP1	11073	202633_at	NM_007027.1	420.6	479.1	256.1	151.5	161	103	0.0233826
202730_s_at	programmed cell death 4 (neoplastic transformation inhibitor)	PDCD4	27250	202730_s_at	NM_014456.1	61.2	74.1	24.8	118.4	131.5	98.5	0.0234724
201144_s_at	eukaryotic translation initiation factor 2, subunit 1 alpha, 35kDa	EIF2S1	1965	201144_s_at	NM_004094.1	901	1153.5	611.6	333.2	341.7	319.4	0.0236597
203623_at	plexin A3	PLXNA3	55558	203623_at	AI675453	73	78.9	46.2	123.7	103	149	0.0238083
200730_s_at	protein tyrosine phosphatase type IVA, member 1	PTP4A1	7803	200730_s_at	BF576710	440.3	556.6	331.4	210.6	212.6	212.7	0.0238112
203695_s_at	deafness, autosomal dominant 5	DFNA5	1687	203695_s_at	NM_004403.1	314	401.5	187.2	676.8	599.7	494.7	0.0238251
203436_at	ribonuclease P/MRP 30kDa subunit	RPP30	10556	203436_at	NM_006413.1	460	519.8	282	179.8	134.7	172.9	0.0238699
201376_s_at	heterogeneous nuclear ribonucleoprotein F	HNRPF	3185	201376_s_at	AI591354	747.7	783.4	463.6	332.9	294.3	277.4	0.0239054
204038_s_at	endothelial differentiation, lysophosphatidic acid G-protein-coupled receptor, 2	EDG2	1902	204038_s_at	NM_001401.1	193.1	217.7	134.2	265.9	268	301.1	0.0239098
203302_at	deoxycytidine kinase	DCK	1633	203302_at	NM_000788.1	176.6	197.7	80.4	34.1	16.1	15.3	0.0239531
202831_at	glutathione peroxidase 2 (gastrointestinal)	GPX2	2877	202831_at	NM_002083.1	16.9	30.7	22.1	41.6	35.6	46.1	0.0239655
203664_s_at	polymerase (RNA) II (DNA directed) polypeptide D	POLR2D	5433	203664_s_at	NM_004805.1	289.3	366	188.6	96.1	97.8	103.7	0.0239805
202209_at	LSM3 homolog, U6 small nuclear RNA associated (S. cerevisiae)	LSM3	27258	202209_at	NM_014463.1	720.6	883.9	483.8	302.1	262.8	285.4	0.0240995
205529_s_at	runt-related transcription factor 1; translocated to, 1 (cyclin D-related)	RUNX1T1	862	205529_s_at	NM_004349.1	2.9	6.3	9.5	16.1	20	12.7	0.0242315
201490_s_at	peptidylprolyl isomerase F (cyclophilin F)	PPIF	10105	201490_s_at	NM_005729.1	1431.4	1537.5	864.8	568.1	555	480.7	0.0242335
205047_s_at	asparagine synthetase	ASNS	440	205047_s_at	NM_001673.1	833.4	1036.7	481.3	243.4	211.1	160.7	0.0242609
204415_at	interferon, alpha-inducible protein (clone IFI-6-16)	G1P3	2537	204415_at	NM_022873.1	118.2	102.6	68	178.4	202.8	144.8	0.0243092
200840_at	lysyl-tRNA synthetase	KARS	3735	200840_at	NM_005548.1	2366	2557.4	1421.4	992.3	846.5	662.7	0.0244308
201386_s_at	DEAH (Asp-Glu-Ala-His) box polypeptide 15	DHX15	1665	201386_s_at	AF279891.1	944.7	1153.8	688.6	487.8	414.2	449.3	0.0245775
205236_x_at	superoxide dismutase 3, extracellular	SOD3	6649	205236_x_at	NM_003102.1	12.8	13.4	21.9	44.9	37.1	67.8	0.0247683
202144_s_at	adenylosuccinate lyase	ADSL	158	202144_s_at	NM_000026.1	1006.7	1397.7	746.6	365.4	432.5	345.4	0.0248275
201016_at	eukaryotic translation initiation factor 1A, X-linked	EIF1AX	1964	201016_at	BE542684	853.6	797	398	212.2	182	126.1	0.0249052
204803_s_at	Ras-related associated with diabetes	RRAD	6236	204803_s_at	NM_004165.1	22	20.9	11	5.9	1.3	6.3	0.0249058
203368_at	cysteine-rich with EGF-like domains 1	CRELD1	78987	203368_at	NM_015513.1	47.5	35.6	26.2	74.7	56.7	84.1	0.025012
205032_at	integrin, alpha 2 (CD49B, alpha 2 subunit of VLA-2 receptor)	ITGA2	3673	205032_at	NM_002203.2	214.8	230.3	145.2	115.7	100.2	87.6	0.0251485
202246_s_at	cyclin-dependent kinase 4	CDK4	1019	202246_s_at	NM_000075.1	1674.9	2100.8	1174.5	740.4	740.1	658.9	0.0252997
200983_x_at	CD59 antigen p18-20 (antigen identified by monoclonal antibodies 16.3A5, EJ16, EJ30, EL32 and G344)	CD59	966	200983_x_at	BF983379	1329.8	1515.5	938.4	2279.3	2127.3	1764.3	0.0253389
205527_s_at	gem (nuclear organelle) associated protein 4	GEMIN4	50628	205527_s_at	NM_015487.1	129.5	200	100.3	50.8	35.8	26	0.0255515
204331_s_at	mitochondrial ribosomal protein S12	MRPS12	6183	204331_s_at	NM_021107.1	755.5	954	569.3	410.2	361.5	316.8	0.0255538
202737_s_at	LSM4 homolog, U6 small nuclear RNA associated (S. cerevisiae)	LSM4	25804	202737_s_at	NM_012321.1	1351.9	1583.8	865.9	603.8	478.4	472.9	0.0255824
201942_s_at	carboxypeptidase D	CPD	1362	201942_s_at	D85390.1	113.8	118.5	76.6	179.3	161.3	143.4	0.0256004
205036_at	LSM6 homolog, U6 small nuclear RNA associated (S. cerevisiae)	LSM6	11157	205036_at	NM_007080.1	457.6	401.1	259.8	166.8	159.5	178.2	0.0257105
204585_s_at	L1 cell adhesion molecule (hydrocephalus, stenosis of aqueduct of Sylvius 1, MASA (mental retardation, aphasia, shuffling gait and adducted thumbs) syndrome, spastic paraplegia 1)	L1CAM	3897	204585_s_at	NM_000425.2	52.5	59.7	37.5	142	86.9	103.3	0.0258773
202690_s_at	small nuclear ribonucleoprotein D1 polypeptide 16kDa	SNRPD1	6632	202690_s_at	BC001721.1	1911.6	1715.4	862.5	433.4	390.2	312.3	0.0260403
203894_at	tubulin, gamma 2	TUBG2	27175	203894_at	NM_016437.1	94	81	43.7	131	149.5	119.1	0.0260514
203381_s_at	apolipoprotein E	APOE	348	203381_s_at	N33009	43.5	38.8	6.4	92	63.1	83.2	0.0261018
201680_x_at	arsenate resistance protein ARS2	ARS2	51593	201680_x_at	NM_015908.1	815.5	889.6	540.1	385.2	400.3	348.4	0.0261029
203414_at	monocyte to macrophage differentiation-associated	MMD	23531	203414_at	NM_012329.1	1124.3	1500.7	795.2	433	462.1	412.2	0.0261273
202370_s_at	core-binding factor, beta subunit	CBFB	865	202370_s_at	NM_001755.1	1200.9	1584.7	873.1	492.3	525.1	513.2	0.0261516
204749_at	nucleosome assembly protein 1-like 3	NAP1L3	4675	204749_at	NM_004538.1	11.5	5.5	4.2	21	36.2	21.1	0.0262185
204914_s_at	SRY (sex determining region Y)-box 11	SOX11	6664	204914_s_at	AW157202	293.1	355.8	172	95.7	89.4	75.7	0.0262826
203472_s_at	solute carrier organic anion transporter family, member 2B1	SLCO2B1	11309	203472_s_at	AB026256.1	17	33.2	22.6	44.4	45.9	37.8	0.0263523
204172_at	coproporphyrinogen oxidase	CPOX	1371	204172_at	NM_000097.1	473.1	446.5	235.8	161.4	96	87.9	0.0263846
203320_at	lymphocyte adaptor protein	LNK	10019	203320_at	NM_005475.1	283.8	300.1	184.4	152.4	106.9	95.1	0.0263962
203379_at	ribosomal protein S6 kinase, 90kDa, polypeptide 1	RPS6KA1	6195	203379_at	NM_002953.1	127.7	193	109.9	55.3	56.6	58.2	0.0264025
205739_x_at	Zinc finger protein (ZFD25)	ZFD25	51427	205739_x_at	NM_016220.1	63.1	56.7	29.9	16.8	10.8	15.7	0.0264951
201050_at	phospholipase D3	PLD3	23646	201050_at	NM_012268.1	258.3	238.9	143	340	417.9	338	0.0265612
200866_s_at	prosaposin (variant Gaucher disease and variant metachromatic leukodystrophy)	PSAP	5660	200866_s_at	M32221.1	958.6	1230.9	652.6	1656.4	1646.5	1424.7	0.0265932
203588_s_at	transcription factor Dp-2 (E2F dimerization partner 2)	TFDP2	7029	203588_s_at	BG034328	142.5	146.5	97.7	72.2	81.2	57	0.0266807
202484_s_at	methyl-CpG binding domain protein 2	MBD2	8932	202484_s_at	AF072242.1	733.3	904.1	459.6	286.9	252.9	205.9	0.0266935
205691_at	synaptogyrin 3	SYNGR3	9143	205691_at	NM_004209.2	19.1	38.1	14.9	48	47.6	50.2	0.0267738
204602_at	dickkopf homolog 1 (Xenopus laevis)	DKK1	22943	204602_at	NM_012242.1	186.7	193.3	94.8	294.9	268.7	256.9	0.0268337
201381_x_at	calcyclin binding protein	CACYBP	27101	201381_x_at	AF057356.1	2020.6	2123.8	1076.2	713.1	550.7	453.1	0.0268686
205827_at	cholecystokinin	CCK	885	205827_at	NM_000729.2	3.7	17.8	15.2	27.9	31.9	25.3	0.0271565
205282_at	low density lipoprotein receptor-related protein 8, apolipoprotein e receptor	LRP8	7804	205282_at	NM_004631.1	391.9	415.4	228.6	164.7	134.6	124	0.027186
201587_s_at	interleukin-1 receptor-associated kinase 1	IRAK1	3654	201587_s_at	NM_001569.2	2330.5	2461	1524	1123.3	1172.5	951.8	0.0272146
205348_s_at	dynein, cytoplasmic, intermediate polypeptide 1	DNCI1	1780	205348_s_at	NM_004411.1	19.5	28.9	19.3	34.3	55.1	49.4	0.0272332
201947_s_at	chaperonin containing TCP1, subunit 2 (beta)	CCT2	10576	201947_s_at	NM_006431.1	3163.2	3667.1	1965.8	1352	1200.1	984	0.027282
201263_at	threonyl-tRNA synthetase	TARS	6897	201263_at	NM_003191.1	1605.7	1666	947.3	693.3	608.8	507.1	0.0273247
202412_s_at	ubiquitin specific protease 1	USP1	7398	202412_s_at	AW499935	875.7	1061.5	436	202.3	135.4	131.7	0.0273805
205330_at	meningioma (disrupted in balanced translocation) 1	MN1	4330	205330_at	NM_002430.1	44.8	32.6	16.5	57.9	59.1	71.7	0.0274073
204505_s_at	erythrocyte membrane protein band 4.9 (dematin)	EPB49	2039	204505_s_at	NM_001978.1	7.9	34.6	9.8	66.4	53.4	43.3	0.0275224
205853_at	zinc finger protein 67 homolog (mouse)	ZFP67	51043	205853_at	NM_015872.1	7.4	4.3	3.9	15.3	16.3	9.2	0.0275777
200687_s_at	splicing factor 3b, subunit 3, 130kDa	SF3B3	23450	200687_s_at	NM_012426.1	916.1	1204.6	713.9	528.3	386.5	405.4	0.0276752
205254_x_at	transcription factor 7 (T-cell specific, HMG-box)	TCF7	6932	205254_x_at	AW027359	108.4	107.6	67	41.6	49.8	50.3	0.0279205
203341_at	CCAAT/enhancer binding protein zeta	CEBPZ	10153	203341_at	NM_005760.1	413.9	415.1	223.5	160.6	115.9	112.9	0.0279382
204650_s_at	amyloid beta (A4) precursor protein-binding, family B, member 3	APBB3	10307	204650_s_at	NM_006051.1	101.2	101	79.3	123.2	114.3	123.8	0.0280016
204093_at	cyclin H	CCNH	902	204093_at	NM_001239.1	688.4	815.9	478.6	355.5	326.9	284.4	0.0280202
203362_s_at	MAD2 mitotic arrest deficient-like 1 (yeast)	MAD2L1	4085	203362_s_at	NM_002358.2	1335	1216.8	457.5	111.6	68	44	0.0280747
202054_s_at	aldehyde dehydrogenase 3 family, member A2	ALDH3A2	224	202054_s_at	NM_000382.1	1350.2	1403.7	774	2015.1	2136.3	1736.4	0.0281743
205784_x_at	armadillo repeat gene deletes in velocardiofacial syndrome	ARVCF	421	205784_x_at	NM_001670.1	8.7	10.7	6.1	13.5	22.3	22.5	0.028261
200628_s_at	tryptophanyl-tRNA synthetase	WARS	7453	200628_s_at	M61715.1	401.1	418.1	274.1	212.3	210.9	212	0.0282817
204776_at	thrombospondin 4	THBS4	7060	204776_at	NM_003248.1	68.7	78.8	33.1	99.6	115.5	128.2	0.0283088
202079_s_at	OGT(O-Glc-NAc transferase)-interacting protein 106 KDa	OIP106	22906	202079_s_at	AI633774	78.7	80.2	51.8	116.3	104.4	97.8	0.0283297
201700_at	cyclin D3	CCND3	896	201700_at	NM_001760.1	957	1065.4	681.6	563.2	496.3	428.1	0.0283309
203194_s_at	nucleoporin 98kDa	NUP98	4928	203194_s_at	AA527238	245.9	288	175.8	123.5	112.8	136.5	0.0283337
203830_at	protein kinase Njmu-R1	NJMU-R1	64149	203830_at	NM_022344.1	63	88.3	69	42.5	45.9	20.3	0.0283441
202715_at	carbamoyl-phosphate synthetase 2, aspartate transcarbamylase, and dihydroorotase	CAD	790	202715_at	NM_004341.1	279.7	332.7	183.3	119.3	124.3	110.2	0.0284772
201064_s_at	poly(A) binding protein, cytoplasmic 4 (inducible form)	PABPC4	8761	201064_s_at	NM_003819.2	918.8	1133	622.5	439.2	381.8	332.9	0.0284944
205061_s_at	exosome component 9	EXOSC9	5393	205061_s_at	NM_005033.1	283.5	285.3	117.1	45.3	50.5	23.1	0.0285381
204560_at	FK506 binding protein 5	FKBP5	2289	204560_at	NM_004117.1	17.9	7.4	18.8	3.5	1.7	1.6	0.0285569
202697_at	cleavage and polyadenylation specific factor 5, 25 kDa	CPSF5	11051	202697_at	NM_007006.1	673.9	839.6	461.2	318.9	267.7	277.2	0.0286501
201578_at	podocalyxin-like	PODXL	5420	201578_at	NM_005397.1	58.1	39.5	22.2	88	72.1	74.8	0.0287088
202388_at	regulator of G-protein signalling 2, 24kDa	RGS2	5997	202388_at	NM_002923.1	1077.7	1292.8	640.8	2206.8	2038.9	1541.7	0.0287816
201459_at	RuvB-like 2 (E. coli)	RUVBL2	10856	201459_at	NM_006666.1	688.3	967.4	548	355	307.4	298.1	0.0291562
203308_x_at	Hermansky-Pudlak syndrome 1	HPS1	3257	203308_x_at	AI185798	64.8	57	46.3	137.5	96.5	90.6	0.029265
205829_at	hydroxysteroid (17-beta) dehydrogenase 1	HSD17B1	3292	205829_at	NM_000413.1	11.4	38.6	14.8	56.5	53	46	0.0292765
200712_s_at	microtubule-associated protein, RP/EB family, member 1	MAPRE1	22919	200712_s_at	AI633566	803.3	915.6	560.6	462.3	368.2	346	0.0293086
203694_s_at	DEAH (Asp-Glu-Ala-His) box polypeptide 16	DHX16	8449	203694_s_at	NM_003587.2	341.9	387.3	246.1	181.9	200.4	167.8	0.0293439
201101_s_at	BCL2-associated transcription factor 1	BCLAF1	9774	201101_s_at	BE963370	553.3	541.1	367.8	268.2	310.1	272.8	0.029378
203119_at	hypothetical protein MGC2574	MGC2574	79080	203119_at	NM_024098.1	635.3	701.5	340	226.7	177.4	135.8	0.0294097
202446_s_at	phospholipid scramblase 1	PLSCR1	5359	202446_s_at	AI825926	589.2	710.1	419.6	314.5	296.4	243	0.0294786
200649_at	nucleobindin 1	NUCB1	4924	200649_at	BC002356.1	565.9	648.6	342.3	840	890.4	785.1	0.0295227
201589_at	SMC1 structural maintenance of chromosomes 1-like 1 (yeast)	SMC1L1	8243	201589_at	D80000.1	943.6	973	472.8	280.8	266.9	223.2	0.0296495
201679_at	arsenate resistance protein ARS2	ARS2	51593	201679_at	BE646076	140.2	189.1	110.5	82.7	60.8	46.3	0.0298837
201614_s_at	RuvB-like 1 (E. coli)	RUVBL1	8607	201614_s_at	NM_003707.1	548.7	530.3	293.9	214.4	178.5	142	0.0299474
205449_at	Sac3 homology domain 1 (S. cerevisiae)	SHD1	29901	205449_at	NM_013299.1	452	441.9	250.6	195.6	145.6	102.8	0.0299765
204684_at	neuronal pentraxin I	NPTX1	4884	204684_at	NM_002522.1	730.9	1080.5	583.9	286.1	324.6	323.4	0.0300744
205363_at	butyrobetaine (gamma), 2-oxoglutarate dioxygenase (gamma-butyrobetaine hydroxylase) 1	BBOX1	8424	205363_at	NM_003986.1	30.4	34	12.6	1.6	1.8	6.4	0.0300811
200610_s_at	nucleolin	NCL	4691	200610_s_at	NM_005381.1	4980	4877.3	2769.7	2032	1847.8	1362	0.0301186
202937_x_at	CGI-96 protein	CGI-96	27341	202937_x_at	AL022316	338.3	425.1	254.3	199	160.2	112.8	0.0301496
201142_at	Eukaryotic translation initiation factor 2, subunit 1 alpha, 35kDa	EIF2S1	1965	201142_at	AA577698	442.9	571.3	354.3	253.5	253.4	237.1	0.0301499
203410_at	adaptor-related protein complex 3, mu 2 subunit	AP3M2	10947	203410_at	NM_006803.1	152.4	153.7	101.7	78.2	72.1	84.7	0.0301911
204905_s_at	eukaryotic translation elongation factor 1 epsilon 1	EEF1E1	9521	204905_s_at	NM_004280.1	752	655.9	365.4	232.3	208	174	0.0302209
200913_at	protein phosphatase 1G (formerly 2C), magnesium-dependent, gamma isoform	PPM1G	5496	200913_at	NM_002707.1	617.7	659.1	334.1	205.4	216.5	172.8	0.0302291
202042_at	histidyl-tRNA synthetase	HARS	3035	202042_at	NM_002109.2	1138.2	1330.2	756.6	555.7	530.2	440.5	0.0302464
200984_s_at	CD59 antigen p18-20 (antigen identified by monoclonal antibodies 16.3A5, EJ16, EJ30, EL32 and G344)	CD59	966	200984_s_at	X16447.1	1137.9	1377.4	786	1830.9	1786.1	1564	0.0302631
204643_s_at	cytosolic ovarian carcinoma antigen 1	COVA1	10495	204643_s_at	NM_006375.1	43.9	58.9	33.4	19.4	23.1	19.8	0.030269
202531_at	interferon regulatory factor 1	IRF1	3659	202531_at	NM_002198.1	361.7	352.9	242.2	212.2	173.5	167.4	0.0302791
201109_s_at	thrombospondin 1	THBS1	7057	201109_s_at	AV726673	1305	1468.8	817.9	551.4	588.3	514.2	0.0303615
204133_at	RNA, U3 small nucleolar interacting protein 2	RNU3IP2	9136	204133_at	NM_004704.1	213.5	224.7	113.4	56.2	80.7	58	0.0304983
200657_at	solute carrier family 25 (mitochondrial carrier; adenine nucleotide translocator), member 5	SLC25A5	292	200657_at	NM_001152.1	4326.3	5523	2925.9	1847.2	1879.6	1632.5	0.0306048
202170_s_at	aminoadipate-semialdehyde dehydrogenase-phosphopantetheinyl transferase	AASDHPPT	60496	202170_s_at	AF151057.1	544.9	624.4	374.1	277.4	285	246.2	0.0306441
201929_s_at	plakophilin 4	PKP4	8502	201929_s_at	NM_003628.2	303.2	338	165.4	107.3	89.4	89.1	0.030706
200783_s_at	stathmin 1/oncoprotein 18	STMN1	3925	200783_s_at	NM_005563.2	311.1	422.1	191	104.6	68.6	87.9	0.0307072
200853_at	H2A histone family, member Z	H2AFZ	3015	200853_at	NM_002106.1	4797.3	5241.4	2293.6	1318.1	1045.3	878.1	0.03077
204521_at	protein predicted by clone 23733	HSU79274	29902	204521_at	NM_013300.1	376.9	441.4	215.1	127.1	133.6	108	0.0307745
201767_s_at	elaC homolog 2 (E. coli)	ELAC2	60528	201767_s_at	NM_018127.2	288.5	367.4	238.2	197	146.6	117.8	0.0308851
201355_s_at	bromodomain adjacent to zinc finger domain, 2A	BAZ2A	11176	201355_s_at	NM_013449.1	71.8	66.8	75.2	82.5	102.7	90.8	0.0309224
202630_at	amyloid beta precursor protein (cytoplasmic tail) binding protein 2	APPBP2	10513	202630_at	AA046411	136.9	177.7	88	309.7	277.2	206.7	0.0310258
205100_at	glutamine-fructose-6-phosphate transaminase 2	GFPT2	9945	205100_at	NM_005110.1	316.5	311.5	164.8	107	87.3	107.5	0.0310664
202911_at	mutS homolog 6 (E. coli)	MSH6	2956	202911_at	NM_000179.1	1196.4	1353	694.7	446.5	457.8	386.8	0.0311158
202639_s_at	RAN binding protein 3	RANBP3	8498	202639_s_at	AI689052	122.2	156	94.2	62.4	73.2	46.8	0.0311442
200988_s_at	proteasome (prosome, macropain) activator subunit 3 (PA28 gamma; Ki)	PSME3	10197	200988_s_at	NM_005789.1	201.6	259.2	150.2	99.5	99.9	103.9	0.0312382
201332_s_at	signal transducer and activator of transcription 6, interleukin-4 induced	STAT6	6778	201332_s_at	NM_003153.1	10.1	26.9	35.9	46.8	48.8	54.2	0.0312494
203622_s_at	putatative 28 kDa protein	LOC56902	56902	203622_s_at	NM_020143.1	621.1	701.1	370.2	272.2	228.5	194.8	0.0313002
203931_s_at	mitochondrial ribosomal protein L12	MRPL12	6182	203931_s_at	NM_002949.1	735.8	850.8	461	309.6	335.9	241.1	0.0313432
201213_at	protein phosphatase 1, regulatory subunit 7	PPP1R7	5510	201213_at	AI090331	79.3	76.3	59.7	34.3	54.7	43.6	0.0313596
203851_at	insulin-like growth factor binding protein 6	IGFBP6	3489	203851_at	NM_002178.1	818.9	942.8	599.9	501.7	443.5	386	0.0313604
204584_at	L1 cell adhesion molecule (hydrocephalus, stenosis of aqueduct of Sylvius 1, MASA (mental retardation, aphasia, shuffling gait and adducted thumbs) syndrome, spastic paraplegia 1)	L1CAM	3897	204584_at	AI653981	383.6	430.9	222.7	723.7	647.5	516.7	0.0314486
201311_s_at	SH3 domain binding glutamic acid-rich protein like	SH3BGRL	6451	201311_s_at	AL515318	320.9	339.6	204.8	623	529.8	418.6	0.0315933
202008_s_at	nidogen (enactin)	NID	4811	202008_s_at	NM_002508.1	238	239.6	151.1	122.1	116.5	91.8	0.0316538
201222_s_at	RAD23 homolog B (S. cerevisiae)	RAD23B	5887	201222_s_at	AL527365	630.7	572.8	579.9	419.6	317.2	500.8	0.0316879
203258_at	DR1-associated protein 1 (negative cofactor 2 alpha)	DRAP1	10589	203258_at	NM_006442.1	801.2	826.8	708	574.1	683.4	555	0.0317117
203404_at	armadillo repeat containing, X-linked 2	ARMCX2	9823	203404_at	NM_014782.1	122	125.4	71.7	253.7	179.2	179.8	0.0317159
201596_x_at	keratin 18	KRT18	3875	201596_x_at	NM_000224.1	1121.4	1408.7	770.6	529.9	513.7	453.3	0.0318825
203491_s_at	translokin	PIG8	9702	203491_s_at	AI123527	210.2	185.4	102.2	75.2	49.8	41.2	0.031969
204198_s_at	runt-related transcription factor 3	RUNX3	864	204198_s_at	AA541630	63.8	78.6	37.5	25.1	12.7	20.5	0.0319945
1053_at	replication factor C (activator 1) 2, 40kDa	RFC2	5982	1053_at	M87338	370.3	305.2	163.5	97.6	80.3	61	0.0320174
204793_at	G protein-coupled receptor associated sorting protein 1	GPRASP1	9737	204793_at	NM_014710.1	68.9	70.9	41.3	110.4	106.7	84.7	0.0321037
200874_s_at	nucleolar protein 5A (56kDa with KKE/D repeat)	NOL5A	10528	200874_s_at	BE796327	203.6	259.5	161	124.3	116.1	88.3	0.0321215
205872_x_at	phosphodiesterase 4D interacting protein (myomegalin)	PDE4DIP	9659	205872_x_at	NM_022359.1	11.1	35.4	21.5	53.3	49.3	41.4	0.0321797
202190_at	cleavage stimulation factor, 3' pre-RNA, subunit 1, 50kDa	CSTF1	1477	202190_at	NM_001324.1	154.2	186.6	113.6	94.8	71.2	52	0.032302
200593_s_at	heterogeneous nuclear ribonucleoprotein U (scaffold attachment factor A)	HNRPU	3192	200593_s_at	BC003621.1	1644.3	1791.4	962.3	676.3	691.9	483.4	0.032452
205528_s_at	runt-related transcription factor 1; translocated to, 1 (cyclin D-related)	RUNX1T1	862	205528_s_at	X79990.1	4.2	3.8	4.2	0.3	3	0.8	0.0324532
204279_at	proteasome (prosome, macropain) subunit, beta type, 9 (large multifunctional protease 2)	PSMB9	5698	204279_at	NM_002800.1	1357.5	1705.5	941	662.8	626.2	568.1	0.0324827
204977_at	DEAD (Asp-Glu-Ala-Asp) box polypeptide 10	DDX10	1662	204977_at	NM_004398.2	400.3	571.3	318.5	197.3	199.5	170.6	0.0325972
205730_s_at	actin binding LIM protein family, member 3	ABLIM3	22885	205730_s_at	NM_014945.1	131.5	136.2	103	95.9	85.1	81.4	0.0326023
203227_s_at	sarcoma amplified sequence	SAS	6302	203227_s_at	NM_005981.1	223.9	321.7	194.7	611.1	536.6	370.5	0.03264
203087_s_at	kinesin heavy chain member 2	KIF2	3796	203087_s_at	NM_004520.1	601	700.6	356.4	251	207.1	205.2	0.0326423
201848_s_at	BCL2/adenovirus E1B 19kDa interacting protein 3	BNIP3	664	201848_s_at	U15174.1	1184.1	1179.5	714.2	570.3	528.4	378.8	0.0326954
203474_at	IQ motif containing GTPase activating protein 2	IQGAP2	10788	203474_at	NM_006633.1	452	425.2	251.7	199	166.8	114.5	0.0327107
202154_x_at	tubulin, beta 3	TUBB3	10381	202154_x_at	NM_006086.1	2329.5	1981.2	1344.5	1097.5	870.8	745.6	0.0328453
202995_s_at	fibulin 1	FBLN1	2192	202995_s_at	NM_006486.1	206.9	218.9	122.4	286.8	304.1	266.6	0.0329686
202518_at	B-cell CLL/lymphoma 7B	BCL7B	9275	202518_at	NM_001707.1	445.6	538.9	317.1	217.5	234.5	230.9	0.0329883
201828_x_at	CAAX box 1	CXX1	8933	201828_x_at	NM_003928.1	1487.6	1951.4	1098.8	2275.6	2380.6	2270.1	0.033001
203775_at	solute carrier family 25, member 13 (citrin)	SLC25A13	10165	203775_at	NM_014251.1	496	646.3	308.7	205.4	159.8	119.6	0.0330026
203126_at	inositol(myo)-1(or 4)-monophosphatase 2	IMPA2	3613	203126_at	NM_014214.1	496.1	736.2	407	246.7	235.6	207.8	0.0330138
201088_at	karyopherin alpha 2 (RAG cohort 1, importin alpha 1)	KPNA2	3838	201088_at	NM_002266.1	4045.2	3543.9	1668.2	1033.5	610.1	509.4	0.0330339
203185_at	Ras association (RalGDS/AF-6) domain family 2	RASSF2	9770	203185_at	NM_014737.1	62.6	59.8	44.7	92.4	75.4	75.4	0.0330413
204310_s_at	natriuretic peptide receptor B/guanylate cyclase B (atrionatriuretic peptide receptor B)	NPR2	4882	204310_s_at	NM_003995.2	68.5	56	43.6	85.9	125.4	92.5	0.0331753
201558_at	RAE1 RNA export 1 homolog (S. pombe)	RAE1	8480	201558_at	NM_003610.1	628.2	805.6	419.1	300.8	232.2	233.6	0.0336256
203910_at	PTPL1-associated RhoGAP 1	PARG1	9411	203910_at	NM_004815.1	638.9	737	327.8	1285	1170.7	883.4	0.0337068
201641_at	bone marrow stromal cell antigen 2	BST2	684	201641_at	NM_004335.2	678.6	625.1	420.8	985.3	878.8	786.4	0.0338102
201821_s_at	translocase of inner mitochondrial membrane 17 homolog A (yeast)	TIMM17A	10440	201821_s_at	BC004439.1	1348.5	1482.2	835.4	616.7	534	620.8	0.0338203
202461_at	eukaryotic translation initiation factor 2B, subunit 2 beta, 39kDa	EIF2B2	8892	202461_at	NM_014239.1	323	352.3	215	182.1	154.9	138	0.0338834
202396_at	transcription elongation regulator 1	TCERG1	10915	202396_at	NM_006706.1	998.7	1080.6	534.2	394.7	299.2	256.2	0.0339031
205091_x_at	RecQ protein-like (DNA helicase Q1-like)	RECQL	5965	205091_x_at	NM_002907.1	447.6	443.1	251	185.8	185.8	124.7	0.0339433
204490_s_at	CD44 antigen (homing function and Indian blood group system)	CD44	960	204490_s_at	M24915.1	1958.1	2211.8	1360.1	1049.1	1079.9	990.4	0.0340011
203501_at	plasma glutamate carboxypeptidase	PGCP	10404	203501_at	NM_006102.1	64	72	36.3	102.7	101.5	84.7	0.0340019
200996_at	ARP3 actin-related protein 3 homolog (yeast)	ACTR3	10096	200996_at	NM_005721.2	2322.8	2493	1464.8	1195.6	1037.2	957.7	0.0341254
202871_at	TNF receptor-associated factor 4	TRAF4	9618	202871_at	NM_004295.1	156	127.9	86.1	68	54.5	43.5	0.0341291
203207_s_at	likely ortholog of chicken chondrocyte protein with a poly-proline region	CHPPR	9650	203207_s_at	BF214329	380.8	421.6	230.1	186.8	144.7	109.2	0.0341511
200790_at	ornithine decarboxylase 1	ODC1	4953	200790_at	NM_002539.1	1260.2	1363.4	753.6	548.2	569.8	427.7	0.0343758
201952_at	---	---		201952_at	AA156721	685	872.9	446.2	314.1	276.5	213.7	0.0344582
201842_s_at	EGF-containing fibulin-like extracellular matrix protein 1	EFEMP1	2202	201842_s_at	AI826799	150.4	150.2	93.2	84	52.4	50.1	0.0345874
201585_s_at	splicing factor proline/glutamine rich (polypyrimidine tract binding protein associated)	SFPQ	6421	201585_s_at	BG035151	986.1	1110.1	547.3	325.5	401.9	257.7	0.0346591
204614_at	serine (or cysteine) proteinase inhibitor, clade B (ovalbumin), member 2	SERPINB2	5055	204614_at	NM_002575.1	62.3	51.7	32.6	22.1	23.7	12.4	0.0347956
203823_at	regulator of G-protein signalling 3	RGS3	5998	203823_at	NM_021106.1	146.6	152.6	102.2	217.9	220.9	172.6	0.0348236
200051_at	squamous cell carcinoma antigen recognised by T cells /// squamous cell carcinoma antigen recognised by T cells	SART1	9092	200051_at	NM_005146.1	272.1	299	184.4	149.8	144.4	132.2	0.0350061
202403_s_at	collagen, type I, alpha 2	COL1A2	1278	202403_s_at	AA788711	5507.7	6806	3795.5	10683.7	9326.8	7672.7	0.0351401
202352_s_at	proteasome (prosome, macropain) 26S subunit, non-ATPase, 12	PSMD12	5718	202352_s_at	AI446530	1130.3	1205.7	657.9	480.4	498	347.7	0.0353347
200987_x_at	proteasome (prosome, macropain) activator subunit 3 (PA28 gamma; Ki)	PSME3	10197	200987_x_at	AA758755	636.7	756.4	454.2	322	378.8	280.9	0.0353589
203626_s_at	S-phase kinase-associated protein 2 (p45)	SKP2	6502	203626_s_at	NM_005983.1	171.6	216	95.9	51.3	52.6	51	0.0353948
202824_s_at	transcription elongation factor B (SIII), polypeptide 1 (15kDa, elongin C)	TCEB1	6921	202824_s_at	NM_005648.1	1875.3	2060	1106.8	850.4	738.8	677.1	0.0354093
203183_s_at	SWI/SNF related, matrix associated, actin dependent regulator of chromatin, subfamily d, member 1	SMARCD1	6602	203183_s_at	NM_003076.1	180.8	175.7	128.7	109.6	100.7	114.9	0.035513
203573_s_at	Rab geranylgeranyltransferase, alpha subunit	RABGGTA	5875	203573_s_at	NM_004581.1	38	41.7	45.3	19.9	34.1	27.8	0.0355613
200846_s_at	protein phosphatase 1, catalytic subunit, alpha isoform	PPP1CA	5499	200846_s_at	NM_002708.1	1201.1	1367.7	804.1	630.3	629.4	494.7	0.0356599
200873_s_at	chaperonin containing TCP1, subunit 8 (theta)	CCT8	10694	200873_s_at	NM_006585.1	3080.6	3667.5	1907.9	1405.8	1254.5	1084.6	0.0356931
200955_at	inner membrane protein, mitochondrial (mitofilin)	IMMT	10989	200955_at	NM_006839.1	745.8	825.8	598.7	519	508.5	362.6	0.0357009
203033_x_at	fumarate hydratase	FH	2271	203033_x_at	NM_000143.1	1436.4	1744.4	1034.7	825.2	763.3	653.3	0.0358633
201559_s_at	chloride intracellular channel 4	CLIC4	25932	201559_s_at	AF109196.1	520.2	558.9	405.2	679.3	622.3	640.9	0.0358756
204946_s_at	topoisomerase (DNA) III alpha	TOP3A	7156	204946_s_at	NM_004618.1	100.5	111.2	71.1	64.8	46.7	43.5	0.0358893
203715_at	tubulin-specific chaperone e	TBCE	6905	203715_at	NM_003193.2	146.9	203	108.1	65.9	75.9	49.3	0.0359146
204391_x_at	transcriptional intermediary factor 1	TIF1	8805	204391_x_at	NM_015905.1	138.7	132.8	93	83.8	72.5	60.5	0.036003
204254_s_at	vitamin D (1,25- dihydroxyvitamin D3) receptor	VDR	7421	204254_s_at	NM_000376.1	137.3	147.9	73.6	55.5	45.7	34.2	0.0361474
203040_s_at	hydroxymethylbilane synthase	HMBS	3145	203040_s_at	NM_000190.1	854.6	960	509.7	385.1	351.2	305.7	0.0362457
200680_x_at	high-mobility group box 1	HMGB1	3146	200680_x_at	NM_002128.1	5842.6	6557.7	3325.7	2200.4	2478.2	1680.1	0.0362669
203896_s_at	phospholipase C, beta 4	PLCB4	5332	203896_s_at	NM_000933.1	88.1	87.4	49	137.9	125.5	107.1	0.0363268
204069_at	Meis1, myeloid ecotropic viral integration site 1 homolog (mouse)	MEIS1	4211	204069_at	NM_002398.1	180.8	199.2	122.8	99.1	96.3	93	0.0363856
202801_at	protein kinase, cAMP-dependent, catalytic, alpha	PRKACA	5566	202801_at	NM_002730.1	346.5	347.1	235	206.9	160	192.5	0.0364019
201591_s_at	nischarin	NISCH	11188	201591_s_at	NM_007184.1	381.1	424	250.1	535.8	558.4	485.8	0.0364166
203372_s_at	suppressor of cytokine signaling 2	SOCS2	8835	203372_s_at	AB004903.1	38.4	44.3	27.2	53.3	51.6	51.8	0.0364619
204085_s_at	ceroid-lipofuscinosis, neuronal 5	CLN5	1203	204085_s_at	NM_006493.1	77.7	106.5	59.8	144.7	147.1	113.5	0.0364644
201456_s_at	BUB3 budding uninhibited by benzimidazoles 3 homolog (yeast)	BUB3	9184	201456_s_at	AU160695	682.9	915.7	475.7	283.5	335.6	256.6	0.0364794
202028_s_at	---	---		202028_s_at	BC000603.1	1170.7	1327.2	694.5	530.8	477.2	359.1	0.0365734
205326_at	receptor (calcitonin) activity modifying protein 3	RAMP3	10268	205326_at	NM_005856.1	27.2	33.9	37.3	63.4	48.8	45	0.036605
205511_at	hypothetical protein FLJ10038	FLJ10038	55056	205511_at	NM_017976.1	12	5	6.5	17.5	23.5	14.3	0.0367194
202941_at	NADH dehydrogenase (ubiquinone) flavoprotein 2, 24kDa	NDUFV2	4729	202941_at	NM_021074.1	1323.5	1386.6	799.1	661.8	574.4	487	0.0367233
201341_at	ectodermal-neural cortex (with BTB-like domain)	ENC1	8507	201341_at	NM_003633.1	280.1	309.4	206.8	184.5	162.6	127	0.0367413
201127_s_at	ATP citrate lyase	ACLY	47	201127_s_at	AI971281	588.5	583.3	332.6	258.6	245	206.7	0.036832
201580_s_at	hypothetical protein DJ971N18.2	DJ971N18.2	56255	201580_s_at	AL544094	396.8	475.5	279.8	192.1	233	181.8	0.036856
202590_s_at	pyruvate dehydrogenase kinase, isoenzyme 2	PDK2	5164	202590_s_at	AL574319	101.5	116.9	84.5	154	168.8	125.6	0.0369871
204566_at	protein phosphatase 1D magnesium-dependent, delta isoform	PPM1D	8493	204566_at	NM_003620.1	88.2	126	93	67.1	68	50.6	0.0370099
204831_at	Cyclin-dependent kinase 8	CDK8	1024	204831_at	R59697	166.9	202	93.5	66.7	51.2	42.1	0.0370484
200661_at	protective protein for beta-galactosidase (galactosialidosis)	PPGB	5476	200661_at	NM_000308.1	795.3	967.1	583.3	1400.2	1182.1	1091.6	0.0370549
201528_at	replication protein A1, 70kDa	RPA1	6117	201528_at	BG398414	1099.7	1323.9	673	513.1	411.6	365	0.0370994
203345_s_at	likely ortholog of mouse metal response element binding transcription factor 2	M96	22823	203345_s_at	AI566096	521.6	643.5	293.3	181.6	177.3	148.6	0.0371984
205255_x_at	transcription factor 7 (T-cell specific, HMG-box)	TCF7	6932	205255_x_at	NM_003202.1	483.3	589.7	314.5	247.6	200.4	176.1	0.0372082
200627_at	unactive progesterone receptor, 23 kD	TEBP	10728	200627_at	BC003005.1	4343.4	5193.4	2847.7	2045.7	2065.5	1945.8	0.037231
204913_s_at	SRY (sex determining region Y)-box 11	SOX11	6664	204913_s_at	AI360875	279.6	301.4	141.8	102.7	81.4	70.2	0.0372864
203564_at	Fanconi anemia, complementation group G	FANCG	2189	203564_at	NM_004629.1	380.1	495.1	269.4	195.3	178.4	166.9	0.0374581
203543_s_at	Kruppel-like factor 9	KLF9	687	203543_s_at	NM_001206.1	261.8	244.3	118.6	86.2	57.7	56.6	0.0374646
203252_at	tumor suppressor deleted in oral cancer-related 1	DOC-1R	10263	203252_at	NM_005851.1	196.7	258.9	151.5	358.4	344.7	275.3	0.0374858
205369_x_at	dihydrolipoamide branched chain transacylase E2	DBT	1629	205369_x_at	J03208.1	48.1	80.3	34.1	89.8	107.7	99.3	0.0376006
204935_at	protein tyrosine phosphatase, non-receptor type 2	PTPN2	5771	204935_at	NM_002828.1	27.8	31.4	14.8	12.9	2.2	0.8	0.0376096
201557_at	vesicle-associated membrane protein 2 (synaptobrevin 2)	VAMP2	6844	201557_at	NM_014232.1	189.8	223	118.2	279.4	335.4	263.3	0.0378162
200041_s_at	HLA-B associated transcript 1 /// HLA-B associated transcript 1	BAT1	7919	200041_s_at	NM_004640.1	3074.2	3648.4	1983.9	1390.5	1550.4	1190.2	0.0378225
202024_at	arsA arsenite transporter, ATP-binding, homolog 1 (bacterial)	ASNA1	439	202024_at	NM_004317.1	439	455	306.7	265.8	235.7	260.2	0.0378306
204022_at	WW domain containing E3 ubiquitin protein ligase 2	WWP2	11060	204022_at	AI668780	117	136.4	77.8	68	47.8	36.3	0.0379933
203871_at	SUMO1/sentrin/SMT3 specific protease 3	SENP3	26168	203871_at	NM_015670.1	353.8	299.8	223.1	184.8	170.4	172.3	0.0380971
203335_at	phytanoyl-CoA hydroxylase (Refsum disease)	PHYH	5264	203335_at	NM_006214.1	176	188.7	112.3	234.2	238	224.1	0.0381704
203737_s_at	peroxisome proliferative activated receptor, gamma, coactivator-related 1	PPRC1	23082	203737_s_at	NM_015062.1	251.6	262.1	135.1	99	95.5	77.9	0.0382494
200910_at	chaperonin containing TCP1, subunit 3 (gamma)	CCT3	7203	200910_at	NM_005998.1	2737	3013.4	1498.4	1149.5	940.2	818.7	0.0383564
204012_s_at	leucine carboxyl methyltransferase 2	LCMT2	9836	204012_s_at	AL529189	198.4	246.7	147.8	116.8	113.6	94.7	0.0384386
200073_s_at	heterogeneous nuclear ribonucleoprotein D (AU-rich element RNA binding protein 1, 37kDa) /// heterogeneous nuclear ribonucleoprotein D (AU-rich element RNA binding protein 1, 37kDa)	HNRPD	3184	200073_s_at	M94630.1	2150.8	2269.6	1040.2	772.5	541.2	494.1	0.0384935
204957_at	origin recognition complex, subunit 5-like (yeast)	ORC5L	5001	204957_at	NM_002553.1	287.7	355.3	211.1	157.9	146	166.8	0.0385329
204405_x_at	putative dimethyladenosine transferase	HSA9761	27292	204405_x_at	NM_014473.1	923.7	1072.1	492.9	310.6	275.3	317	0.0386002
205850_s_at	gamma-aminobutyric acid (GABA) A receptor, beta 3	GABRB3	2562	205850_s_at	NM_000814.2	102.5	169.1	107.2	225.8	211.4	177.1	0.0386048
202869_at	2',5'-oligoadenylate synthetase 1, 40/46kDa	OAS1	4938	202869_at	NM_016816.1	84.1	74.8	37.5	200.9	135.8	119.8	0.0387141
200753_x_at	splicing factor, arginine/serine-rich 2	SFRS2	6427	200753_x_at	BE866585	1310.9	1392.8	722.6	613	404.2	376	0.0389137
203831_at	KIAA1002 protein	KIAA1002	22864	203831_at	NM_014925.1	197	221.1	136.1	250.5	270.5	270.7	0.0389446
203200_s_at	5-methyltetrahydrofolate-homocysteine methyltransferase reductase	MTRR	4552	203200_s_at	NM_024010.1	459.4	480.6	271.7	228.9	193.3	162.3	0.0389748
203493_s_at	translokin	PIG8	9702	203493_s_at	AL525206	221.8	264.7	121.6	91.1	66.1	54.2	0.0391239
203029_s_at	protein tyrosine phosphatase, receptor type, N polypeptide 2	PTPRN2	5799	203029_s_at	NM_002847.1	132.8	149.7	82.6	213.6	178.5	181.8	0.039174
205574_x_at	bone morphogenetic protein 1	BMP1	649	205574_x_at	NM_001199.1	197.9	179	123.4	297.4	218.9	279.5	0.0391799
203100_s_at	chromodomain protein, Y-like	CDYL	9425	203100_s_at	NM_004824.1	225.7	196.2	127.8	109.5	81.4	84.1	0.0392607
205519_at	hypothetical protein FLJ12973	FLJ12973	79968	205519_at	NM_024908.1	59.8	101.1	50	23.1	22	24.1	0.039381
201593_s_at	likely ortholog of mouse immediate early response, erythropoietin 4	LEREPO4	55854	201593_s_at	AV716798	1301.2	1555.8	762.6	570.3	472.8	433.3	0.0395474
201524_x_at	ubiquitin-conjugating enzyme E2N (UBC13 homolog, yeast)	UBE2N	7334	201524_x_at	NM_003348.1	1345.5	1662.9	876	679.3	602.8	456.3	0.0395972
204249_s_at	LIM domain only 2 (rhombotin-like 1)	LMO2	4005	204249_s_at	NM_005574.2	64.7	68.3	38.9	24.6	34.7	16.6	0.0396127
202142_at	COP9 constitutive photomorphogenic homolog subunit 8 (Arabidopsis)	COPS8	10920	202142_at	BC003090.1	1443.3	1501.3	741.7	2207.5	1844.2	2032	0.0396381
201458_s_at	BUB3 budding uninhibited by benzimidazoles 3 homolog (yeast)	BUB3	9184	201458_s_at	NM_004725.1	954.7	1276	764.9	569.9	564.4	502.2	0.039724
202406_s_at	TIA1 cytotoxic granule-associated RNA binding protein-like 1	TIAL1	7073	202406_s_at	NM_003252.2	629.6	695.2	389.8	317.4	276.4	275.3	0.0398197
202513_s_at	protein phosphatase 2, regulatory subunit B (B56), delta isoform	PPP2R5D	5528	202513_s_at	NM_006245.1	361.5	444	256.6	194.3	199.4	175.6	0.039837
204242_s_at	acyl-Coenzyme A oxidase 3, pristanoyl	ACOX3	8310	204242_s_at	NM_003501.1	80.3	76.4	51.3	44.1	43.1	34.4	0.039875
202640_s_at	RAN binding protein 3	RANBP3	8498	202640_s_at	NM_003624.1	125	136.9	97.1	73.4	81.3	89.9	0.0400309
204275_at	small optic lobes homolog (Drosophila)	SOLH	6650	204275_at	AI796687	204.1	208.6	127.4	109.2	96.3	93.8	0.0400379
204707_s_at	mitogen-activated protein kinase 4	MAPK4	5596	204707_s_at	BF115223	2	6.6	9.5	17.6	12.7	12.5	0.0400747
201412_at	low density lipoprotein receptor-related protein 10	LRP10	26020	201412_at	NM_014045.1	378.3	518.2	324.7	609.6	654.3	546.6	0.0401576
205704_s_at	ATPase, H+ transporting, lysosomal V0 subunit a isoform 2	ATP6V0A2	23545	205704_s_at	NM_012463.1	74.6	70.6	52.8	49.9	32	40.1	0.0402452
202951_at	serine/threonine kinase 38	STK38	11329	202951_at	BE048506	345.3	447.8	261.8	202.4	176.4	188.7	0.0402764
203091_at	far upstream element (FUSE) binding protein 1	FUBP1	8880	203091_at	NM_003902.1	423.2	492.5	257.4	193.4	195.5	125.7	0.040349
201919_at	Hypothetical protein FLJ10618	FLJ10618	55186	201919_at	AL049246.1	1396.7	1538.5	849.9	635	654.6	609	0.0403565
205443_at	small nuclear RNA activating complex, polypeptide 1, 43kDa	SNAPC1	6617	205443_at	NM_003082.1	125.5	152.2	74.9	53.1	53.3	37.9	0.0404007
204082_at	pre-B-cell leukemia transcription factor 3	PBX3	5090	204082_at	NM_006195.1	110.9	145.8	87	65.2	65.6	35.1	0.0404302
202272_s_at	F-box protein 28	FBXO28	23219	202272_s_at	NM_015176.1	288.9	390.6	289.7	184.7	236.2	217.2	0.0405058
203537_at	phosphoribosyl pyrophosphate synthetase-associated protein 2	PRPSAP2	5636	203537_at	NM_002767.1	335.9	310.1	210.3	150.6	187.8	160.9	0.040553
202567_at	small nuclear ribonucleoprotein D3 polypeptide 18kDa	SNRPD3	6634	202567_at	NM_004175.1	1785.6	2719.9	1476.6	958.6	844.6	808.2	0.0405588
202143_s_at	COP9 constitutive photomorphogenic homolog subunit 8 (Arabidopsis)	COPS8	10920	202143_s_at	NM_006710.1	1508.8	1586.2	1083.7	2620	2172.5	1841.2	0.040667
204372_s_at	KH-type splicing regulatory protein (FUSE binding protein 2)	KHSRP	8570	204372_s_at	NM_003685.1	1130.6	1294.9	620.5	464.3	405.4	325.3	0.0407067
201037_at	phosphofructokinase, platelet	PFKP	5214	201037_at	NM_002627.1	1352.6	1755.8	944.5	712.7	652.3	556.4	0.0408199
202043_s_at	spermine synthase	SMS	6611	202043_s_at	NM_004595.1	1168.6	1335	579.7	404.9	329.9	274.8	0.0408679
205286_at	transcription factor AP-2 gamma (activating enhancer binding protein 2 gamma)	TFAP2C	7022	205286_at	U85658.1	459.8	532.1	251.6	182.6	149	155.6	0.0408954
202963_at	regulatory factor X, 5 (influences HLA class II expression)	RFX5	5993	202963_at	AW027312	416.2	538.6	292.9	222.9	208.9	162.3	0.0409779
202390_s_at	huntingtin (Huntington disease)	HD	3064	202390_s_at	NM_002111.3	30.3	44.9	46.5	54.9	57.4	55.8	0.0410984
201574_at	eukaryotic translation termination factor 1	ETF1	2107	201574_at	NM_004730.1	2370.2	2493.5	1303.2	977.9	968.6	822.8	0.0411109
200895_s_at	FK506 binding protein 4, 59kDa	FKBP4	2288	200895_s_at	NM_002014.1	615.5	1013.8	488.2	229.4	208	262.5	0.0411422
201586_s_at	splicing factor proline/glutamine rich (polypyrimidine tract binding protein associated)	SFPQ	6421	201586_s_at	NM_005066.1	2610.8	3225.6	1550.8	1086.5	1060.5	817	0.0411872
201267_s_at	proteasome (prosome, macropain) 26S subunit, ATPase, 3	PSMC3	5702	201267_s_at	AL545523	1008.8	1149.5	708.8	614.2	562.6	486.8	0.0411899
200795_at	SPARC-like 1 (mast9, hevin)	SPARCL1	8404	200795_at	NM_004684.1	4.9	25.4	22.2	41.9	58.6	35.5	0.0412359
201727_s_at	ELAV (embryonic lethal, abnormal vision, Drosophila)-like 1 (Hu antigen R)	ELAVL1	1994	201727_s_at	NM_001419.1	486	656.1	349.4	223	260.9	204.4	0.0412934
204186_s_at	peptidylprolyl isomerase D (cyclophilin D)	PPID	5481	204186_s_at	AI014573	297.6	376.6	219.7	177	161.9	142	0.0413044
202085_at	tight junction protein 2 (zona occludens 2)	TJP2	9414	202085_at	NM_004817.1	141.9	138.8	83.4	79.3	38.2	37.7	0.0413067
201502_s_at	nuclear factor of kappa light polypeptide gene enhancer in B-cells inhibitor, alpha	NFKBIA	4792	201502_s_at	AI078167	592.5	600.2	396.6	359.5	299.5	317.1	0.0413868
202882_x_at	nucleolar protein 7, 27kDa	NOL7	51406	202882_x_at	NM_016167.2	1029.2	1116.9	589.1	483.8	412.1	344.1	0.0414241
203095_at	mitochondrial translational initiation factor 2	MTIF2	4528	203095_at	NM_002453.1	454.6	501.7	291.4	231.9	241.3	194.1	0.0414974
201503_at	Ras-GTPase-activating protein SH3-domain-binding protein	G3BP	10146	201503_at	BG500067	1886.7	1892.9	1030.2	786.7	774.5	688.9	0.0415255
201562_s_at	sorbitol dehydrogenase	SORD	6652	201562_s_at	NM_003104.1	258.2	287.1	207.4	151.5	175.2	193.1	0.0415483
203677_s_at	TAR (HIV) RNA binding protein 2	TARBP2	6895	203677_s_at	NM_004178.2	228.6	213.9	146.9	110.4	115.3	132.6	0.0415791
203456_at	PRA1 domain family, member 2	PRAF2	11230	203456_at	NM_007213.1	473.8	604.1	336.8	714.8	678.3	715.3	0.0415825
201529_s_at	replication protein A1, 70kDa	RPA1	6117	201529_s_at	NM_002945.1	1303.2	1169.3	653.5	509.7	421.1	417.3	0.0416348
205556_at	msh homeo box homolog 2 (Drosophila)	MSX2	4488	205556_at	NM_002449.2	13.4	14.4	12	7.5	10.4	10.8	0.0416739
203098_at	chromodomain protein, Y-like	CDYL	9425	203098_at	AL050164.1	166.7	203.6	110.2	72.3	88.2	75.2	0.0416802
201175_at	thioredoxin-related transmembrane protein 2	TMX2	51075	201175_at	NM_015959.1	1249.7	1464.5	929.6	730	698.9	807.2	0.0416942
204265_s_at	G-protein signalling modulator 3 (AGS3-like, C. elegans)	GPSM3	63940	204265_s_at	NM_022107.1	87.7	109.1	73.7	124.7	116.7	122.8	0.0417925
205477_s_at	alpha-1-microglobulin/bikunin precursor	AMBP	259	205477_s_at	NM_001633.1	1.6	1.9	2.2	2.8	3.4	4.7	0.0418277
201491_at	AHA1, activator of heat shock 90kDa protein ATPase homolog 1 (yeast)	AHSA1	10598	201491_at	NM_012111.1	413	676.9	502.4	278.6	290	325.9	0.0418799
200938_s_at	arginine-glutamic acid dipeptide (RE) repeats	RERE	473	200938_s_at	AI920976	15	19.1	17.3	20.1	21.1	21.1	0.0420487
204054_at	phosphatase and tensin homolog (mutated in multiple advanced cancers 1)	PTEN	5728	204054_at	NM_000314.1	104	130.3	64.4	37.3	46.3	44.1	0.0421031
201327_s_at	chaperonin containing TCP1, subunit 6A (zeta 1)	CCT6A	908	201327_s_at	NM_001762.1	1984.5	2083.1	1023.9	855	625.9	453	0.0421566
204784_s_at	myeloid leukemia factor 1	MLF1	4291	204784_s_at	NM_022443.1	321.6	315.1	197.6	172.7	156.5	138.6	0.0421695
204759_at	chromosome condensation 1-like	CHC1L	1102	204759_at	NM_001268.1	110.5	126.3	102.8	167.6	223.2	151	0.0422632
205427_at	zinc finger protein 354A	ZNF354A	6940	205427_at	NM_005649.1	81.4	81.1	81	69.9	54.9	38.4	0.0422963
205126_at	vaccinia related kinase 2	VRK2	7444	205126_at	NM_006296.1	346.4	407.9	192.1	147.6	120.7	97.1	0.0422975
200020_at	TAR DNA binding protein /// TAR DNA binding protein	TARDBP	23435	200020_at	NM_007375.1	1470.1	1847.3	849.7	550.6	558.3	483.4	0.0423316
203067_at	pyruvate dehydrogenase complex, component X	PDHX	8050	203067_at	NM_003477.1	643.4	816	441.1	353.5	309.4	229	0.0423346
201514_s_at	Ras-GTPase-activating protein SH3-domain-binding protein	G3BP	10146	201514_s_at	NM_005754.1	557.1	650.7	357	263.8	266.4	270.6	0.0424226
200881_s_at	DnaJ (Hsp40) homolog, subfamily A, member 1	DNAJA1	3301	200881_s_at	NM_001539.1	3400.7	3562.5	2111.4	1808	1680.4	1409.2	0.0424812
200807_s_at	heat shock 60kDa protein 1 (chaperonin)	HSPD1	3329	200807_s_at	NM_002156.1	7033.3	7016.4	3689	2829.4	2750.1	2227.6	0.0425921
203115_at	ferrochelatase (protoporphyria)	FECH	2235	203115_at	AU152635	150.7	138.2	88.4	81	39.2	58.7	0.042624
203751_x_at	jun D proto-oncogene	JUND	3727	203751_x_at	AI762296	98.5	116.3	76.7	139.1	162.7	126.7	0.0427337
200692_s_at	heat shock 70kDa protein 9B (mortalin-2)	HSPA9B	3313	200692_s_at	NM_004134.1	1401.6	1613	919.3	752.6	712.5	640.3	0.0427375
205787_x_at	KIAA0663 gene product	KIAA0663	9877	205787_x_at	AI803216	178.7	240.6	176.7	274.8	246.6	281.2	0.0428661
205134_s_at	nuclear fragile X mental retardation protein interacting protein 1	NUFIP1	26747	205134_s_at	AW593143	163.8	171.6	104.7	96.5	74.4	71	0.0430038
202702_at	tripartite motif-containing 26	TRIM26	7726	202702_at	NM_003449.1	282.1	307.8	177.2	148.7	142.3	111.3	0.0430532
203039_s_at	NADH dehydrogenase (ubiquinone) Fe-S protein 1, 75kDa (NADH-coenzyme Q reductase)	NDUFS1	4719	203039_s_at	NM_005006.1	572.8	603.6	340.6	295.1	254.6	200.6	0.0430772
205406_s_at	sperm autoantigenic protein 17	SPA17	53340	205406_s_at	NM_017425.1	183.4	195.8	104	83.6	79.3	60.7	0.0431091
205101_at	MHC class II transactivator	MHC2TA	4261	205101_at	NM_000246.1	36.3	30.4	11.6	4.3	5.9	2.2	0.0432637
205789_at	CD1D antigen, d polypeptide /// CD1D antigen, d polypeptide	CD1D	912	205789_at	NM_001766.1	40	61.4	29.1	13.2	10.8	20	0.0433018
202415_s_at	hsp70-interacting protein	HSPBP1	23640	202415_s_at	NM_012267.1	245.7	419	231.1	126.8	133.4	99.6	0.0433264
203843_at	ribosomal protein S6 kinase, 90kDa, polypeptide 3	RPS6KA3	6197	203843_at	AA906056	232.9	222.6	160.8	153.2	123.5	97.7	0.0433629
200980_s_at	pyruvate dehydrogenase (lipoamide) alpha 1	PDHA1	5160	200980_s_at	NM_000284.1	1176.7	1771.7	974	561.1	688	539.7	0.043373
201024_x_at	eukaryotic translation initiation factor 5B	EIF5B	9669	201024_x_at	BG261322	575	882.9	473.6	308.4	262.9	277.4	0.043435
204550_x_at	glutathione S-transferase M1	GSTM1	2944	204550_x_at	NM_000561.1	161.2	219	123.9	250.2	255.8	242.4	0.0434619
200772_x_at	prothymosin, alpha (gene sequence 28)	PTMA	5757	200772_x_at	BF686442	4332.2	4791.3	2025.3	1410.6	1287.1	780.6	0.0434766
201433_s_at	phosphatidylserine synthase 1	PTDSS1	9791	201433_s_at	NM_014754.1	2241.2	2659.8	1394	1110.9	1013.3	852.9	0.0436062
205121_at	sarcoglycan, beta (43kDa dystrophin-associated glycoprotein)	SGCB	6443	205121_at	NM_000232.1	4.1	19.3	4.4	42.5	34	21.1	0.0436273
200040_at	KH domain containing, RNA binding, signal transduction associated 1 /// KH domain containing, RNA binding, signal transduction associated 1	KHDRBS1	10657	200040_at	NM_006559.1	2022.8	2156.5	1218.4	1061.4	845.2	861.5	0.0436312
202566_s_at	supervillin	SVIL	6840	202566_s_at	AF051851.1	7.8	10.2	2.8	44.6	48.9	16.9	0.0436515
202473_x_at	host cell factor C1 (VP16-accessory protein)	HCFC1	3054	202473_x_at	AA703045	47.6	50.2	21.6	18.5	3.5	9	0.0436979
201802_at	solute carrier family 29 (nucleoside transporters), member 1	SLC29A1	2030	201802_at	NM_004955.1	170.4	210.9	124.8	65.1	110.6	84.9	0.0437718
204976_s_at	Alport syndrome, mental retardation, midface hypoplasia and elliptocytosis chromosomal region, gene 1	AMMECR1	9949	204976_s_at	AK023637.1	380.9	385	172.9	128	105.8	84.8	0.0438329
204526_s_at	TBC1 domain family, member 8 (with GRAM domain)	TBC1D8	11138	204526_s_at	NM_007063.1	451.4	484	338	321.6	259.5	273	0.0438551
203550_s_at	chromosome 1 open reading frame 2	C1orf2	10712	203550_s_at	NM_006589.1	406.2	400.1	254.1	222	162.7	213.8	0.0440484
204486_at	---	---		204486_at	U89364.1	10.4	8.8	5.6	5.1	1.7	3	0.0441087
203465_at	mitochondrial ribosomal protein L19	MRPL19	9801	203465_at	NM_014763.1	450.3	435.1	190.6	143.5	107	71.9	0.0441605
204723_at	sodium channel, voltage-gated, type III, beta	SCN3B	55800	204723_at	AB032984.1	12.4	17.1	5.4	21	25.5	20.8	0.0443015
201792_at	AE binding protein 1	AEBP1	165	201792_at	NM_001129.2	11.9	12.1	7.9	6.7	5.2	7.1	0.0443217
201453_x_at	Ras homolog enriched in brain	RHEB	6009	201453_x_at	NM_005614.1	2576.8	2842.5	1476.6	1096.2	1131.5	1033.3	0.0445157
204435_at	nucleoporin like 1	NUPL1	9818	204435_at	NM_014778.1	313.2	301.6	122.4	68.1	78	51.6	0.0445829
202651_at	Lysophosphatidylglycerol acyltransferase 1	LPGAT1	9926	202651_at	NM_014873.1	485.8	562.9	284	223.7	200.1	180.2	0.0446359
204142_at	enolase superfamily member 1	ENOSF1	55556	204142_at	NM_017512.1	42.7	29.9	20.5	7.1	16.8	2.2	0.0446448
205104_at	syntaphilin	SNPH	9751	205104_at	NM_014723.1	19.1	21.5	4.9	69.2	36	40.7	0.0447167
202556_s_at	microspherule protein 1	MCRS1	10445	202556_s_at	NM_006337.1	245.5	222.2	170.6	151.8	150.9	142.1	0.0447206
202659_at	proteasome (prosome, macropain) subunit, beta type, 10	PSMB10	5699	202659_at	NM_002801.1	476.9	601.9	322.9	265.2	224.1	186.8	0.0447343
200631_s_at	SET translocation (myeloid leukemia-associated)	SET	6418	200631_s_at	NM_003011.1	1967.7	2032.9	1130.2	968	854.2	712.5	0.0447606
203021_at	secretory leukocyte protease inhibitor (antileukoproteinase)	SLPI	6590	203021_at	NM_003064.1	1294.8	1397.4	857.8	1968.9	1877.4	1534.7	0.0449016
202918_s_at	preimplantation protein 3	PREI3	25843	202918_s_at	AF151853.1	616.2	716.1	392.3	321.6	293.3	274.2	0.0450322
201827_at	SWI/SNF related, matrix associated, actin dependent regulator of chromatin, subfamily d, member 2	SMARCD2	6603	201827_at	AF113019.1	218.9	212.6	133.4	120.4	96.3	102.5	0.0450391
204616_at	ubiquitin carboxyl-terminal esterase L3 (ubiquitin thiolesterase)	UCHL3	7347	204616_at	NM_006002.1	538.5	709.7	343.1	273.9	199	157.6	0.045055
203574_at	nuclear factor, interleukin 3 regulated	NFIL3	4783	203574_at	NM_005384.1	409.8	539.1	309.8	231.9	239.9	208.4	0.0451825
200681_at	glyoxalase I	GLO1	2739	200681_at	NM_006708.1	1497.1	1840.6	1016.5	773.8	831.9	606.6	0.0452476
202097_at	nucleoporin 153kDa	NUP153	9972	202097_at	NM_005124.1	880.9	1031.6	517	401.1	392.3	266.4	0.0452506
200849_s_at	S-adenosylhomocysteine hydrolase-like 1	AHCYL1	10768	200849_s_at	AI589266	1089.8	1262.1	738.2	644.3	568.7	501.3	0.0453101
201794_s_at	chromosome 1 open reading frame 16	C1orf16	9887	201794_s_at	NM_014837.1	534.4	719.5	418.9	319.7	308.4	286	0.0454499
202761_s_at	spectrin repeat containing, nuclear envelope 2	SYNE2	23224	202761_s_at	NM_015180.1	64.3	88.2	40.1	27.9	24.2	18.8	0.0454666
205287_s_at	transcription factor AP-2 gamma (activating enhancer binding protein 2 gamma)	TFAP2C	7022	205287_s_at	NM_003222.1	64.8	103.7	54.2	16	41.9	6.7	0.0455009
201608_s_at	nuclear phosphoprotein similar to S. cerevisiae PWP1	PWP1	11137	201608_s_at	NM_007062.1	579.2	737.3	427.1	341.7	333	282.5	0.0456109
203606_at	NADH dehydrogenase (ubiquinone) Fe-S protein 6, 13kDa (NADH-coenzyme Q reductase)	NDUFS6	4726	203606_at	NM_004553.1	1531.8	1784.3	960.1	801.4	702.6	634.8	0.0456314
203676_at	glucosamine (N-acetyl)-6-sulfatase (Sanfilippo disease IIID)	GNS	2799	203676_at	NM_002076.1	162.7	114.3	116.1	258	210	174.2	0.0457257
205292_s_at	heterogeneous nuclear ribonucleoprotein A2/B1	HNRPA2B1	3181	205292_s_at	NM_002137.1	5008.7	4925.3	2049.4	1523	1071.1	867.9	0.0457612
204955_at	sushi-repeat-containing protein, X-linked	SRPX	8406	204955_at	NM_006307.1	285.6	310.8	183.8	422.4	360	370.2	0.0458137
203507_at	CD68 antigen	CD68	968	203507_at	NM_001251.1	23.9	31.9	24.7	78.6	59.7	40.1	0.0458336
203528_at	sema domain, immunoglobulin domain (Ig), transmembrane domain (TM) and short cytoplasmic domain, (semaphorin) 4D	SEMA4D	10507	203528_at	NM_006378.1	58.3	71.7	44.5	17.4	27.2	40.8	0.0458365
203608_at	aldehyde dehydrogenase 5 family, member A1 (succinate-semialdehyde dehydrogenase)	ALDH5A1	7915	203608_at	AL031230	5.9	26.9	15.7	57	42.6	31.3	0.0458437
202519_at	Mlx interactor	MONDOA	22877	202519_at	NM_014938.1	190.1	133.1	116.2	71.6	92.3	76.3	0.0459299
200672_x_at	spectrin, beta, non-erythrocytic 1	SPTBN1	6711	200672_x_at	NM_003128.1	123.9	175.2	89.4	192.3	244.2	204.4	0.046061
204175_at	zinc finger protein 593	ZNF593	51042	204175_at	NM_015871.1	222.4	262.2	153.7	140.9	103	100.7	0.0460625
203829_at	elongation protein 4 homolog (S. cerevisiae)	ELP4	26610	203829_at	NM_019040.1	182.8	201.2	146.5	136.7	114	77.2	0.0460732
201117_s_at	carboxypeptidase E	CPE	1363	201117_s_at	NM_001873.1	107	165.8	62.1	297.9	277.2	174.9	0.0461164
202976_s_at	Rho-related BTB domain containing 3	RHOBTB3	22836	202976_s_at	NM_014899.1	749.3	827.7	461.4	400.2	337.2	327.3	0.0461502
204790_at	SMAD, mothers against DPP homolog 7 (Drosophila)	SMAD7	4092	204790_at	NM_005904.1	119.2	121.4	66.5	61.2	41.6	39.9	0.0462145
205135_s_at	nuclear fragile X mental retardation protein interacting protein 1	NUFIP1	26747	205135_s_at	AL049842	193.5	203.1	121.3	113.8	81.7	85.5	0.0465079
204266_s_at	choline kinase alpha	CHKA	1119	204266_s_at	NM_001277.1	158.6	215.6	126	99	92	81.2	0.0465128
202126_at	PRP4 pre-mRNA processing factor 4 homolog B (yeast)	PRPF4B	8899	202126_at	AA156948	398.5	374.3	240.9	190.4	202.6	201.1	0.0465999
205204_at	neuromedin B	NMB	4828	205204_at	NM_021077.1	196.1	168.2	121.4	115.4	76.3	56.5	0.0466361
201028_s_at	CD99 antigen	CD99	4267	201028_s_at	U82164.1	2051.3	2604.6	1456	3741.3	3246	2791.4	0.0468693
200708_at	glutamic-oxaloacetic transaminase 2, mitochondrial (aspartate aminotransferase 2)	GOT2	2806	200708_at	NM_002080.1	1430.6	1224	682.9	489.5	513	423	0.0469494
201277_s_at	heterogeneous nuclear ribonucleoprotein A/B	HNRPAB	3182	201277_s_at	NM_004499.1	4057.9	5124.3	2099.4	1216.4	1401	1091.5	0.0470979
201504_s_at	translin	TSN	7247	201504_s_at	AI435302	336	372.7	258.4	250.3	192.1	198.5	0.0472748
200994_at	Importin 7	IPO7	10527	200994_at	BG291787	1307.8	1290.7	652.4	552.2	456	337.5	0.0473618
202179_at	bleomycin hydrolase	BLMH	642	202179_at	NM_000386.1	388.8	438	251.6	216.9	198.6	181.7	0.0473744
205545_x_at	DnaJ (Hsp40) homolog, subfamily C, member 8	DNAJC8	22826	205545_x_at	NM_014280.1	520.7	578.3	347.3	303.2	279.7	268.4	0.0475214
203776_at	G patch domain and KOW motifs	GPKOW	27238	203776_at	NM_015698.1	301.8	338.7	212.3	193.6	157.8	171.4	0.0476288
204443_at	arylsulfatase A	ARSA	410	204443_at	NM_000487.3	122.4	103.6	38.4	214.1	177.1	145.9	0.0476507
202666_s_at	actin-like 6A	ACTL6A	86	202666_s_at	NM_004301.1	668.3	766.6	330.7	247.7	199.9	189.7	0.047663
201912_s_at	G1 to S phase transition 1 /// G1 to S phase transition 1	GSPT1	2935	201912_s_at	NM_002094.1	1205.4	1207.1	635.6	546.2	464	370.9	0.0476871
205076_s_at	cisplatin resistance associated	CRA	10903	205076_s_at	NM_006697.1	104.9	80.5	55.7	162.6	109.6	149.9	0.0477129
201138_s_at	Sjogren syndrome antigen B (autoantigen La)	SSB	6741	201138_s_at	BG532929	790.5	777.2	422.7	371.8	313.1	196.2	0.0477379
202928_s_at	PHD finger protein 1	PHF1	5252	202928_s_at	NM_024165.1	71.3	81.2	44.7	111.7	98.9	91.5	0.0477536
200995_at	Importin 7	IPO7	10527	200995_at	AI741392	611.6	666.8	321	252.9	232.4	195.1	0.0477705
201833_at	histone deacetylase 2	HDAC2	3066	201833_at	NM_001527.1	1083	875.8	454.7	364.3	220.5	210	0.0478954
205265_s_at	aortic preferentially expressed protein 1	APEG1	10290	205265_s_at	NM_005876.1	42.7	73.9	31.2	83.9	122.9	89.8	0.0479747
201946_s_at	chaperonin containing TCP1, subunit 2 (beta)	CCT2	10576	201946_s_at	AL545982	2424.9	2542.5	1152.8	883.1	815.1	587.6	0.0480019
202894_at	EPH receptor B4	EPHB4	2050	202894_at	NM_004444.1	131.3	101	88.7	195.2	172.3	135.4	0.0480322
201435_s_at	eukaryotic translation initiation factor 4E	EIF4E	1977	201435_s_at	AW268640	959.3	1210.9	589.1	450.7	418.4	341.1	0.0481118
201414_s_at	nucleosome assembly protein 1-like 4	NAP1L4	4676	201414_s_at	NM_005969.1	483	608.9	326.9	240.1	270.7	195.5	0.0481765
201060_x_at	stomatin	STOM	2040	201060_x_at	AI537887	337.1	431.9	242.6	186.1	199.6	142.9	0.0482298
204744_s_at	isoleucine-tRNA synthetase	IARS	3376	204744_s_at	NM_013417.1	2777.3	2699.3	1623	1541.7	1138.3	830.6	0.0482616
201747_s_at	scaffold attachment factor B	SAFB	6294	201747_s_at	AI769566	104.1	98.3	53.1	46.5	36	32.5	0.0482642
203401_at	phosphoribosyl pyrophosphate synthetase 2	PRPS2	5634	203401_at	NM_002765.1	306.2	337.2	170.8	156.7	106.4	82.5	0.0482812
201145_at	HS1 binding protein	HAX1	10456	201145_at	NM_006118.2	1060.9	1341.2	785.7	611.9	652.5	547.7	0.0483563
203015_s_at	synovial sarcoma, X breakpoint 2 interacting protein	SSX2IP	117178	203015_s_at	AW136988	157.9	168.6	88.3	69.7	64.7	68	0.0484298
202347_s_at	huntingtin interacting protein 2	HIP2	3093	202347_s_at	AB022435.1	539.5	657.6	384.4	245.4	327.4	310.1	0.0484484
201742_x_at	splicing factor, arginine/serine-rich 1 (splicing factor 2, alternate splicing factor)	SFRS1	6426	201742_x_at	NM_006924.1	2329.8	2581.2	1322.7	1114.1	995.7	788.4	0.0484728
203653_s_at	coilin	COIL	8161	203653_s_at	BG391060	90.2	70.3	61.8	56.4	41.3	43.3	0.0484933
204342_at	solute carrier family 25 (mitochondrial carrier; phosphate carrier), member 24	SLC25A24	29957	204342_at	NM_013386.1	1355	1033.2	579.7	438.6	315	277.5	0.048521
202146_at	Interferon-related developmental regulator 1	IFRD1	3475	202146_at	AA747426	866.3	908.8	395.8	334.2	208.7	196.2	0.0485883
201509_at	isocitrate dehydrogenase 3 (NAD+) beta	IDH3B	3420	201509_at	NM_006899.1	478.7	581.5	310.1	219.8	261.6	211.1	0.0487092
201678_s_at	DC12 protein	DC12	56941	201678_s_at	NM_020187.1	308.8	382.9	207.7	163	169.8	121	0.0487371
205614_x_at	macrophage stimulating 1 (hepatocyte growth factor-like)	MST1	4485	205614_x_at	NM_020998.1	12	42.2	11.7	49.7	71.8	49.6	0.0488218
203167_at	tissue inhibitor of metalloproteinase 2	TIMP2	7077	203167_at	NM_003255.2	371.8	454.2	244.6	510.8	791.3	623.3	0.0488353
204727_at	WD repeat and HMG-box DNA binding protein 1	WDHD1	11169	204727_at	AW772140	44.1	40.2	14	4.5	7.4	6.8	0.0490423
202886_s_at	protein phosphatase 2 (formerly 2A), regulatory subunit A (PR 65), beta isoform	PPP2R1B	5519	202886_s_at	M65254.1	229	219.1	115.1	91.7	82.8	82.6	0.0492399
200027_at	asparaginyl-tRNA synthetase /// asparaginyl-tRNA synthetase	NARS	4677	200027_at	NM_004539.2	1889.3	2300.9	1166.8	949.4	839.2	752.9	0.0492804
202596_at	endosulfine alpha	ENSA	2029	202596_at	BC000436.1	1474.5	1654.8	899.8	791.3	691.4	561.6	0.049328
200697_at	hexokinase 1	HK1	3098	200697_at	NM_000188.1	1113	1435.8	772.5	600.1	605.2	473.3	0.0493406
202956_at	ADP-ribosylation factor guanine nucleotide-exchange factor 1(brefeldin A-inhibited)	ARFGEF1	10565	202956_at	NM_006421.2	303.9	314.5	222	209.5	195.9	155.5	0.0494436
202854_at	hypoxanthine phosphoribosyltransferase 1 (Lesch-Nyhan syndrome)	HPRT1	3251	202854_at	NM_000194.1	1282.4	1457.7	694.6	576.4	498.6	356.2	0.0494512
202007_at	nidogen (enactin)	NID	4811	202007_at	BF940043	500.4	450.7	241.3	195.7	176.4	145.2	0.0494603
203064_s_at	forkhead box K2	FOXK2	3607	203064_s_at	NM_004514.1	293	365.7	205.8	164.5	163.9	147.7	0.0497517
AFFX-BioDn-5_at	---	---		AFFX-BioDn-5_at	J04423.1	818.4	712.9	642.8	541.5	547.3	312.5	0.0497879
205485_at	ryanodine receptor 1 (skeletal)	RYR1	6261	205485_at	NM_000540.1	6.4	8.5	1.5	16.1	11.3	23.7	0.0499046
202284_s_at	cyclin-dependent kinase inhibitor 1A (p21, Cip1)	CDKN1A	1026	202284_s_at	NM_000389.1	288.3	310.9	182.4	113.5	179.7	97.9	0.0499846
203960_s_at	chromosome 1 open reading frame 41	C1orf41	51668	203960_s_at	NM_016126.1	705.5	744.6	341	265.1	243.6	200.2	0.0499964
202781_s_at	skeletal muscle and kidney enriched inositol phosphatase	SKIP	51763	202781_s_at	AI806031	96.6	120.9	84.8	123	152.4	140.3	0.0501405
205673_s_at	ankyrin repeat and SOCS box-containing 9	ASB9	140462	205673_s_at	NM_024087.1	111.1	116.2	46.9	35.8	23.6	26.8	0.0501569
201530_x_at	eukaryotic translation initiation factor 4A, isoform 1	EIF4A1	1973	201530_x_at	NM_001416.1	7597.8	8241.9	4554.6	3711.7	3811.1	3337.4	0.0501892
201646_at	scavenger receptor class B, member 2	SCARB2	950	201646_at	AA885297	453.1	505.6	337	585.7	568.8	560.2	0.0501905
201795_at	lamin B receptor	LBR	3930	201795_at	NM_002296.1	1483.2	2132.2	812.2	475.2	379.7	393.8	0.0502154
204183_s_at	adrenergic, beta, receptor kinase 2	ADRBK2	157	204183_s_at	AI478542	52.7	57.4	33.3	22.2	28.3	29	0.0502559
204948_s_at	follistatin	FST	10468	204948_s_at	NM_013409.1	99.9	156.9	72.8	252	214	162.2	0.0503518
201726_at	ELAV (embryonic lethal, abnormal vision, Drosophila)-like 1 (Hu antigen R)	ELAVL1	1994	201726_at	BC003376.1	1802	2348.7	1240.1	989.2	926.6	761.9	0.0506154
203995_at	chromosome 21 open reading frame 2	C21orf2	755	203995_at	NM_004928.1	28.1	15.1	15.1	27.9	44.1	46.2	0.0506745
203689_s_at	fragile X mental retardation 1	FMR1	2332	203689_s_at	AI743037	387.6	363.2	229.5	194.4	197.2	178.6	0.0507093
201619_at	peroxiredoxin 3	PRDX3	10935	201619_at	NM_006793.1	1589.9	1938.1	1080.9	929.8	849.5	675.9	0.050752
202465_at	procollagen C-endopeptidase enhancer	PCOLCE	5118	202465_at	NM_002593.2	1205.3	1758.4	1023.4	2034.3	2258.5	1812.6	0.0508107
203439_s_at	stanniocalcin 2	STC2	8614	203439_s_at	BC000658.1	245.8	282.2	149.4	129.9	95.8	113.6	0.0508175
202466_at	polymerase (DNA directed) sigma	POLS	11044	202466_at	NM_006999.2	520.2	516.9	315.1	279.9	248.9	256.4	0.0508178
202883_s_at	protein phosphatase 2 (formerly 2A), regulatory subunit A (PR 65), beta isoform	PPP2R1B	5519	202883_s_at	T79584	279.4	367.3	187.8	140.4	142	118.5	0.0508641
202711_at	ephrin-B1	EFNB1	1947	202711_at	NM_004429.1	100.3	103.3	69.1	47.3	55.9	67.2	0.0509041
202073_at	optineurin	OPTN	10133	202073_at	AV757675	136.1	162.7	78.9	216.9	239.5	176.5	0.0509114
201573_s_at	eukaryotic translation termination factor 1	ETF1	2107	201573_s_at	M75715.1	870.1	1189.8	571.8	379.9	402.3	370.7	0.0509177
202336_s_at	peptidylglycine alpha-amidating monooxygenase	PAM	5066	202336_s_at	NM_000919.1	574.3	746.6	399.8	896.4	930.1	791.4	0.051007
203457_at	syntaxin 7	STX7	8417	203457_at	NM_003569.1	46.8	38.3	22.1	53.6	64.9	55.3	0.0510329
201437_s_at	eukaryotic translation initiation factor 4E	EIF4E	1977	201437_s_at	NM_001968.1	558.6	503	259.6	235	139.8	147.7	0.0512781
203693_s_at	E2F transcription factor 3	E2F3	1871	203693_s_at	NM_001949.2	240.8	236.8	145.7	122.7	132.8	95.1	0.0512911
202975_s_at	Rho-related BTB domain containing 3	RHOBTB3	22836	202975_s_at	N21138	1314.2	1576.8	778.8	617.3	599.5	485.3	0.0513205
204461_x_at	RAD1 homolog (S. pombe)	RAD1	5810	204461_x_at	NM_002853.1	634	728.1	336.3	268.7	249.3	184.9	0.0514978
200079_s_at	lysyl-tRNA synthetase /// lysyl-tRNA synthetase	KARS	3735	200079_s_at	AF285758.1	2534.9	2997.4	1506.4	1213.4	1166.7	979.6	0.0515191
205736_at	phosphoglycerate mutase 2 (muscle)	PGAM2	5224	205736_at	NM_000290.1	1.4	1	1.7	1.9	1.9	2.3	0.0515219
202868_s_at	processing of precursor 4, ribonuclease P/MRP subunit (S. cerevisiae)	POP4	10775	202868_s_at	NM_006627.1	700.6	783.5	472.9	417.4	410.6	327.8	0.0515275
202407_s_at	PRP31 pre-mRNA processing factor 31 homolog (yeast)	PRPF31	26121	202407_s_at	BF342707	241.8	282.7	181.7	165.8	141.4	82	0.0515284
202344_at	heat shock transcription factor 1	HSF1	3297	202344_at	NM_005526.1	251.4	283.1	213	186.8	197.4	137.5	0.0515926
202072_at	heterogeneous nuclear ribonucleoprotein L	HNRPL	3191	202072_at	NM_001533.1	757.5	676.7	336.8	229.4	248.7	230.5	0.0516801
205838_at	glycophorin A (includes MN blood group)	GYPA	2993	205838_at	NM_002099.2	11.9	5	9.5	4.3	2.7	1.1	0.0517139
202528_at	UDP-galactose-4-epimerase	GALE	2582	202528_at	NM_000403.2	175.1	191.8	106.3	89.6	91.5	68.5	0.0518032
201147_s_at	tissue inhibitor of metalloproteinase 3 (Sorsby fundus dystrophy, pseudoinflammatory)	TIMP3	7078	201147_s_at	BF347089	1157	1090.8	649.9	551.2	549.7	469.3	0.0518495
201250_s_at	solute carrier family 2 (facilitated glucose transporter), member 1	SLC2A1	6513	201250_s_at	NM_006516.1	617.5	777.8	395.7	305.7	311.4	249.2	0.051969
200630_x_at	SET translocation (myeloid leukemia-associated)	SET	6418	200630_x_at	AV702810	3685	3808.9	2138.4	1777.2	1882.6	1388.6	0.0519903
204252_at	cyclin-dependent kinase 2	CDK2	1017	204252_at	M68520.1	475.4	530.7	204	139.5	106.4	131	0.0520177
203865_s_at	adenosine deaminase, RNA-specific, B1 (RED1 homolog rat)	ADARB1	104	203865_s_at	NM_015833.1	62.3	81.9	47.6	29.8	38.5	38.5	0.052035
205565_s_at	frataxin	FXN	2395	205565_s_at	NM_000144.1	160.3	176.6	88.5	83.2	56.6	44.1	0.052086
202212_at	pescadillo homolog 1, containing BRCT domain (zebrafish)	PES1	23481	202212_at	NM_014303.1	426.6	424.7	259.5	161	252.2	192.8	0.0521105
205379_at	carbonyl reductase 3	CBR3	874	205379_at	NM_001236.2	493.6	663.8	338.4	252.8	259.2	195.4	0.052242
205763_s_at	DEAD (Asp-Glu-Ala-Asp) box polypeptide 18	DDX18	8886	205763_s_at	NM_006773.2	354.4	372.3	217.8	203.3	172	148.3	0.0522509
200992_at	importin 7	IPO7	10527	200992_at	AL137335.1	1827.7	1975.6	1043.2	951.9	776	618.9	0.0522844
202237_at	nicotinamide N-methyltransferase	NNMT	4837	202237_at	NM_006169.1	1159.2	1216.3	675	614.4	518.3	468.7	0.05246
201422_at	interferon, gamma-inducible protein 30	IFI30	10437	201422_at	NM_006332.1	578.4	767.9	471.1	340.1	328.4	409.3	0.0525402
203670_at	tubulin tyrosine ligase-like family, member 3	TTLL3	26140	203670_at	NM_015644.1	10.8	13.4	1.8	16	23.9	20.4	0.0525895
205447_s_at	mitogen-activated protein kinase kinase kinase 12	MAP3K12	7786	205447_s_at	BE222201	101.4	108	60.4	158.5	132.3	125.7	0.0527112
201740_at	NADH dehydrogenase (ubiquinone) Fe-S protein 3, 30kDa (NADH-coenzyme Q reductase)	NDUFS3	4722	201740_at	NM_004551.1	1031.3	1236.2	718.6	638.7	560.7	528.7	0.0528252
200877_at	chaperonin containing TCP1, subunit 4 (delta)	CCT4	10575	200877_at	NM_006430.1	4062.2	4680.8	2485.5	1982.1	2092.7	1759.5	0.052939
205198_s_at	ATPase, Cu++ transporting, alpha polypeptide (Menkes syndrome)	ATP7A	538	205198_s_at	NM_000052.1	148.2	130.5	75.1	185.8	171.1	179.9	0.0529981
202610_s_at	cofactor required for Sp1 transcriptional activation, subunit 2, 150kDa	CRSP2	9282	202610_s_at	AF135802.1	275.2	290.1	171	146.6	146.9	135.7	0.0530277
202505_at	small nuclear ribonucleoprotein polypeptide B''	SNRPB2	6629	202505_at	NM_003092.1	2800.2	3376.7	1959.9	1598.3	1606.4	1576.8	0.0530801
201345_s_at	ubiquitin-conjugating enzyme E2D 2 (UBC4/5 homolog, yeast)	UBE2D2	7322	201345_s_at	NM_003339.1	1029	1186.7	712.6	655.5	560.7	541.2	0.0532998
205628_at	primase, polypeptide 2A, 58kDa	PRIM2A	5558	205628_at	NM_000947.1	213.9	179.5	76.8	56.3	33.1	41.1	0.0533817
201748_s_at	scaffold attachment factor B	SAFB	6294	201748_s_at	NM_002967.1	243	316.4	196.3	166.4	160	133.1	0.0534538
201139_s_at	Sjogren syndrome antigen B (autoantigen La)	SSB	6741	201139_s_at	NM_003142.1	763.4	812.7	402.8	374.1	261.1	239.2	0.0534717
205705_at	---	---		205705_at	AL137351.1	71.7	69.7	39	30.5	35.1	26.3	0.053505
205237_at	ficolin (collagen/fibrinogen domain containing) 1	FCN1	2219	205237_at	NM_002003.2	11.6	2.7	10.3	28.3	26.5	13.6	0.0538183
204514_at	DPH2-like 2 (S. cerevisiae)	DPH2L2	1802	204514_at	NM_001384.1	189.6	232.7	144.7	138.9	98.8	87.2	0.0538726
201696_at	splicing factor, arginine/serine-rich 4	SFRS4	6429	201696_at	NM_005626.1	906.8	934.3	592.1	556.4	509.4	381.3	0.0539234
203946_s_at	arginase, type II	ARG2	384	203946_s_at	U75667.1	127.9	135.8	90	67.1	90.2	59	0.0539448
202901_x_at	cathepsin S	CTSS	1520	202901_x_at	BC002642.1	37.9	30.9	19.1	16.5	12.7	13.2	0.0539998
200754_x_at	splicing factor, arginine/serine-rich 2	SFRS2	6427	200754_x_at	NM_003016.1	3140.6	3688.8	1937.5	1658.5	1433.5	1441.7	0.0540389
203267_s_at	developmentally regulated GTP binding protein 2	DRG2	1819	203267_s_at	BF223206	331.6	332.4	235.9	227.2	209.9	174.4	0.0540942
205633_s_at	aminolevulinate, delta-, synthase 1	ALAS1	211	205633_s_at	NM_000688.1	407.2	561.4	287.7	239.8	184.6	165.7	0.0541581
201472_at	von Hippel-Lindau binding protein 1	VBP1	7411	201472_at	NM_003372.2	1828.1	2163	1092.4	897.6	877	699.5	0.0542053
201579_at	FAT tumor suppressor homolog 1 (Drosophila)	FAT	2195	201579_at	NM_005245.1	443.5	422.7	236.3	585.3	622.7	501.4	0.0542523
204618_s_at	GA binding protein transcription factor, beta subunit 2, 47kDa	GABPB2	2553	204618_s_at	NM_005254.2	259.7	298	171.1	141.4	149.7	130.8	0.0544419
201532_at	proteasome (prosome, macropain) subunit, alpha type, 3	PSMA3	5684	201532_at	NM_002788.1	1711.8	2495	1194.2	837.1	802	687	0.0545731
201042_at	transglutaminase 2 (C polypeptide, protein-glutamine-gamma-glutamyltransferase)	TGM2	7052	201042_at	AL031651	81.7	110.5	49.8	37.5	35.7	21.4	0.0545739
203346_s_at	likely ortholog of mouse metal response element binding transcription factor 2	M96	22823	203346_s_at	AF072814.1	300	407.8	216.9	170.8	164	135.4	0.0546477
203542_s_at	Kruppel-like factor 9	KLF9	687	203542_s_at	AI690205	344.3	388.4	211	185.6	174.3	138.5	0.0546662
200749_at	RAN, member RAS oncogene family	RAN	5901	200749_at	BF112006	752	1035.4	428.1	295	286.8	195.2	0.0547281
200664_s_at	DnaJ (Hsp40) homolog, subfamily B, member 1	DNAJB1	3337	200664_s_at	BG537255	717.1	716.9	436	410.7	355.8	317.2	0.0547849
204290_s_at	aldehyde dehydrogenase 6 family, member A1	ALDH6A1	4329	204290_s_at	NM_005589.1	127.8	140.9	101	200.4	155	162.1	0.0549434
204185_x_at	peptidylprolyl isomerase D (cyclophilin D)	PPID	5481	204185_x_at	NM_005038.1	680.7	794.2	410.1	365.5	305.8	268.2	0.0549663
202083_s_at	SEC14-like 1 (S. cerevisiae)	SEC14L1	6397	202083_s_at	AI017770	77.8	83	50.4	33.9	49.3	38.7	0.0549708
202514_at	discs, large homolog 1 (Drosophila)	DLG1	1739	202514_at	AW139131	395.3	454	286.4	263.5	235.1	234.4	0.0550441
204741_at	bicaudal D homolog 1 (Drosophila)	BICD1	636	204741_at	NM_001714.1	77.8	111.2	65.6	113.8	131.2	127.1	0.0551436
204547_at	RAB40B, member RAS oncogene family	RAB40B	10966	204547_at	NM_006822.1	122	171.6	101.5	208.4	220.2	171.4	0.0551845
200892_s_at	splicing factor, arginine/serine-rich 10 (transformer 2 homolog, Drosophila)	SFRS10	6434	200892_s_at	BC000451.1	1615.9	1883.8	881.2	713.3	651.9	589.1	0.0552393
202949_s_at	four and a half LIM domains 2	FHL2	2274	202949_s_at	NM_001450.1	571.2	695.6	425.1	333.9	389.3	315.6	0.0552629
203594_at	RNA terminal phosphate cyclase domain 1	RTCD1	8634	203594_at	NM_003729.1	654.7	726.6	415.8	366.4	358.9	295.5	0.0552888
205434_s_at	AP2 associated kinase 1	AAK1	22848	205434_s_at	AW451954	253.3	289.1	169.7	98.1	157.7	138.8	0.0552901
201892_s_at	IMP (inosine monophosphate) dehydrogenase 2	IMPDH2	3615	201892_s_at	NM_000884.1	1342	1569.8	907.5	700.8	812.2	721.4	0.0553321
203334_at	DEAH (Asp-Glu-Ala-His) box polypeptide 8	DHX8	1659	203334_at	NM_004941.1	149.5	154.1	96.7	88.1	82.2	42.3	0.0553679
203505_at	ATP-binding cassette, sub-family A (ABC1), member 1	ABCA1	19	203505_at	AF285167.1	38.4	55.1	18.5	80.1	68.3	60.3	0.055403
204568_at	KIAA0831	KIAA0831	22863	204568_at	NM_014924.1	130.6	133.6	87.6	182.2	163.7	148.5	0.0555084
205573_s_at	sorting nexin 7	SNX7	51375	205573_s_at	NM_015976.1	877.1	979.3	530.4	485.9	406.1	372.3	0.0556042
201724_s_at	UDP-N-acetyl-alpha-D-galactosamine:polypeptide N-acetylgalactosaminyltransferase 1 (GalNAc-T1)	GALNT1	2589	201724_s_at	NM_020474.2	159.7	181.8	119.6	106.3	110.5	90.1	0.0556982
203396_at	proteasome (prosome, macropain) subunit, alpha type, 4	PSMA4	5685	203396_at	NM_002789.1	2645.6	2554.8	1341.4	1184.7	1074.6	776.3	0.0558176
202231_at	dendritic cell protein	GA17	10480	202231_at	NM_006360.1	2273.2	2392.6	1194.3	1098.4	889.1	662.1	0.0560259
201177_s_at	SUMO-1 activating enzyme subunit 2	UBA2	10054	201177_s_at	NM_005499.1	1147.4	1262.1	573.6	540.8	343.1	289.7	0.0560446
205667_at	Werner syndrome	WRN	7486	205667_at	NM_000553.1	149.8	178.9	88.7	77.1	54.3	67	0.0560586
203359_s_at	c-myc binding protein	MYCBP	26292	203359_s_at	AL525412	235.1	283	132	111.8	89.2	87.4	0.0560831
204501_at	nephroblastoma overexpressed gene	NOV	4856	204501_at	NM_002514.1	241.5	207.4	151	498.1	381.1	275.6	0.0562323
204480_s_at	chromosome 9 open reading frame 16	C9orf16	79095	204480_s_at	NM_024112.1	433.1	515.6	311.1	589.7	695.6	555.9	0.0562569
204064_at	THO complex 1	THOC1	9984	204064_at	NM_005131.1	287.4	255.7	126.5	105.3	85.9	81	0.0562807
202934_at	hexokinase 2	HK2	3099	202934_at	AI761561	488.9	465.7	243	198.5	194.6	176.4	0.056336
200944_s_at	high-mobility group nucleosome binding domain 1	HMGN1	3150	200944_s_at	NM_004965.1	2819.2	3463.1	1765.3	1488.1	1303.3	1269.3	0.0563557
203233_at	interleukin 4 receptor	IL4R	3566	203233_at	NM_000418.1	95.3	131.6	54.7	40.9	10.8	37.2	0.0563916
201155_s_at	mitofusin 2	MFN2	9927	201155_s_at	NM_014874.1	599	668.2	377.2	320.5	336.1	269.6	0.0564554
203154_s_at	p21(CDKN1A)-activated kinase 4	PAK4	10298	203154_s_at	NM_005884.2	211.3	258.8	157.9	109.1	144.6	127.9	0.0564814
204207_s_at	RNA guanylyltransferase and 5'-phosphatase	RNGTT	8732	204207_s_at	AB012142.1	219	239.8	147.9	141.9	121.9	106.3	0.0564937
200050_at	zinc finger protein 146 /// zinc finger protein 146	ZNF146	7705	200050_at	NM_007145.1	628	616.4	301.4	258.4	196.7	225.9	0.0565184
203110_at	PTK2B protein tyrosine kinase 2 beta	PTK2B	2185	203110_at	U43522.1	7.1	28.9	12.8	34	47.8	32.2	0.0565449
202462_s_at	DEAD (Asp-Glu-Ala-Asp) box polypeptide 46	DDX46	9879	202462_s_at	NM_014829.1	748.2	1256	634.6	285.6	455.7	321.7	0.0567477
205461_at	RAB35, member RAS oncogene family	RAB35	11021	205461_at	NM_006861.1	44.5	48.7	35.9	31.1	29.5	35.4	0.0567978
202449_s_at	retinoid X receptor, alpha	RXRA	6256	202449_s_at	NM_002957.2	899.5	1086.3	538.3	449.6	388.3	397.2	0.056823
201342_at	small nuclear ribonucleoprotein polypeptide C	SNRPC	6631	201342_at	NM_003093.1	789.3	735.6	418.1	360.9	309.6	343.4	0.05689
203890_s_at	death-associated protein kinase 3	DAPK3	1613	203890_s_at	BF686824	85.8	109.9	63.8	146.9	125.1	116	0.0569853
205055_at	integrin, alpha E (antigen CD103, human mucosal lymphocyte antigen 1; alpha polypeptide)	ITGAE	3682	205055_at	NM_002208.3	1355.1	1460.5	827	783.6	645.6	589.8	0.0570118
202706_s_at	uridine monophosphate synthetase (orotate phosphoribosyl transferase and orotidine-5'-decarboxylase)	UMPS	7372	202706_s_at	D86227.1	342.3	436.3	188.6	166.4	89.2	109.4	0.0570971
201400_at	proteasome (prosome, macropain) subunit, beta type, 3	PSMB3	5691	201400_at	NM_002795.1	2062.6	2375.1	1473.6	1390.1	1168.3	1175.1	0.0570984
205395_s_at	MRE11 meiotic recombination 11 homolog A (S. cerevisiae)	MRE11A	4361	205395_s_at	NM_005590.1	328.2	265.7	128.4	104.5	79.8	56.9	0.0571721
203109_at	ubiquitin-conjugating enzyme E2M (UBC12 homolog, yeast)	UBE2M	9040	203109_at	NM_003969.1	923.7	1163.1	621.5	493.1	518	439.8	0.0572027
201518_at	chromobox homolog 1 (HP1 beta homolog Drosophila )	CBX1	10951	201518_at	NM_006807.1	1607.5	1922.7	1017.5	887.1	815.9	690.3	0.0572524
202626_s_at	v-yes-1 Yamaguchi sarcoma viral related oncogene homolog /// v-yes-1 Yamaguchi sarcoma viral related oncogene homolog	LYN	4067	202626_s_at	NM_002350.1	365	424.8	237.8	205.1	207.3	163.4	0.0573368
204883_s_at	HUS1 checkpoint homolog (S. pombe)	HUS1	3364	204883_s_at	AI968626	136.8	309.9	169.8	61.9	64.3	69.2	0.0573904
205404_at	hydroxysteroid (11-beta) dehydrogenase 1	HSD11B1	3290	205404_at	NM_005525.1	17.2	28.8	10.2	34	33.6	31.9	0.0574268
203536_s_at	WD repeat domain 39	WDR39	9391	203536_s_at	NM_004804.1	252.1	292	173.2	137.7	155.7	144.3	0.0575616
201415_at	glutathione synthetase	GSS	2937	201415_at	NM_000178.1	533.1	599.4	377.4	354.5	320.3	297.9	0.0575659
201699_at	proteasome (prosome, macropain) 26S subunit, ATPase, 6	PSMC6	5706	201699_at	NM_002806.1	608	697.2	359.1	343.1	236.2	235.1	0.0575927
202776_at	estrogen receptor binding protein	ERBP	30836	202776_at	NM_014597.1	1001	1405.2	720	580.8	514.9	406.6	0.0577406
204975_at	epithelial membrane protein 2	EMP2	2013	204975_at	NM_001424.1	403.6	476.8	306.6	292	251.7	220.4	0.057804
200893_at	splicing factor, arginine/serine-rich 10 (transformer 2 homolog, Drosophila)	SFRS10	6434	200893_at	NM_004593.1	2793.7	3311.5	1618.4	1291.8	1242.7	1229.9	0.0580092
202906_s_at	Nijmegen breakage syndrome 1 (nibrin)	NBS1	4683	202906_s_at	AF049895	284.3	344.4	185.7	172.8	140.2	103.6	0.0581067
202680_at	general transcription factor IIE, polypeptide 2, beta 34kDa	GTF2E2	2961	202680_at	NM_002095.1	437.9	476.9	279.4	242.1	257.9	193.8	0.058118
201743_at	CD14 antigen /// CD14 antigen	CD14	929	201743_at	NM_000591.1	3	3.7	2.9	2.1	2.7	1.6	0.0581628
202904_s_at	LSM5 homolog, U6 small nuclear RNA associated (S. cerevisiae)	LSM5	23658	202904_s_at	NM_012322.1	191.4	179.6	73.7	62.7	42.2	38.7	0.0581906
201084_s_at	BCL2-associated transcription factor 1	BCLAF1	9774	201084_s_at	NM_014739.1	1673.7	1894.5	1095.8	941.4	984.1	824	0.0583426
204665_at	---	---		204665_at	NM_025073.1	43.8	34.8	21.9	18.9	17.1	10.8	0.0583544
201569_s_at	CGI-51 protein	CGI-51	25813	201569_s_at	NM_015380.1	545.5	567.7	283.1	245.4	216.8	209.3	0.0585146
202115_s_at	DKFZP564C186 protein	DKFZP564C186	26155	202115_s_at	NM_015658.1	308.8	288.4	195.4	167.3	188.8	140.5	0.0585159
201357_s_at	splicing factor 3a, subunit 1, 120kDa	SF3A1	10291	201357_s_at	NM_005877.1	540.3	595.5	349.1	314.8	311.4	242.1	0.0585394
203176_s_at	transcription factor A, mitochondrial	TFAM	7019	203176_s_at	BE552470	283	359.5	151	108.5	110	94.1	0.0585955
201474_s_at	integrin, alpha 3 (antigen CD49C, alpha 3 subunit of VLA-3 receptor)	ITGA3	3675	201474_s_at	NM_002204.1	264	271.7	183.2	456.1	335.1	325.9	0.058623
205296_at	retinoblastoma-like 1 (p107)	RBL1	5933	205296_at	AL365505	177.3	115.2	52	18.1	19.5	22.2	0.058666
202247_s_at	metastasis associated 1	MTA1	9112	202247_s_at	BE561596	157.7	164.1	103.9	89.2	99.9	79.7	0.0587957
203513_at	hypothetical protein FLJ21439	FLJ21439	80208	203513_at	NM_025137.1	196.9	215.2	148.9	248.2	245.2	229.5	0.0588289
205284_at	KIAA0133	KIAA0133	9816	205284_at	NM_014777.1	152.7	137.9	78.1	66.3	63.2	59.4	0.0589097
202763_at	caspase 3, apoptosis-related cysteine protease	CASP3	836	202763_at	NM_004346.1	209.2	226.9	124.9	109.5	110.1	87.6	0.0589816
201609_x_at	isoprenylcysteine carboxyl methyltransferase	ICMT	23463	201609_x_at	AL578502	661.3	770.3	466.3	430.3	392.3	358.9	0.0590404
201672_s_at	ubiquitin specific protease 14 (tRNA-guanine transglycosylase)	USP14	9097	201672_s_at	NM_005151.1	1307.8	1718.5	889.1	752.2	661.5	585.5	0.0590913
203714_s_at	tubulin-specific chaperone e	TBCE	6905	203714_s_at	NM_003193.2	525.1	592.4	264	221.8	194.4	171.5	0.0591358
202430_s_at	phospholipid scramblase 1	PLSCR1	5359	202430_s_at	NM_021105.1	211.1	193.3	93.8	82	53	69.5	0.0591641
201943_s_at	carboxypeptidase D	CPD	1362	201943_s_at	NM_001304.2	146.9	234.1	131.7	262.2	240.8	267.4	0.0594858
201606_s_at	nuclear phosphoprotein similar to S. cerevisiae PWP1	PWP1	11137	201606_s_at	BE796924	908.9	1154.1	644.3	551.5	524.2	460.2	0.0594896
202558_s_at	stress 70 protein chaperone, microsome-associated, 60kDa	STCH	6782	202558_s_at	NM_006948.1	393.6	422.4	237.3	204.2	173.6	215.3	0.0596045
201179_s_at	guanine nucleotide binding protein (G protein), alpha inhibiting activity polypeptide 3	GNAI3	2773	201179_s_at	J03005.1	563	695.4	417.6	352.9	331.4	361	0.0597415
204824_at	endonuclease G	ENDOG	2021	204824_at	NM_004435.1	93.4	109	67.9	52.4	46.4	66.8	0.0600258
201209_at	histone deacetylase 1	HDAC1	3065	201209_at	NM_004964.2	1195.2	1161.9	688.3	681.8	525.5	468.5	0.0601306
204841_s_at	early endosome antigen 1, 162kD	EEA1	8411	204841_s_at	NM_003566.1	71.1	59.4	51.1	48.3	37.9	44.4	0.0602481
203338_at	protein phosphatase 2, regulatory subunit B (B56), epsilon isoform	PPP2R5E	5529	203338_at	NM_006246.1	398.5	381.9	242.1	235.9	199.1	181.8	0.0603264
201061_s_at	stomatin	STOM	2040	201061_s_at	M81635.1	278.2	415.8	248.3	188	176.2	175.3	0.0603614
201440_at	DEAD (Asp-Glu-Ala-Asp) box polypeptide 23	DDX23	9416	201440_at	NM_004818.1	322	363.3	175.5	143.5	137.9	135.6	0.0604205
203377_s_at	cell division cycle 40 homolog (yeast)	CDC40	51362	203377_s_at	NM_015891.1	92	83.6	53.9	52	44.8	33.7	0.0604589
202780_at	3-oxoacid CoA transferase 1	OXCT1	5019	202780_at	NM_000436.1	461.2	455.7	250.6	217.9	211.5	197.6	0.0606783
204248_at	guanine nucleotide binding protein (G protein), alpha 11 (Gq class)	GNA11	2767	204248_at	NM_002067.1	177.7	202.8	99.2	34.7	103.7	49	0.0607143
200740_s_at	SMT3 suppressor of mif two 3 homolog 3 (yeast)	SUMO3	6612	200740_s_at	NM_006936.1	1433	1692.4	893.7	721.2	798.1	642.9	0.0610185
201948_at	guanine nucleotide binding protein-like 2 (nucleolar)	GNL2	29889	201948_at	NM_013285.1	323.4	307.6	156.4	143.7	119.7	100.1	0.0611274
202856_s_at	solute carrier family 16 (monocarboxylic acid transporters), member 3	SLC16A3	9123	202856_s_at	NM_004207.1	957.4	1172.6	672.6	560.7	599	500.8	0.0613698
204691_x_at	phospholipase A2, group VI (cytosolic, calcium-independent)	PLA2G6	8398	204691_x_at	NM_003560.1	110.5	80.3	53.6	132.7	113.8	135.7	0.0613702
201817_at	ubiquitin protein ligase E3C	UBE3C	9690	201817_at	NM_014671.1	499.5	561.3	319.7	313	244.1	227.8	0.0614872
203007_x_at	lysophospholipase I	LYPLA1	10434	203007_x_at	AF077198.1	1449	1406.6	724.2	708.8	502.4	458.5	0.061613
201324_at	epithelial membrane protein 1	EMP1	2012	201324_at	NM_001423.1	179.7	166.6	80.5	427.1	257.6	249.7	0.0616212
202128_at	KIAA0317	KIAA0317	9870	202128_at	NM_014821.1	138.5	169	96.5	90.7	59	77.2	0.0617267
202049_s_at	zinc finger protein 262	ZNF262	9202	202049_s_at	AA521508	197.9	221.4	169.6	117.3	150.8	163.6	0.0617906
203455_s_at	spermidine/spermine N1-acetyltransferase	SAT	6303	203455_s_at	NM_002970.1	1010.7	1129.8	486.1	2175.4	1679.6	1281.8	0.0619044
202915_s_at	family with sequence similarity 20, member B	FAM20B	9917	202915_s_at	BF115776	508.3	587.6	302.5	275.6	243.5	206	0.0619378
203360_s_at	c-myc binding protein	MYCBP	26292	203360_s_at	D50692.1	303.3	223.9	139.5	118.9	96.3	73.4	0.062124
202168_at	TAF9 RNA polymerase II, TATA box binding protein (TBP)-associated factor, 32kDa	TAF9	6880	202168_at	NM_003187.1	1312.8	1409.6	763	688.2	674.2	516.1	0.0622663
201570_at	CGI-51 protein	CGI-51	25813	201570_at	NM_015380.1	846.4	1027	533.1	464.5	442.7	366.9	0.0624474
200608_s_at	RAD21 homolog (S. pombe)	RAD21	5885	200608_s_at	NM_006265.1	1919.7	1694.9	719.9	670.5	396.7	321.2	0.0624644
203172_at	fragile X mental retardation, autosomal homolog 2	FXR2	9513	203172_at	NM_004860.2	108.4	168.9	112.1	82.6	77.6	78.4	0.0626817
202227_s_at	bromodomain containing 8	BRD8	10902	202227_s_at	NM_006696.1	756.8	941.5	493.5	421.3	400.3	364.8	0.0627916
201431_s_at	dihydropyrimidinase-like 3	DPYSL3	1809	201431_s_at	NM_001387.1	1486.6	1921.6	971.3	2325.3	2507.4	1972.5	0.0629178
200838_at	cathepsin B	CTSB	1508	200838_at	NM_001908.1	1290.3	1375.5	792.4	1852.9	1681.1	1510.4	0.0630027
200796_s_at	myeloid cell leukemia sequence 1 (BCL2-related)	MCL1	4170	200796_s_at	BF594446	121.2	117.3	107.2	129	132.2	122.8	0.0631314
203857_s_at	for protein disulfide isomerase-related	PDIR	10954	203857_s_at	NM_006810.1	241.5	235.8	144.2	290	295.2	279.9	0.0633136
204234_s_at	zinc finger protein 195	ZNF195	7748	204234_s_at	AI476267	210.7	251.2	125.9	125.6	79.5	73.9	0.063397
204139_x_at	zinc finger protein 42 (myeloid-specific retinoic acid-responsive)	ZNF42	7593	204139_x_at	NM_003422.1	27.8	55.5	38.6	55.8	66.6	77.4	0.0634382
203782_s_at	polymerase (RNA) mitochondrial (DNA directed)	POLRMT	5442	203782_s_at	NM_005035.1	245.6	297.2	176	151.4	145.9	152.9	0.0636428
205678_at	adaptor-related protein complex 3, beta 2 subunit	AP3B2	8120	205678_at	NM_004644.1	103.8	121.1	88.1	79.1	82.6	77.7	0.0636591
202736_s_at	LSM4 homolog, U6 small nuclear RNA associated (S. cerevisiae)	LSM4	25804	202736_s_at	AA112507	891.4	850.8	484.4	440.1	351	425.3	0.063672
205480_s_at	UDP-glucose pyrophosphorylase 2	UGP2	7360	205480_s_at	NM_006759.2	1210.5	1300.5	695.4	637.6	600.5	490.3	0.0636751
202601_s_at	HIV TAT specific factor 1	HTATSF1	27336	202601_s_at	AI373539	103.8	91.6	64.7	60.3	58.1	51	0.0637367
202986_at	aryl-hydrocarbon receptor nuclear translocator 2	ARNT2	9915	202986_at	NM_014862.1	101.8	105.9	78.9	136.4	150.4	110.2	0.0637608
200039_s_at	proteasome (prosome, macropain) subunit, beta type, 2 /// proteasome (prosome, macropain) subunit, beta type, 2	PSMB2	5690	200039_s_at	NM_002794.1	2858.3	3135.7	1736.6	1541.9	1548.2	1333.1	0.0637642
203102_s_at	mannosyl (alpha-1,6-)-glycoprotein beta-1,2-N-acetylglucosaminyltransferase	MGAT2	4247	203102_s_at	NM_002408.2	401.6	443.5	265.3	258	200.7	222	0.0638035
203880_at	COX17 homolog, cytochrome c oxidase assembly protein (yeast)	COX17	10063	203880_at	NM_005694.1	455.7	510.5	270.9	240.9	234.2	201.7	0.0638742
202202_s_at	laminin, alpha 4	LAMA4	3910	202202_s_at	NM_002290.2	371.2	443.5	262.7	663.9	558.3	458.8	0.0638757
203180_at	aldehyde dehydrogenase 1 family, member A3	ALDH1A3	220	203180_at	NM_000693.1	160	234	159.5	272.7	292.6	227.4	0.0639247
201470_at	glutathione S-transferase omega 1	GSTO1	9446	201470_at	NM_004832.1	1410.7	1491	899.5	877.3	748.4	715.2	0.0640554
203598_s_at	WW domain binding protein 4 (formin binding protein 21)	WBP4	11193	203598_s_at	AK000979.1	140	130.3	62.4	58.2	41.7	42.5	0.0641289
203494_s_at	translokin	PIG8	9702	203494_s_at	NM_014679.1	215.1	231.9	125.5	127.9	87.9	83.7	0.0643493
201241_at	DEAD (Asp-Glu-Ala-Asp) box polypeptide 1	DDX1	1653	201241_at	NM_004939.1	1087.3	1432.5	785.3	696.1	601.6	548.5	0.0643693
203481_at	chromosome 10 open reading frame 6	C10orf6	55719	203481_at	AI655902	142	125.6	80.1	66.2	77.9	50.4	0.0644295
202441_at	SPFH domain family, member 1	SPFH1	10613	202441_at	AL568449	867.6	649.7	517.1	496	310.3	334.4	0.0645024
200903_s_at	S-adenosylhomocysteine hydrolase	AHCY	191	200903_s_at	NM_000687.1	980.6	1146.7	669.2	608.6	583.5	524.8	0.0645415
201405_s_at	COP9 constitutive photomorphogenic homolog subunit 6 (Arabidopsis)	COPS6	10980	201405_s_at	NM_006833.1	1267.4	1433	842.6	779.7	759.3	606.5	0.0646624
203706_s_at	frizzled homolog 7 (Drosophila)	FZD7	8324	203706_s_at	NM_003507.1	1698.4	1793.2	787.4	732.7	597.4	422.1	0.0647129
204404_at	solute carrier family 12 (sodium/potassium/chloride transporters), member 2	SLC12A2	6558	204404_at	NM_001046.1	313.1	367.5	167.7	133.9	135.3	126.2	0.0647653
203092_at	translocase of inner mitochondrial membrane 44 homolog (yeast)	TIMM44	10469	203092_at	AF026030.1	84.1	121.7	59.9	55.7	32.1	16.9	0.0648033
203462_x_at	eukaryotic translation initiation factor 3, subunit 9 eta, 116kDa	EIF3S9	8662	203462_x_at	NM_003751.1	1645.2	2201.8	1162.6	894.2	984	831.1	0.0649143
201298_s_at	MOB1, Mps One Binder kinase activator-like 1B (yeast)	MOBK1B	55233	201298_s_at	BC003398.1	472.6	585.2	346	274.2	321.3	270.7	0.0650597
202236_s_at	solute carrier family 16 (monocarboxylic acid transporters), member 1	SLC16A1	6566	202236_s_at	NM_003051.1	986.3	1129.2	667.5	639.2	558	517.4	0.0650638
205164_at	glycine C-acetyltransferase (2-amino-3-ketobutyrate coenzyme A ligase)	GCAT	23464	205164_at	NM_014291.1	227.7	225	136.5	141.2	103.1	70.7	0.0651699
205645_at	RALBP1 associated Eps domain containing 2	REPS2	9185	205645_at	NM_004726.1	13	56.2	24.9	85.4	97.2	52.3	0.0652839
205159_at	colony stimulating factor 2 receptor, beta, low-affinity (granulocyte-macrophage) /// colony stimulating factor 2 receptor, beta, low-affinity (granulocyte-macrophage)	CSF2RB	1439	205159_at	AV756141	28.3	20.9	18.2	15.1	12.2	15.8	0.0653335
200979_at	FLJ16518 protein	FLJ16518	389840	200979_at	BF739979	358.9	431.8	222.4	217.7	156	145	0.0653873
202930_s_at	succinate-CoA ligase, ADP-forming, beta subunit	SUCLA2	8803	202930_s_at	NM_003850.1	825.4	759	406.6	379.6	322.9	285.7	0.0655499
204299_at	FUS interacting protein (serine-arginine rich) 1	FUSIP1	10772	204299_at	NM_021993.1	291.8	324.8	159.6	161.8	111.3	89.8	0.0657746
201119_s_at	cytochrome c oxidase subunit 8A (ubiquitous)	COX8A	1351	201119_s_at	NM_004074.1	4033.9	4549.3	2472.1	2129.5	2270.6	1858.4	0.0657971
201735_s_at	chloride channel 3	CLCN3	1182	201735_s_at	NM_001829.1	202.7	241.9	125.6	307.2	282.5	258.8	0.0658195
202308_at	sterol regulatory element binding transcription factor 1	SREBF1	6720	202308_at	NM_004176.1	232.2	357	236.2	152.8	194.7	151	0.0658691
201274_at	proteasome (prosome, macropain) subunit, alpha type, 5	PSMA5	5686	201274_at	NM_002790.1	1444.4	1706.8	931.3	855.1	787.3	682.7	0.0659075
204593_s_at	hypothetical protein FLJ20232	FLJ20232	54471	204593_s_at	AA046752	399.1	361.4	224.2	197.7	203.8	179.3	0.0660967
201384_s_at	membrane component, chromosome 17, surface marker 2 (ovarian carcinoma antigen CA125)	M17S2	4077	201384_s_at	NM_005899.1	522	632.5	345.7	940.6	741.1	680.9	0.0661744
205538_at	coronin, actin binding protein, 2A	CORO2A	7464	205538_at	NM_003389.1	115.6	116	69.2	66.9	55.2	59	0.0662241
201019_s_at	eukaryotic translation initiation factor 1A, X-linked	EIF1AX	1964	201019_s_at	NM_001412.1	1859.7	1887.1	757.9	716.3	514.4	383.9	0.0662738
202362_at	RAP1A, member of RAS oncogene family	RAP1A	5906	202362_at	NM_002884.1	1426.1	1347.1	699.9	600.1	572.5	569.2	0.0663049
202080_s_at	OGT(O-Glc-NAc transferase)-interacting protein 106 KDa	OIP106	22906	202080_s_at	NM_014965.1	110.4	143.4	79.5	152.4	206.6	161.6	0.0663557
203816_at	deoxyguanosine kinase	DGUOK	1716	203816_at	NM_001929.1	321.9	295.7	191.8	183.3	171.1	143.6	0.0663597
203655_at	X-ray repair complementing defective repair in Chinese hamster cells 1	XRCC1	7515	203655_at	NM_006297.1	177.1	187	103.8	107.1	74.8	70.6	0.0664015
204638_at	acid phosphatase 5, tartrate resistant	ACP5	54	204638_at	NM_001611.2	23.7	29.2	11.6	12	5.7	2.2	0.0664679
204808_s_at	transmembrane protein 5	TMEM5	10329	204808_s_at	NM_014254.1	502.9	517.3	293	281	245.9	230.2	0.0664744
204420_at	FOS-like antigen 1	FOSL1	8061	204420_at	BG251266	332.9	380.4	218.7	183.5	165	210.1	0.0665902
201835_s_at	protein kinase, AMP-activated, beta 1 non-catalytic subunit	PRKAB1	5564	201835_s_at	NM_006253.1	105.4	76.9	69.9	128.6	139	101.5	0.066712
201853_s_at	cell division cycle 25B	CDC25B	994	201853_s_at	NM_021873.1	2325.8	2704.5	1473.6	1266.6	1364.9	1065.2	0.0668762
200726_at	protein phosphatase 1, catalytic subunit, gamma isoform	PPP1CC	5501	200726_at	NM_002710.1	1589.9	1532	734.5	702.2	574.1	434	0.0670811
201725_at	chromosome 10 open reading frame 7	C10orf7	8872	201725_at	NM_006023.1	591	616.4	341.3	290	308.2	292.1	0.0671222
203778_at	mannosidase, beta A, lysosomal	MANBA	4126	203778_at	NM_005908.1	72.4	119.4	60.3	139.3	139.9	118	0.067357
202507_s_at	synaptosomal-associated protein, 25kDa	SNAP25	6616	202507_s_at	L19760.1	234.1	155.7	105.5	270.1	252.5	255.2	0.0674847
200000_s_at	PRP8 pre-mRNA processing factor 8 homolog (yeast) /// PRP8 pre-mRNA processing factor 8 homolog (yeast)	PRPF8	10594	200000_s_at	NM_006445.1	1457	1597.1	936.1	898.7	827.7	701	0.0675101
203867_s_at	Notchless gene homolog (Drosophila)	FLJ10458	54475	203867_s_at	NM_018096.1	198.8	274.3	139.3	115.7	110.7	86.9	0.0675733
202268_s_at	amyloid beta precursor protein binding protein 1, 59kDa	APPBP1	8883	202268_s_at	NM_003905.1	1563.1	1584	646.2	607.9	457.2	356.6	0.0675971
202568_s_at	MAP/microtubule affinity-regulating kinase 3	MARK3	4140	202568_s_at	AI745639	175.2	184.5	134.3	114.5	136.9	115	0.0676362
203794_at	CDC42 binding protein kinase alpha (DMPK-like)	CDC42BPA	8476	203794_at	NM_014826.1	267.3	293.1	171.2	390.6	367.5	306.9	0.0677755
202760_s_at	PALM2-AKAP2 protein	PALM2-AKAP2	445815	202760_s_at	NM_007203.1	337.9	330	173.1	160.9	149.3	121	0.0678073
204575_s_at	matrix metalloproteinase 19	MMP19	4327	204575_s_at	U38321.1	45.8	84.7	34.6	97.4	102.5	84.9	0.06785
203736_s_at	PTPRF interacting protein, binding protein 1 (liprin beta 1)	PPFIBP1	8496	203736_s_at	NM_003622.1	55.7	77.4	38.1	90.5	99.8	77.9	0.0679255
203053_at	breast carcinoma amplified sequence 2	BCAS2	10286	203053_at	NM_005872.1	670.7	718.3	390.9	391.7	317.2	256	0.0679847
205479_s_at	plasminogen activator, urokinase	PLAU	5328	205479_s_at	NM_002658.1	485.8	614.6	304.5	276.4	241.8	192.9	0.0680099
205110_s_at	fibroblast growth factor 13	FGF13	2258	205110_s_at	NM_004114.1	78.3	98	36.4	23.1	25.2	28.6	0.0680235
202530_at	mitogen-activated protein kinase 14	MAPK14	1432	202530_at	NM_001315.1	314.7	274.4	197.8	184.5	184	146.8	0.0681169
200043_at	enhancer of rudimentary homolog (Drosophila) /// enhancer of rudimentary homolog (Drosophila)	ERH	2079	200043_at	NM_004450.1	3548.2	4222	2144.7	1865.9	1927.7	1411.5	0.0682425
201803_at	polymerase (RNA) II (DNA directed) polypeptide B, 140kDa	POLR2B	5431	201803_at	NM_000938.1	864.7	889.5	553.9	480.8	551.8	431.4	0.0682592
201595_s_at	likely ortholog of mouse immediate early response, erythropoietin 4	LEREPO4	55854	201595_s_at	NM_018471.1	646.1	843	377.3	333.3	279.2	222.5	0.0683143
204208_at	RNA guanylyltransferase and 5'-phosphatase	RNGTT	8732	204208_at	NM_003800.1	122.5	171.1	74.2	68.9	38.5	39.8	0.0683964
200052_s_at	interleukin enhancer binding factor 2, 45kDa /// interleukin enhancer binding factor 2, 45kDa	ILF2	3608	200052_s_at	NM_004515.1	1696.6	2008.6	954.6	919.1	684.6	651.1	0.0684955
201003_x_at	---	---		201003_x_at	NM_003349.2	639.7	767.9	399.7	310.8	354.3	335.2	0.0685041
202337_at	polyamine-modulated factor 1	PMF1	11243	202337_at	NM_007221.1	235.1	220.6	145.8	120.4	149.6	98.7	0.0685743
205685_at	CD86 antigen (CD28 antigen ligand 2, B7-2 antigen)	CD86	942	205685_at	BG236280	5	17	4.9	21.8	16.6	20.5	0.0685851
204171_at	ribosomal protein S6 kinase, 70kDa, polypeptide 1	RPS6KB1	6198	204171_at	NM_003161.1	282.8	270.3	131.2	123.3	107.5	81.9	0.0686216
201687_s_at	apoptosis inhibitor 5	API5	8539	201687_s_at	NM_006595.1	590.6	595.7	291.9	290.9	223.1	183.1	0.0686501
204574_s_at	matrix metalloproteinase 19	MMP19	4327	204574_s_at	NM_002429.2	18.2	11.8	26.4	27.4	63.2	49.2	0.0687088
204587_at	solute carrier family 25 (mitochondrial carrier, brain), member 14	SLC25A14	9016	204587_at	NM_003951.2	119	154	102	93.4	81.9	82.9	0.0687279
201675_at	A kinase (PRKA) anchor protein 1	AKAP1	8165	201675_at	NM_003488.1	524	632.2	342	326.9	278.7	234.1	0.0688318
202151_s_at	ubiquitin associated domain containing 1	UBADC1	10422	202151_s_at	NM_016172.1	303.4	355.6	240.8	236.9	200.2	201	0.0689776
201244_s_at	v-raf-1 murine leukemia viral oncogene homolog 1	RAF1	5894	201244_s_at	NM_002880.1	698.4	778.4	417	391.3	356.3	320.3	0.0690073
203045_at	ninjurin 1	NINJ1	4814	203045_at	NM_004148.1	475.8	523	338.9	259.7	346.6	278.2	0.0690873
204610_s_at	hepatitis delta antigen-interacting protein A	DIPA	11007	204610_s_at	NM_006848.1	524.3	636.8	367	341.9	309.6	284.3	0.0690954
205548_s_at	BTG family, member 3	BTG3	10950	205548_s_at	NM_006806.1	449.8	492.7	264.6	236.5	241.8	202.8	0.0691017
203196_at	ATP-binding cassette, sub-family C (CFTR/MRP), member 4	ABCC4	10257	203196_at	AI948503	618.9	961.7	533.2	408.8	400.2	306.6	0.0692565
201017_at	eukaryotic translation initiation factor 1A, X-linked	EIF1AX	1964	201017_at	BG149698	353.1	352.8	164.8	158.2	118.5	120.5	0.0693252
203597_s_at	WW domain binding protein 4 (formin binding protein 21)	WBP4	11193	203597_s_at	AI734228	92.8	104.6	56	60.4	34.5	24.3	0.0694046
201801_s_at	solute carrier family 29 (nucleoside transporters), member 1	SLC29A1	2030	201801_s_at	AF079117.1	205	222.4	133.6	123.9	127.4	95.2	0.0694064
202069_s_at	isocitrate dehydrogenase 3 (NAD+) alpha	IDH3A	3419	202069_s_at	AI826060	487	497.1	276.3	268.7	246.2	155.1	0.0694991
205659_at	histone deacetylase 9	HDAC9	9734	205659_at	NM_014707.1	42	40.2	21.3	5.1	18.7	19.7	0.0695591
202456_s_at	chromosome 9 open reading frame 60	C9orf60	10444	202456_s_at	NM_006336.1	7.3	34.6	8.5	68.8	81.8	30.7	0.0696403
201849_at	BCL2/adenovirus E1B 19kDa interacting protein 3	BNIP3	664	201849_at	NM_004052.2	1443.1	1772.2	916.9	806.3	809	627.6	0.0698403
200069_at	---	---		200069_at	AI656011	157.4	169.2	88.5	69.9	83.3	74.1	0.0698871
201910_at	FERM, RhoGEF (ARHGEF) and pleckstrin domain protein 1 (chondrocyte-derived)	FARP1	10160	201910_at	BF213279	300.8	378.8	212.4	200.9	175.5	124.1	0.0699057
204097_s_at	RNA binding motif protein, X-linked 2	RBMX2	51634	204097_s_at	AF078865.1	188.3	220	130.8	130.5	104.4	98.7	0.0699291
201275_at	farnesyl diphosphate synthase (farnesyl pyrophosphate synthetase, dimethylallyltranstransferase, geranyltranstransferase)	FDPS	2224	201275_at	NM_002004.1	945.4	932.4	528.9	538	431.6	359.3	0.0699362
204971_at	cystatin A (stefin A)	CSTA	1475	204971_at	NM_005213.1	36.4	50.1	24.8	19.1	19.5	18.8	0.069973
200690_at	heat shock 70kDa protein 9B (mortalin-2)	HSPA9B	3313	200690_at	AA927701	366.2	395	222.9	224	167.3	181.2	0.0700744
205666_at	flavin containing monooxygenase 1	FMO1	2326	205666_at	NM_002021.1	38.1	26.7	2.2	55.9	42.5	51.9	0.0700812
205281_s_at	phosphatidylinositol glycan, class A (paroxysmal nocturnal hemoglobinuria) /// phosphatidylinositol glycan, class A (paroxysmal nocturnal hemoglobinuria)	PIGA	5277	205281_s_at	NM_002641.1	79.3	129.9	52.8	31.9	33.4	30	0.0700974
200054_at	---	---		200054_at	NM_003904.1	313.7	323.2	173.4	169.6	131.6	143.2	0.0701972
201036_s_at	L-3-hydroxyacyl-Coenzyme A dehydrogenase, short chain	HADHSC	3033	201036_s_at	NM_005327.1	355.8	377	207.9	223.9	142.2	116.2	0.0702522
202149_at	neural precursor cell expressed, developmentally down-regulated 9	NEDD9	4739	202149_at	AL136139	78.6	68.1	32.1	25.4	22.7	26.8	0.0703847
204527_at	myosin VA (heavy polypeptide 12, myoxin)	MYO5A	4644	204527_at	NM_000259.1	77.9	74.1	44.4	37.8	44.8	29.3	0.0704917
200990_at	tripartite motif-containing 28	TRIM28	10155	200990_at	NM_005762.1	2189.4	3152.2	1440	1168.2	1040.9	880.1	0.0704977
200993_at	importin 7	IPO7	10527	200993_at	AA939270	2065.3	2167	962.9	954.4	710	591.3	0.0705139
204433_s_at	spermatogenesis associated 2	SPATA2	9825	204433_s_at	U28164.1	249.7	310.7	174.3	158	154.8	114	0.0705463
204753_s_at	hepatic leukemia factor	HLF	3131	204753_s_at	AI810712	4.7	23.9	11.8	36.1	25.2	27.1	0.0705905
203061_s_at	---	---		203061_s_at	AI673553	75.2	118.6	73.1	46.6	60.8	44.3	0.0707723
202276_at	split hand/foot malformation (ectrodactyly) type 1	SHFM1	7979	202276_at	NM_006304.1	2749.1	3156	1827.1	1566.1	1760.4	1445.9	0.070885
201396_s_at	small glutamine-rich tetratricopeptide repeat (TPR)-containing, alpha	SGTA	6449	201396_s_at	NM_003021.2	150.1	126	102.4	98.9	69.1	90.5	0.0710576
202496_at	autoantigen	RCD-8	23644	202496_at	NM_014329.1	213.8	250.2	138.7	130	125.1	90.9	0.0711387
202858_at	U2(RNU2) small nuclear RNA auxiliary factor 1	U2AF1	7307	202858_at	NM_006758.1	1639.6	2591.9	1372.2	819.3	1154.7	785.4	0.0711524
203705_s_at	frizzled homolog 7 (Drosophila)	FZD7	8324	203705_s_at	AI333651	938.8	1047.5	518	489.5	424.3	391.5	0.0714517
202106_at	golgi autoantigen, golgin subfamily a, 3	GOLGA3	2802	202106_at	NM_005895.1	265.5	315.2	189.4	488	379.3	332.6	0.0714753
203482_at	chromosome 10 open reading frame 6	C10orf6	55719	203482_at	AL133215	145.9	159.8	102.3	93.1	100.8	65.8	0.0717397
202232_s_at	dendritic cell protein	GA17	10480	202232_s_at	NM_006360.1	1855.2	1928.2	911.9	903.4	678.1	657.4	0.0717971
203869_at	ubiquitin specific protease 46	USP46	64854	203869_at	AK024318.1	128.4	174.1	91.7	89.2	56.3	58.3	0.0718863
201689_s_at	tumor protein D52	TPD52	7163	201689_s_at	BE974098	55.5	42.7	22.1	21.5	12	12.3	0.0719237
205610_at	myomesin 1 (skelemin) 185kDa	MYOM1	8736	205610_at	NM_003803.1	4.2	3.3	3	3	1.3	1.4	0.0719363
205340_at	zinc finger and BTB domain containing 24	ZBTB24	9841	205340_at	NM_014797.1	152.9	159.5	88.5	75.5	78.5	81.4	0.0720524
204846_at	ceruloplasmin (ferroxidase)	CP	1356	204846_at	NM_000096.1	127.9	183.2	116.8	97.9	87.2	91.6	0.0722321
201083_s_at	BCL2-associated transcription factor 1	BCLAF1	9774	201083_s_at	AA740754	278.8	281.6	133.2	123	117.1	88.3	0.0722425
203789_s_at	sema domain, immunoglobulin domain (Ig), short basic domain, secreted, (semaphorin) 3C	SEMA3C	10512	203789_s_at	NM_006379.1	1495.7	1464.5	842.6	3137.6	2464.5	1664.8	0.07225
200666_s_at	DnaJ (Hsp40) homolog, subfamily B, member 1	DNAJB1	3337	200666_s_at	NM_006145.1	1109	1239.8	699.7	653.6	637.4	554.6	0.0725921
205192_at	mitogen-activated protein kinase kinase kinase 14	MAP3K14	9020	205192_at	NM_003954.1	195.6	237.1	134.4	121.2	103.6	121.4	0.0726327
203663_s_at	cytochrome c oxidase subunit Va	COX5A	9377	203663_s_at	NM_004255.1	3008.1	3158.9	1508	1439.2	1282.8	1028.5	0.0727003
205561_at	potassium channel tetramerisation domain containing 17	KCTD17	79734	205561_at	NM_024681.1	81.5	91.9	63.5	60.1	53.8	60.7	0.0728272
200045_at	ATP-binding cassette, sub-family F (GCN20), member 1 /// ATP-binding cassette, sub-family F (GCN20), member 1	ABCF1	23	200045_at	NM_001090.1	675	803.1	471.8	443.8	406.9	390.1	0.0729126
202723_s_at	forkhead box O1A (rhabdomyosarcoma)	FOXO1A	2308	202723_s_at	AW117498	8.6	6.9	3.7	22	10.1	14.4	0.072942
202740_at	aminoacylase 1	ACY1	95	202740_at	NM_000666.1	315.9	319.8	176.3	436.2	401.5	355.9	0.0729496
200682_s_at	ubiquitin-conjugating enzyme E2L 3	UBE2L3	7332	200682_s_at	BG531983	2793	3260.6	1758.6	1699	1504.5	1262.3	0.07295
204886_at	polo-like kinase 4 (Drosophila)	PLK4	10733	204886_at	AL043646	134.7	74.2	29.4	9.8	0.6	5.8	0.0729726
202522_at	phosphatidylinositol transfer protein, beta	PITPNB	23760	202522_at	AL031591	1215.2	1376.1	740.7	727.2	614.1	564.7	0.0730324
202929_s_at	D-dopachrome tautomerase	DDT	1652	202929_s_at	NM_001355.2	532.6	603.9	342.5	330.1	273.9	297.3	0.0730638
204719_at	ATP-binding cassette, sub-family A (ABC1), member 8	ABCA8	10351	204719_at	NM_007168.1	10.1	9.9	4.6	1.3	3.8	4.6	0.0731926
202141_s_at	COP9 constitutive photomorphogenic homolog subunit 8 (Arabidopsis)	COPS8	10920	202141_s_at	BC003090.1	1936.2	2242.1	1197.4	3114.2	3114.3	2236	0.0732083
201971_s_at	ATPase, H+ transporting, lysosomal 70kDa, V1 subunit A	ATP6V1A	523	201971_s_at	NM_001690.1	350.7	364	238.7	401.5	453	409.1	0.073334
202925_s_at	pleiomorphic adenoma gene-like 2	PLAGL2	5326	202925_s_at	NM_002657.2	212.2	213.9	98.8	88.5	69.4	87.8	0.0734532
204528_s_at	nucleosome assembly protein 1-like 1	NAP1L1	4673	204528_s_at	NM_004537.1	1225.3	1073.7	501.8	442.9	400.6	354	0.0735766
202270_at	guanylate binding protein 1, interferon-inducible, 67kDa /// guanylate binding protein 1, interferon-inducible, 67kDa	GBP1	2633	202270_at	NM_002053.1	356.7	325.8	165.4	176.7	113.7	89.6	0.0735891
203593_at	CD2-associated protein	CD2AP	23607	203593_at	NM_012120.1	210.8	303.3	131.7	113.2	96.2	61.4	0.0735928
202924_s_at	pleiomorphic adenoma gene-like 2	PLAGL2	5326	202924_s_at	AL562280	119.2	124.6	63.3	53	56.9	55.4	0.0737076
203522_at	copper chaperone for superoxide dismutase	CCS	9973	203522_at	NM_005125.1	171.6	179.7	111.2	265.4	186.3	240.6	0.073777
205383_s_at	zinc finger and BTB domain containing 20	ZBTB20	26137	205383_s_at	NM_015642.1	514.5	423	311.6	598.9	578.8	524.3	0.0739057
200691_s_at	heat shock 70kDa protein 9B (mortalin-2)	HSPA9B	3313	200691_s_at	BC000478.1	2471.9	2501.6	1228.2	1212.1	1004.8	877.3	0.0739975
201667_at	gap junction protein, alpha 1, 43kDa (connexin 43)	GJA1	2697	201667_at	NM_000165.2	1469.1	1717.2	887.5	2817.9	2096.5	1873.9	0.0740086
202127_at	PRP4 pre-mRNA processing factor 4 homolog B (yeast)	PRPF4B	8899	202127_at	AB011108.1	248.3	243.5	141.1	146.7	82.4	118.3	0.0741113
205299_s_at	butyrophilin, subfamily 2, member A2	BTN2A2	10385	205299_s_at	NM_006995.2	40.5	26.8	20.9	12.5	11.2	19.1	0.0741723
203336_s_at	integrin beta 1 binding protein 1	ITGB1BP1	9270	203336_s_at	AL548363	553.8	606.7	336.2	345.3	272.8	244.8	0.0743417
202404_s_at	collagen, type I, alpha 2	COL1A2	1278	202404_s_at	NM_000089.1	3595.1	4634.9	2258.7	7193.3	5879	4654.2	0.0743485
200886_s_at	phosphoglycerate mutase 1 (brain)	PGAM1	5223	200886_s_at	NM_002629.1	4953.6	5320.2	2689.3	2596.9	2376.6	1864.6	0.0743843
200058_s_at	activating signal cointegrator 1 complex subunit 3-like 1 /// activating signal cointegrator 1 complex subunit 3-like 1	ASCC3L1	23020	200058_s_at	BC001417.1	1341.3	1379.9	842.2	821.8	776.8	685.8	0.0744439
201955_at	cyclin C	CCNC	892	201955_at	AL137784	1004.8	1225.4	569.3	520.9	466.2	404.8	0.0745066
202178_at	protein kinase C, zeta	PRKCZ	5590	202178_at	NM_002744.2	3.5	3.2	1.7	4.2	7.6	5	0.0745143
205324_s_at	FtsJ homolog 1 (E. coli)	FTSJ1	24140	205324_s_at	NM_012280.1	481.3	587.2	304.6	304.1	241.2	186.1	0.0745175
202802_at	deoxyhypusine synthase	DHPS	1725	202802_at	NM_001930.2	212.7	186	113	99.2	85.4	107.7	0.0745181
204206_at	MAX binding protein	MNT	4335	204206_at	NM_020310.1	175.3	183.9	109	311.3	261.8	193.5	0.0748386
204147_s_at	transcription factor Dp-1	TFDP1	7027	204147_s_at	NM_007111.1	390.4	367.7	212.4	190	205.4	164.7	0.0749671
203545_at	asparagine-linked glycosylation 8 homolog (yeast, alpha-1,3-glucosyltransferase)	ALG8	79053	203545_at	NM_024079.1	832.2	1092.7	554.6	438	475.4	448.2	0.0749791
203188_at	UDP-GlcNAc:betaGal beta-1,3-N-acetylglucosaminyltransferase 6	B3GNT6	11041	203188_at	NM_006876.1	328.5	285.5	170	393.3	409.9	346.6	0.0750086
204478_s_at	RAB interacting factor	RABIF	5877	204478_s_at	NM_002871.1	237.7	241.5	138.6	132.1	123.5	118.9	0.0750119
203772_at	---	---		203772_at	U34877.1	23.5	31.5	5.3	2.2	0.7	1.7	0.0750683
202892_at	CDC23 (cell division cycle 23, yeast, homolog)	CDC23	8697	202892_at	NM_004661.1	689.2	787.1	374.6	356.7	324.1	249.6	0.0752078
203016_s_at	synovial sarcoma, X breakpoint 2 interacting protein	SSX2IP	117178	203016_s_at	AK001710.1	253.1	304.3	159.6	157.6	132.2	103.6	0.0752102
204218_at	DKFZP564M082 protein	DKFZP564M082	25906	204218_at	NM_014042.1	295	346.5	222.1	227.9	180.4	149.2	0.0753427
202350_s_at	matrilin 2	MATN2	4147	202350_s_at	NM_002380.2	168.7	169.3	100.7	372.9	263.8	199.4	0.0754981
204623_at	trefoil factor 3 (intestinal)	TFF3	7033	204623_at	NM_003226.1	9.8	35	17.8	39.2	41.8	36.1	0.07552
200640_at	tyrosine 3-monooxygenase/tryptophan 5-monooxygenase activation protein, zeta polypeptide	YWHAZ	7534	200640_at	NM_003406.1	3980.4	4370.4	2427.4	2168.4	2304.1	2020.7	0.0756354
201338_x_at	general transcription factor IIIA	GTF3A	2971	201338_x_at	NM_002097.1	1630.6	1879.2	1047.8	962.5	984.7	799.8	0.0756779
205189_s_at	Fanconi anemia, complementation group C	FANCC	2176	205189_s_at	NM_000136.1	146.3	172	116.1	115.6	99.6	95.8	0.0756826
203841_x_at	microtubule-associated protein, RP/EB family, member 3	MAPRE3	22924	203841_x_at	BG222594	6.3	5.5	2.6	9	39	41.5	0.0756856
203529_at	protein phosphatase 6, catalytic subunit	PPP6C	5537	203529_at	NM_016294.1	738.1	940.5	520.8	469.9	455.4	392.3	0.0759893
202434_s_at	cytochrome P450, family 1, subfamily B, polypeptide 1	CYP1B1	1545	202434_s_at	N21019	11.2	32.6	19.8	55.5	34.1	38.4	0.0760067
205609_at	angiopoietin 1	ANGPT1	284	205609_at	NM_001146.1	1103.2	1181.2	645.7	679.9	522.8	414.9	0.0760634
204119_s_at	adenosine kinase	ADK	132	204119_s_at	U90339.1	572.4	602.9	379.9	376	356.7	242.3	0.0761483
204166_at	---	---		204166_at	NM_014963.1	95.8	160.7	97.5	63.7	75.3	58.9	0.0763558
201980_s_at	Ras suppressor protein 1	RSU1	6251	201980_s_at	NM_012425.2	349.2	372.4	205.2	209.6	165.6	164.1	0.0763993
201114_x_at	proteasome (prosome, macropain) subunit, alpha type, 7	PSMA7	5688	201114_x_at	NM_002792.1	2275.6	3318.6	1904.8	1579.5	1509.8	1361.7	0.0765337
202542_s_at	small inducible cytokine subfamily E, member 1 (endothelial monocyte-activating)	SCYE1	9255	202542_s_at	NM_004757.1	962.6	1191.6	598.4	530.3	502.6	486.6	0.0765439
201143_s_at	eukaryotic translation initiation factor 2, subunit 1 alpha, 35kDa	EIF2S1	1965	201143_s_at	BC002513.1	219.8	251.1	118.6	94.1	107.3	102.2	0.0766119
202591_s_at	single-stranded DNA binding protein 1	SSBP1	6742	202591_s_at	NM_003143.1	2873.5	3227.5	1392.7	1348.3	1096.8	973.8	0.0766708
201917_s_at	hypothetical protein FLJ10618	FLJ10618	55186	201917_s_at	AI694452	1057.6	1115.4	522.7	537.8	428	305	0.0767103
202511_s_at	APG5 autophagy 5-like (S. cerevisiae)	APG5L	9474	202511_s_at	AK001899.1	435.5	539.7	294.5	262.8	257.3	242.4	0.0767461
203062_s_at	---	---		203062_s_at	NM_014641.1	170.1	160.7	104.2	107.6	81.9	89.5	0.0768667
201760_s_at	WD repeat and SOCS box-containing 2	WSB2	55884	201760_s_at	NM_018639.1	718.4	822.7	413	373.7	356.7	348.8	0.076974
205429_s_at	membrane protein, palmitoylated 6 (MAGUK p55 subfamily member 6)	MPP6	51678	205429_s_at	NM_016447.1	212.2	259	113.6	115.8	79.9	68.4	0.077092
203718_at	neuropathy target esterase	NTE	10908	203718_at	NM_006702.1	183.9	224.2	158.8	248.9	258	219	0.0771218
203607_at	inositol polyphosphate-5-phosphatase F	INPP5F	22876	203607_at	NM_014937.1	143.9	196.3	110.7	92.6	88	93.3	0.0774416
204089_x_at	mitogen-activated protein kinase kinase kinase 4	MAP3K4	4216	204089_x_at	NM_006724.1	259.7	261.5	150.9	129.9	139.3	142.4	0.0774954
202251_at	PRP3 pre-mRNA processing factor 3 homolog (yeast)	PRPF3	9129	202251_at	NM_004698.1	215.4	176.1	124.2	115.5	89.2	114.4	0.0776918
204777_s_at	mal, T-cell differentiation protein	MAL	4118	204777_s_at	NM_002371.2	24.3	23.3	15.7	29.3	28	41	0.0777566
201685_s_at	chromosome 14 open reading frame 92	C14orf92	9878	201685_s_at	NM_014828.1	56.7	79.9	68.3	111.4	78.2	98.5	0.0777585
203926_x_at	ATP synthase, H+ transporting, mitochondrial F1 complex, delta subunit	ATP5D	513	203926_x_at	NM_001687.1	427.1	369.6	243.1	225.3	232.2	182.2	0.0778129
205766_at	titin-cap (telethonin)	TCAP	8557	205766_at	NM_003673.1	43.3	39.1	8.9	3.7	6.6	4.1	0.0778667
200919_at	polyhomeotic-like 2 (Drosophila)	PHC2	1912	200919_at	NM_004427.1	865.1	888.5	568.3	525.3	518.3	547	0.077906
203746_s_at	holocytochrome c synthase (cytochrome c heme-lyase)	HCCS	3052	203746_s_at	NM_005333.1	267.8	383.5	249.6	119.2	235	166.9	0.0779932
202329_at	c-src tyrosine kinase	CSK	1445	202329_at	NM_004383.1	357.8	437.9	211.5	152.3	189.5	189	0.0780421
204693_at	CDC42 effector protein (Rho GTPase binding) 1	CDC42EP1	11135	204693_at	NM_007061.1	321	372.7	213.1	214.4	186.7	139.5	0.0781558
203774_at	5-methyltetrahydrofolate-homocysteine methyltransferase	MTR	4548	203774_at	NM_000254.1	361.9	426.4	223.8	235.8	171.8	129.5	0.07821
201029_s_at	CD99 antigen	CD99	4267	201029_s_at	NM_002414.1	2603.1	3146.1	1582.5	4186.4	4036.9	3115.1	0.0782928
202765_s_at	fibrillin 1 (Marfan syndrome)	FBN1	2200	202765_s_at	AI264196	129.1	88.2	48.9	211.2	142.3	142.6	0.0783114
200713_s_at	microtubule-associated protein, RP/EB family, member 1	MAPRE1	22919	200713_s_at	NM_012325.1	2488	3276.5	1709.8	1439.8	1556.3	1204	0.0783265
201076_at	NHP2 non-histone chromosome protein 2-like 1 (S. cerevisiae)	NHP2L1	4809	201076_at	NM_005008.1	437.9	521.3	360.4	336.1	345.5	275.4	0.0783499
201967_at	RNA binding motif protein 6	RBM6	10180	201967_at	NM_005777.1	195.9	214.6	149.4	153.5	130.8	126.8	0.0783712
201026_at	---	---		201026_at	AB018284.1	271.5	245.9	76.3	63.3	51.1	45.7	0.0783998
204091_at	phosphodiesterase 6D, cGMP-specific, rod, delta	PDE6D	5147	204091_at	NM_002601.1	270.1	204.5	136.2	119.4	85.9	121.1	0.0784099
204669_s_at	ring finger protein 24	RNF24	11237	204669_s_at	NM_007219.2	152.9	167.2	121.5	118.4	109.7	116.5	0.0784256
200739_s_at	SMT3 suppressor of mif two 3 homolog 3 (yeast)	SUMO3	6612	200739_s_at	BG338532	502	587.5	322	300.6	301.6	237.7	0.0784434
204194_at	BTB and CNC homology 1, basic leucine zipper transcription factor 1	BACH1	571	204194_at	NM_001186.1	248.5	340.3	172.5	443.4	452.3	320.5	0.0784788
203208_s_at	likely ortholog of chicken chondrocyte protein with a poly-proline region	CHPPR	9650	203208_s_at	NM_014637.1	372.3	434.4	187.9	203.1	121.2	108	0.0785517
204463_s_at	endothelin receptor type A	EDNRA	1909	204463_s_at	AU118882	31.5	24.2	5.7	83.4	38.9	48.6	0.0786136
201123_s_at	eukaryotic translation initiation factor 5A	EIF5A	1984	201123_s_at	NM_001970.1	477.4	561.8	279.6	221.7	288.3	180.3	0.0789683
205260_s_at	acylphosphatase 1, erythrocyte (common) type	ACYP1	97	205260_s_at	NM_001107.1	131.6	126.8	62.5	73.5	32.9	27.4	0.0789797
202463_s_at	methyl-CpG binding domain protein 3	MBD3	53615	202463_s_at	NM_003926.4	181.2	168.4	90.1	93.7	65.8	71.1	0.0790039
201575_at	SKI interacting protein	SKIIP	22938	201575_at	NM_012245.1	529.3	640.4	338.6	316.5	312.6	225.7	0.0791289
200943_at	high-mobility group nucleosome binding domain 1	HMGN1	3150	200943_at	NM_004965.1	4850.7	5212.7	2765.3	2796.9	2433.1	2007.7	0.0792733
203738_at	hypothetical protein FLJ11193	FLJ11193	55322	203738_at	AI421192	403.7	373.8	203.2	188.4	192.6	151.8	0.0793017
202367_at	cut-like 1, CCAAT displacement protein (Drosophila)	CUTL1	1523	202367_at	NM_001913.1	17.3	96.5	44.7	88.4	127.5	133.4	0.0793647
201030_x_at	lactate dehydrogenase B	LDHB	3945	201030_x_at	NM_002300.1	6777.4	7243.5	3783.8	3674.9	3478.8	2849.9	0.0795361
202001_s_at	NADH dehydrogenase (ubiquinone) 1 alpha subcomplex, 6, 14kDa	NDUFA6	4700	202001_s_at	NM_002490.1	2650.1	2629.6	1493.9	1598.6	1215.6	1054.2	0.0798169
200968_s_at	peptidylprolyl isomerase B (cyclophilin B)	PPIB	5479	200968_s_at	NM_000942.1	2084.4	2365.3	1345.7	3141.3	2819.5	2418.6	0.0798739
203280_at	scaffold attachment factor B2	SAFB2	9667	203280_at	NM_014649.1	113.9	151.9	56	37.3	40.5	47.6	0.0798897
201913_s_at	Coenzyme A synthase	COASY	80347	201913_s_at	NM_025233.1	654	672.6	395.5	395.4	364.4	315	0.0798938
200016_x_at	heterogeneous nuclear ribonucleoprotein A1 /// heterogeneous nuclear ribonucleoprotein A1	HNRPA1	3178	200016_x_at	NM_002136.1	6533.9	7597.4	3739.4	3565.6	3444.7	2399.8	0.0799387
201941_at	carboxypeptidase D	CPD	1362	201941_at	BE349147	217.5	272	164.4	286.8	283.9	306	0.0799486
204823_at	neuron navigator 3	NAV3	89795	204823_at	NM_014903.1	68.7	83.6	46.6	117.2	84.4	97.8	0.079984
202199_s_at	SFRS protein kinase 1	SRPK1	6732	202199_s_at	AW082913	226.9	267.2	168.2	163	155.1	134.3	0.0799909
201931_at	electron-transfer-flavoprotein, alpha polypeptide (glutaric aciduria II)	ETFA	2108	201931_at	NM_000126.1	1205.6	1349.3	754.3	745.1	662.8	621.4	0.0800221
201110_s_at	thrombospondin 1	THBS1	7057	201110_s_at	NM_003246.1	1516.3	1249.8	565.6	570.7	380.7	336.1	0.0800299
203132_at	retinoblastoma 1 (including osteosarcoma)	RB1	5925	203132_at	NM_000321.1	512.9	543.9	227.8	247.3	163	128.3	0.0800592
205433_at	butyrylcholinesterase	BCHE	590	205433_at	NM_000055.1	1.6	4.4	4.4	6.7	7.5	4.8	0.0801515
203228_at	platelet-activating factor acetylhydrolase, isoform Ib, gamma subunit 29kDa	PAFAH1B3	5050	203228_at	NM_002573.1	262	249.8	128.1	115.8	125.5	91.6	0.0802423
205170_at	signal transducer and activator of transcription 2, 113kDa	STAT2	6773	205170_at	NM_005419.1	80.1	87.7	43.8	103.1	150.1	103.1	0.0803463
1320_at	protein tyrosine phosphatase, non-receptor type 21	PTPN21	11099	1320_at	X79510	14.4	3.6	3.1	25.9	18.4	13.2	0.0804716
201806_s_at	ataxin 2-like	ATXN2L	11273	201806_s_at	NM_007245.1	233.3	222.1	101.2	92.2	71.2	93.7	0.0805518
203420_at	family with sequence similarity 8, member A1	FAM8A1	51439	203420_at	NM_016255.1	301.6	299.9	167.7	481.1	386.7	333.4	0.0805864
201051_at	Acidic (leucine-rich) nuclear phosphoprotein 32 family, member A	ANP32A	8125	201051_at	BE560202	1475	1900.4	1049.4	855.9	1005.9	794.7	0.0807154
202121_s_at	putative breast adenocarcinoma marker (32kD)	BC-2	27243	202121_s_at	NM_014453.1	694.4	762.4	453.7	924.3	952.9	782.4	0.0808231
202946_s_at	BTB (POZ) domain containing 3	BTBD3	22903	202946_s_at	NM_014962.1	288.8	375.3	177.6	165	147.8	119.9	0.0809419
201092_at	retinoblastoma binding protein 7	RBBP7	5931	201092_at	NM_002893.2	2252.4	2467.4	1317.3	1331.5	1142.4	1028.1	0.0809718
200071_at	survival motor neuron domain containing 1 /// survival motor neuron domain containing 1	SMNDC1	10285	200071_at	BF224259	613.7	674.3	310.5	319.6	251.5	215.1	0.0809913
204956_at	methylthioadenosine phosphorylase	MTAP	4507	204956_at	NM_002451.2	112.2	95.6	39.5	39.5	24.2	27	0.0810658
204250_s_at	KIAA1052 protein	Cep164	22897	204250_s_at	AI655714	89.1	96.5	52.9	52.1	42.4	48.2	0.0811021
201704_at	ectonucleoside triphosphate diphosphohydrolase 6 (putative function)	ENTPD6	955	201704_at	NM_001247.1	202	183.7	95.4	77	102.1	50.8	0.0811198
202521_at	CCCTC-binding factor (zinc finger protein)	CTCF	10664	202521_at	NM_006565.1	446.6	494.5	300.7	294	288.7	225.6	0.0811359
200639_s_at	tyrosine 3-monooxygenase/tryptophan 5-monooxygenase activation protein, zeta polypeptide	YWHAZ	7534	200639_s_at	NM_003406.1	3761.6	4285.9	2305.6	2268.7	2017.3	1866.4	0.0812524
201522_x_at	small nuclear ribonucleoprotein polypeptide N /// SNRPN upstream reading frame	SNRPN /// SNURF		201522_x_at	NM_003097.2	39.2	73.2	44.8	27.4	26.2	30	0.0813274
201516_at	spermidine synthase	SRM	6723	201516_at	NM_003132.1	1133.8	1031.8	679.3	674.4	645.1	449.6	0.0813278
204764_at	farnesyltransferase, CAAX box, beta	FNTB	2342	204764_at	NM_002028.1	14	65.2	47	77.6	72.4	82.2	0.0814045
204036_at	endothelial differentiation, lysophosphatidic acid G-protein-coupled receptor, 2	EDG2	1902	204036_at	AW269335	380.7	389.1	201.7	767.4	600.1	420.1	0.0814523
201157_s_at	N-myristoyltransferase 1	NMT1	4836	201157_s_at	AF020500.1	909.3	1138.1	626.7	567.7	574.4	488.6	0.0818692
201108_s_at	thrombospondin 1	THBS1	7057	201108_s_at	BF055462	1014.5	966	584.2	571.5	548.6	484	0.0819669
203974_at	haloacid dehalogenase-like hydrolase domain containing 1A	HDHD1A	8226	203974_at	NM_012080.1	140.7	135.2	62.9	71.8	39.7	37.3	0.0820809
205117_at	fibroblast growth factor 1 (acidic)	FGF1	2246	205117_at	X59065	25.9	46.5	22.5	17	14	10.2	0.0821071
205786_s_at	integrin, alpha M (complement component receptor 3, alpha; also known as CD11b (p170), macrophage antigen alpha polypeptide) /// integrin, alpha M (complement component receptor 3, alpha; also known as CD11b (p170), macrophage antigen alpha polypeptide)	ITGAM	3684	205786_s_at	NM_000632.2	24.5	38.3	26.9	64.3	47.9	38.1	0.0821214
202076_at	baculoviral IAP repeat-containing 2	BIRC2	329	202076_at	NM_001166.2	1137.1	1254.4	635.9	639.6	547.6	493.7	0.0821262
202248_at	E2F transcription factor 4, p107/p130-binding	E2F4	1874	202248_at	BC000110.1	157.4	157.8	89	79.7	91.2	68.6	0.0821487
205661_s_at	FAD-synthetase	PP591	80308	205661_s_at	NM_025207.1	251.9	207.4	142.1	140.8	123.8	104.1	0.0821805
203613_s_at	NADH dehydrogenase (ubiquinone) 1 beta subcomplex, 6, 17kDa	NDUFB6	4712	203613_s_at	NM_002493.1	1411	1523.3	718.2	731.3	630.5	468.6	0.0821812
202907_s_at	Nijmegen breakage syndrome 1 (nibrin)	NBS1	4683	202907_s_at	NM_002485.2	642.6	657.1	365.6	379.7	308	297.1	0.0822895
203824_at	transmembrane 4 superfamily member 3	TM4SF3	7103	203824_at	NM_004616.1	19.2	17.1	13.5	13.2	12.8	8.9	0.0826693
201900_s_at	aldo-keto reductase family 1, member A1 (aldehyde reductase)	AKR1A1	10327	201900_s_at	NM_006066.1	942.5	916.1	520	1173.8	1173.1	1031	0.0827001
202039_at	TGFB1-induced anti-apoptotic factor 1 /// myosin XVIIIA	TIAF1 /// MYO18A		202039_at	NM_004740.1	619.5	591.2	351.8	332.4	281.5	346.5	0.082733
202618_s_at	methyl CpG binding protein 2 (Rett syndrome)	MECP2	4204	202618_s_at	L37298.1	90.4	118.1	60.2	62.3	32.4	43.8	0.0827568
203314_at	GTP binding protein 6 (putative)	GTPBP6	8225	203314_at	NM_012227.1	428.6	610.5	315.2	248	258.4	253.7	0.0828013
201180_s_at	guanine nucleotide binding protein (G protein), alpha inhibiting activity polypeptide 3	GNAI3	2773	201180_s_at	J03198.1	2478.4	2752.3	1337.8	1306.9	1167.8	1065.2	0.0828562
201548_s_at	Jumonji, AT rich interactive domain 1B (RBP2-like)	JARID1B	10765	201548_s_at	W02593	192.4	230.6	135.4	279.9	267.2	229.2	0.082916
204030_s_at	schwannomin interacting protein 1	SCHIP1	29970	204030_s_at	NM_014575.1	435.5	496.2	231.2	229.1	189.9	182	0.0830236
200777_s_at	basic leucine zipper and W2 domains 1	BZW1	9689	200777_s_at	NM_014670.1	1353.1	1564.5	807.9	790.7	743.5	569.5	0.0830859
203082_at	BMS1-like, ribosome assembly protein (yeast)	BMS1L	9790	203082_at	NM_014753.1	242.3	212.9	148.1	161.2	108.8	74.9	0.0830871
201498_at	ubiquitin specific protease 7 (herpes virus-associated)	USP7	7874	201498_at	AI160440	656.2	721.8	346	324.7	324.8	263	0.0831104
203578_s_at	solute carrier family 7 (cationic amino acid transporter, y+ system), member 6	SLC7A6	9057	203578_s_at	BG230586	68.6	61.2	32.5	33.5	25.2	25.4	0.0831296
203093_s_at	translocase of inner mitochondrial membrane 44 homolog (yeast)	TIMM44	10469	203093_s_at	NM_006351.1	273	235.3	146.5	126.1	128.2	140.3	0.0832032
205341_at	---	---		205341_at	NM_014601.1	322.2	297.3	195.3	385.3	502.6	346.5	0.0832458
201161_s_at	cold shock domain protein A	CSDA	8531	201161_s_at	NM_003651.1	886.4	1311.9	809.5	646.4	670	607.9	0.0832745
201918_at	Hypothetical protein FLJ10618	FLJ10618	55186	201918_at	AI927944	1002.4	1375.3	666.3	547.2	577.5	500.9	0.0833529
204652_s_at	nuclear respiratory factor 1	NRF1	4899	204652_s_at	NM_005011.1	51.2	80	41.9	29.4	29.7	34.3	0.0834306
203814_s_at	NAD(P)H dehydrogenase, quinone 2	NQO2	4835	203814_s_at	NM_000904.1	1113.7	1250.8	787.3	796.6	710.4	659.6	0.0835056
203241_at	UV radiation resistance associated gene	UVRAG	7405	203241_at	NM_003369.1	179.4	186.6	121.6	129.5	98.8	103.1	0.0835219
205891_at	adenosine A2b receptor	ADORA2B	136	205891_at	NM_000676.1	601.2	685.3	383.5	379.4	351.5	300	0.0835242
201322_at	ATP synthase, H+ transporting, mitochondrial F1 complex, beta polypeptide	ATP5B	506	201322_at	NM_001686.1	4186.2	5504.2	2892.6	2480.2	2643.7	2195.5	0.0835898
203277_at	DNA fragmentation factor, 45kDa, alpha polypeptide	DFFA	1676	203277_at	NM_004401.1	422.5	476.3	273.8	178.7	293.7	224.7	0.0837148
204702_s_at	nuclear factor (erythroid-derived 2)-like 3	NFE2L3	9603	204702_s_at	NM_004289.3	131.2	140	79.3	87.2	62.5	52.8	0.0837217
201149_s_at	tissue inhibitor of metalloproteinase 3 (Sorsby fundus dystrophy, pseudoinflammatory)	TIMP3	7078	201149_s_at	U67195.1	1125.6	1383.8	741	663.6	694.4	592.6	0.0838232
201296_s_at	WD repeat and SOCS box-containing 1	WSB1	26118	201296_s_at	NM_015626.1	553	585	309.6	804.7	756.2	608.4	0.083964
203616_at	polymerase (DNA directed), beta	POLB	5423	203616_at	NM_002690.1	376.7	515.1	270.3	242.9	207.3	220.1	0.0839832
203572_s_at	TAF6 RNA polymerase II, TATA box binding protein (TBP)-associated factor, 80kDa	TAF6	6878	203572_s_at	NM_005641.1	704.8	853.2	453	434	415.3	331.5	0.0841002
204629_at	parvin, beta	PARVB	29780	204629_at	NM_013327.1	343.2	413.3	233.2	214.2	224.5	179.5	0.0841584
200005_at	eukaryotic translation initiation factor 3, subunit 7 zeta, 66/67kDa /// eukaryotic translation initiation factor 3, subunit 7 zeta, 66/67kDa	EIF3S7	8664	200005_at	NM_003753.1	1816.2	2048	1202	1158.7	1158.6	958.8	0.0842421
201904_s_at	CTD (carboxy-terminal domain, RNA polymerase II, polypeptide A) small phosphatase-like	CTDSPL	10217	201904_s_at	BF031714	129.5	152.8	85.7	83	78.9	67.7	0.0843622
204205_at	apolipoprotein B mRNA editing enzyme, catalytic polypeptide-like 3G	APOBEC3G	60489	204205_at	NM_021822.1	545.9	527.3	225.3	239.4	184.3	131.8	0.0844414
203079_s_at	cullin 2	CUL2	8453	203079_s_at	NM_003591.1	207.3	237.1	109.5	88.1	116.4	69.6	0.0846024
200920_s_at	B-cell translocation gene 1, anti-proliferative	BTG1	694	200920_s_at	AL535380	892.6	1021.2	560.6	1300.6	1207.2	1040.5	0.0846376
205815_at	regenerating islet-derived 3 alpha	REG3A	5068	205815_at	NM_002580.1	24.2	27.2	19.6	31.1	27	35.5	0.0846962
205483_s_at	interferon, alpha-inducible protein (clone IFI-15K)	G1P2	9636	205483_s_at	NM_005101.1	552.9	611.7	346.5	837.5	683.4	659.7	0.0847009
200042_at	hypothetical protein HSPC117 /// hypothetical protein HSPC117	HSPC117	51493	200042_at	NM_014306.1	1084.1	1466.4	744.1	664.9	600.9	593.1	0.0847538
200975_at	palmitoyl-protein thioesterase 1 (ceroid-lipofuscinosis, neuronal 1, infantile)	PPT1	5538	200975_at	NM_000310.1	1566.8	1354.1	867.5	910.9	713.5	650.6	0.0848512
204728_s_at	WD repeat and HMG-box DNA binding protein 1	WDHD1	11169	204728_s_at	NM_007086.1	74.7	96.3	35.4	31	22.5	29.8	0.0850926
200896_x_at	hepatoma-derived growth factor (high-mobility group protein 1-like)	HDGF	3068	200896_x_at	NM_004494.1	2798.7	3187.6	1678.8	1654.9	1549	1280.6	0.0851481
202292_x_at	lysophospholipase II	LYPLA2	11313	202292_x_at	NM_007260.1	471.1	472.2	286.3	240.3	288.5	268.8	0.085431
204027_s_at	methyltransferase-like 1	METTL1	4234	204027_s_at	NM_005371.2	126.2	170.4	99.1	85.2	73	91.2	0.0854739
201997_s_at	spen homolog, transcriptional regulator (Drosophila)	SPEN	23013	201997_s_at	NM_015001.1	369.6	380.3	221.5	225.8	210.1	164.5	0.0855795
203259_s_at	chromosome 6 open reading frame 74	C6orf74	51020	203259_s_at	BC001671.1	1113.9	1185.2	675.3	688.6	623	534.9	0.0855919
201715_s_at	apoptotic chromatin condensation inducer 1	ACIN1	22985	201715_s_at	NM_014977.1	388.7	349.9	202.5	217.5	168.1	138.3	0.0856437
203080_s_at	bromodomain adjacent to zinc finger domain, 2B	BAZ2B	29994	203080_s_at	NM_013450.1	81	66.9	43.8	92.1	87.5	86.8	0.0857373
205335_s_at	signal recognition particle 19kDa	SRP19	6728	205335_s_at	NM_003135.1	1293.5	1401	727.8	712.3	673.6	598.6	0.0860558
201698_s_at	splicing factor, arginine/serine-rich 9	SFRS9	8683	201698_s_at	NM_003769.1	2088.9	2346.7	1312	1218.9	1304	1050.9	0.0860843
201723_s_at	UDP-N-acetyl-alpha-D-galactosamine:polypeptide N-acetylgalactosaminyltransferase 1 (GalNAc-T1)	GALNT1	2589	201723_s_at	U41514.1	361.9	414.7	262.7	248.8	244.3	243.1	0.0861171
202766_s_at	fibrillin 1 (Marfan syndrome)	FBN1	2200	202766_s_at	NM_000138.1	187.6	188.6	139.9	331	242.7	210.5	0.0861284
201674_s_at	A kinase (PRKA) anchor protein 1	AKAP1	8165	201674_s_at	BC000729.1	268.2	289.8	166.9	161.9	148	156.1	0.0861779
201488_x_at	KH domain containing, RNA binding, signal transduction associated 1	KHDRBS1	10657	201488_x_at	BC000717.1	1152	1275.6	666.7	701.4	585.1	457.4	0.0862033
205471_s_at	dachshund homolog 1 (Drosophila)	DACH1	1602	205471_s_at	AW772082	0.7	3.5	3.9	9.1	8.4	3.8	0.086287
205361_s_at	prefoldin 4	PFDN4	5203	205361_s_at	AI718295	837.7	852	376.5	410.7	295.6	251.7	0.0863588
204859_s_at	apoptotic protease activating factor	APAF1	317	204859_s_at	NM_013229.1	116	92.6	50.2	52.5	40.2	23.6	0.0864847
205401_at	alkylglycerone phosphate synthase	AGPS	8540	205401_at	NM_003659.1	583.8	706.2	421.8	395.3	388.8	365.9	0.0866384
201594_s_at	protein phosphatase 4, regulatory subunit 1	PPP4R1	9989	201594_s_at	NM_005134.1	587.4	692.5	390.6	358.8	381.1	317.5	0.0866648
202735_at	emopamil binding protein (sterol isomerase)	EBP	10682	202735_at	NM_006579.1	312	209.7	109.5	97.7	61.3	68.8	0.0866918
200997_at	RNA binding motif protein 4	RBM4	5936	200997_at	NM_002896.1	766.5	1014.8	543.6	522.2	452.5	394.5	0.0867555
202543_s_at	glia maturation factor, beta	GMFB	2764	202543_s_at	BC005359.1	167.7	175.2	133.2	130.7	131.2	125.8	0.0868202
203069_at	synaptic vesicle glycoprotein 2A	SV2A	9900	203069_at	NM_014849.1	368	437.2	192.6	174.2	184.4	136.6	0.0869778
203908_at	solute carrier family 4, sodium bicarbonate cotransporter, member 4	SLC4A4	8671	203908_at	NM_003759.1	62.5	54.4	26.7	24.1	21.3	24.5	0.0869797
204836_at	glycine dehydrogenase (decarboxylating; glycine decarboxylase, glycine cleavage system protein P)	GLDC	2731	204836_at	NM_000170.1	17.2	20.6	9.3	8.6	9	5.9	0.086993
200607_s_at	RAD21 homolog (S. pombe)	RAD21	5885	200607_s_at	BG289967	1122.3	825.9	466.1	408.2	349.8	367.6	0.0871766
203647_s_at	ferredoxin 1	FDX1	2230	203647_s_at	M18003.1	445.3	622.2	317.4	281.6	274	214.9	0.0872231
202557_at	stress 70 protein chaperone, microsome-associated, 60kDa	STCH	6782	202557_at	AI718418	330.6	371.8	188.3	166.1	180.6	166.7	0.087225
202230_s_at	calcium homeostasis endoplasmic reticulum protein	CHERP	10523	202230_s_at	NM_006387.2	527.8	534.8	290.8	305.1	247.4	241.8	0.0873162
204087_s_at	solute carrier family 5 (sodium-dependent vitamin transporter), member 6	SLC5A6	8884	204087_s_at	NM_021095.1	144.5	208.1	81	70.7	63.5	47.6	0.0877397
202836_s_at	thioredoxin-like 4A	TXNL4A	10907	202836_s_at	NM_006701.1	873	1050.4	651.7	668.5	565	486.3	0.0878364
205821_at	killer cell lectin-like receptor subfamily K, member 1	KLRK1	22914	205821_at	NM_007360.1	10.7	10	10.7	52.7	60.2	14.3	0.0880326
204860_s_at	baculoviral IAP repeat-containing 1	BIRC1	4671	204860_s_at	AI817801	3.1	10.1	2.5	19.4	7.8	21.1	0.0880623
202303_x_at	SWI/SNF related, matrix associated, actin dependent regulator of chromatin, subfamily a, member 5	SMARCA5	8467	202303_x_at	NM_003601.1	472.1	550.4	310	303.5	285.7	258.6	0.0881783
201268_at	non-metastatic cells 2, protein (NM23B) expressed in	NME2	4831	201268_at	NM_002512.1	3371.5	3690.4	2102.6	2052.7	2047.7	1713.4	0.0882454
202238_s_at	nicotinamide N-methyltransferase	NNMT	4837	202238_s_at	NM_006169.1	762.4	916.2	464.6	506.6	352	300.8	0.0884425
200828_s_at	zinc finger protein 207	ZNF207	7756	200828_s_at	BE871379	2308.9	2717.2	1501.3	1423.3	1457.3	1167.7	0.0885295
201993_x_at	heterogeneous nuclear ribonucleoprotein D-like	HNRPDL	9987	201993_x_at	NM_005463.1	1380.8	1463	778.2	800.8	715.4	606.4	0.0885819
200792_at	thyroid autoantigen 70kDa (Ku antigen)	G22P1	2547	200792_at	NM_001469.1	3156.3	4330.4	2548.4	1998.1	2324.5	2148.5	0.0890718
204115_at	guanine nucleotide binding protein (G protein), gamma 11	GNG11	2791	204115_at	NM_004126.1	1317	1616.2	965.5	980.3	833.6	741.1	0.0892486
203333_at	kinesin-associated protein 3	KIFAP3	22920	203333_at	NM_014970.1	183.4	183.2	109.6	223.8	253.7	196.7	0.0894265
203116_s_at	ferrochelatase (protoporphyria)	FECH	2235	203116_s_at	NM_000140.1	450.4	563.1	324.5	260	315.7	288.7	0.0895242
203077_s_at	SMAD, mothers against DPP homolog 2 (Drosophila)	SMAD2	4087	203077_s_at	NM_005901.1	141.8	120.5	74	73.8	70.4	45	0.0895651
205311_at	dopa decarboxylase (aromatic L-amino acid decarboxylase)	DDC	1644	205311_at	NM_000790.1	6.8	4.1	11	3.4	2.4	2.5	0.0895704
202632_at	DPH2-like 1 (S. cerevisiae) /// candidate tumor suppressor in ovarian cancer 2	DPH2L1 /// OVCA2		202632_at	NM_001383.1	753	931.2	527.8	513.5	484.7	400.8	0.0895873
205729_at	oncostatin M receptor	OSMR	9180	205729_at	NM_003999.1	310.6	396.3	220.4	209.1	206.6	134.2	0.0896043
201113_at	Tu translation elongation factor, mitochondrial	TUFM	7284	201113_at	NM_003321.1	1591.6	2231.6	1364.8	1129.6	1273	916.4	0.0896649
204407_at	transcription termination factor, RNA polymerase II	TTF2	8458	204407_at	AF080255.1	210.7	157.9	37	28.5	12	19.8	0.0896858
204370_at	ATP/GTP-binding protein	HEAB	10978	204370_at	NM_006831.1	360	447	227.2	230.5	171.2	189.3	0.0896948
201722_s_at	UDP-N-acetyl-alpha-D-galactosamine:polypeptide N-acetylgalactosaminyltransferase 1 (GalNAc-T1)	GALNT1	2589	201722_s_at	AV692127	413	544	284.1	262.2	247.8	223.8	0.0896965
204900_x_at	sin3-associated polypeptide, 30kDa	SAP30	8819	204900_x_at	NM_003864.1	577.9	638.6	304.5	311.1	277.3	225.8	0.089727
203790_s_at	heat-responsive protein 12	HRSP12	10247	203790_s_at	N54448	475.6	505.8	274.2	284.9	254.7	207	0.0897932
200829_x_at	zinc finger protein 207	ZNF207	7756	200829_x_at	NM_003457.1	1281.1	1585.7	794.4	762.4	748.6	530	0.0898272
204068_at	serine/threonine kinase 3 (STE20 homolog, yeast)	STK3	6788	204068_at	NM_006281.1	224.9	173.3	122.8	133.5	82.8	62.7	0.0899458
205622_at	sphingomyelin phosphodiesterase 2, neutral membrane (neutral sphingomyelinase)	SMPD2	6610	205622_at	NM_003080.1	44.1	37.3	24.1	26.6	17.8	16.6	0.0900209
200703_at	dynein, cytoplasmic, light polypeptide 1	DNCL1	8655	200703_at	NM_003746.1	4271.7	4567.8	2305.6	2378.4	2132.4	1729.1	0.0900544
200744_s_at	guanine nucleotide binding protein (G protein), beta polypeptide 1	GNB1	2782	200744_s_at	AI741124	1048.9	1263.2	767.5	716.8	759.3	579.9	0.0901833
205405_at	sema domain, seven thrombospondin repeats (type 1 and type 1-like), transmembrane domain (TM) and short cytoplasmic domain, (semaphorin) 5A	SEMA5A	9037	205405_at	NM_003966.1	228.4	327.1	186.5	452.4	488.1	291.5	0.090205
202673_at	dolichyl-phosphate mannosyltransferase polypeptide 1, catalytic subunit	DPM1	8813	202673_at	NM_003859.1	2594.9	2687.2	1269.3	1381.5	993.1	1005.1	0.0902429
203486_s_at	armadillo repeat containing 8	ARMC8	25852	203486_s_at	BF195973	177.7	190	104.6	101.8	97.1	95.1	0.0902476
200862_at	24-dehydrocholesterol reductase	DHCR24	1718	200862_at	NM_014762.1	774.1	995.3	526.3	475.7	465.1	450.2	0.0903195
AFFX-HUMISGF3A/M97935_MA_at	signal transducer and activator of transcription 1, 91kDa	STAT1	6772	AFFX-HUMISGF3A/M97935_MA_at	M97935.1	311.4	310.2	237.2	238.9	232.2	220.2	0.0905054
201736_s_at	membrane-associated ring finger (C3HC4) 6	38417	10299	201736_s_at	BF000409	1217.3	1696.6	945.6	1783.9	2152.5	1674.5	0.0905298
203534_at	LSM1 homolog, U6 small nuclear RNA associated (S. cerevisiae)	LSM1	27257	203534_at	NM_014462.1	802.8	864.7	462.8	402.1	492.1	370.2	0.0908556
202652_at	amyloid beta (A4) precursor protein-binding, family B, member 1 (Fe65)	APBB1	322	202652_at	NM_001164.1	10.9	56.5	47.6	72.5	71.2	65.3	0.0908634
201074_at	SWI/SNF related, matrix associated, actin dependent regulator of chromatin, subfamily c, member 1	SMARCC1	6599	201074_at	AA593983	594.1	635	334.3	315.1	340.7	263.2	0.0908982
200860_s_at	CCR4-NOT transcription complex, subunit 1	CNOT1	23019	200860_s_at	BC000779.1	1445.2	1804	990.2	872.5	986	751.8	0.0909573
205342_s_at	sulfotransferase family, cytosolic, 1C, member 1	SULT1C1	6819	205342_s_at	AF026303.1	22.6	4	7.2	23.5	22.4	27.3	0.0911544
200702_s_at	DEAD (Asp-Glu-Ala-Asp) box polypeptide 24	DDX24	57062	200702_s_at	BG421209	120	133.3	71.3	74.8	65	52.4	0.0911681
203225_s_at	riboflavin kinase	RFK	55312	203225_s_at	NM_018339.1	139.9	199.6	95.7	94.8	70.4	57	0.0912526
204731_at	transforming growth factor, beta receptor III (betaglycan, 300kDa)	TGFBR3	7049	204731_at	NM_003243.1	98.5	84.5	24.5	138.9	128.1	105.1	0.091277
202162_s_at	CCR4-NOT transcription complex, subunit 8	CNOT8	9337	202162_s_at	AI769416	457.1	460.1	259.7	252.3	258.3	218.5	0.091331
205805_s_at	receptor tyrosine kinase-like orphan receptor 1	ROR1	4919	205805_s_at	NM_005012.1	18.9	29.5	27.4	37	34.2	30	0.0913325
202169_s_at	aminoadipate-semialdehyde dehydrogenase-phosphopantetheinyl transferase	AASDHPPT	60496	202169_s_at	AF302110.1	1310.5	1488.3	720.5	709.2	657.5	598.5	0.091469
202402_s_at	cysteinyl-tRNA synthetase	CARS	833	202402_s_at	NM_001751.1	231.4	292.2	189.1	166.4	187.3	143.8	0.0915747
200861_at	CCR4-NOT transcription complex, subunit 1	CNOT1	23019	200861_at	NM_016284.1	507.9	484.3	298.8	272.3	300.8	275.5	0.091637
205217_at	translocase of inner mitochondrial membrane 8 homolog A (yeast)	TIMM8A	1678	205217_at	NM_004085.2	124.5	149.9	80.9	91.6	54.3	49.3	0.0918043
205376_at	inositol polyphosphate-4-phosphatase, type II, 105kDa	INPP4B	8821	205376_at	NM_003866.1	23.5	15.3	9.8	2.7	9.2	7.4	0.0920157
203137_at	Wilms tumor 1 associated protein	WTAP	9589	203137_at	NM_004906.1	381.4	512.4	288.6	280.3	243.9	205.2	0.0920157
205301_s_at	8-oxoguanine DNA glycosylase	OGG1	4968	205301_s_at	NM_016820.1	94.2	73.7	41.3	42.4	30.1	31.7	0.092178
205005_s_at	N-myristoyltransferase 2	NMT2	9397	205005_s_at	AW293531	234.4	305.6	146.7	145.1	128.8	90.9	0.0922058
202932_at	v-yes-1 Yamaguchi sarcoma viral oncogene homolog 1	YES1	7525	202932_at	NM_005433.1	540.5	705.5	326.1	299.2	301.6	228.2	0.092349
204740_at	connector enhancer of kinase suppressor of Ras 1	CNKSR1	10256	204740_at	NM_006314.1	31.1	20.7	20.3	16.8	13.5	17.2	0.0924863
205562_at	ribonuclease P/MRP 38kDa subunit	RPP38	10557	205562_at	NM_006414.1	234.7	225	121.8	102.3	115.3	122.3	0.0925993
201432_at	catalase	CAT	847	201432_at	NM_001752.1	979.5	1201.1	703	1297	1331.1	1227.5	0.0926474
202468_s_at	catenin (cadherin-associated protein), alpha-like 1	CTNNAL1	8727	202468_s_at	NM_003798.1	1036	1266	436	454.9	350.9	256	0.0926695
202782_s_at	skeletal muscle and kidney enriched inositol phosphatase	SKIP	51763	202782_s_at	NM_016532.1	134.3	159	93.3	180.8	164.8	171.1	0.0927037
201956_s_at	glyceronephosphate O-acyltransferase	GNPAT	8443	201956_s_at	NM_014236.1	488.7	489.2	259	271.8	247.2	183.2	0.0928097
203771_s_at	biliverdin reductase A	BLVRA	644	203771_s_at	AA740186	131.6	152.7	103.3	106	92.2	62.1	0.0928854
201623_s_at	aspartyl-tRNA synthetase	DARS	1615	201623_s_at	BC000629.1	674.4	889.4	604.2	483.2	593.8	468.3	0.0929839
204448_s_at	phosducin-like	PDCL	5082	204448_s_at	AF031463.1	179.4	219.8	130.4	122.4	118.7	118	0.093093
202641_at	ADP-ribosylation factor-like 3	ARL3	403	202641_at	NM_004311.1	520.2	484.2	321.9	334.9	308.9	215.9	0.09326
201385_at	DEAH (Asp-Glu-Ala-His) box polypeptide 15	DHX15	1665	201385_at	NM_001358.1	1967.6	1955.2	810.8	843.3	697.5	640.1	0.093545
201749_at	Endothelin converting enzyme 1	ECE1	1889	201749_at	BF969352	166.4	145.3	104.2	214.7	189.3	164.8	0.0935717
201128_s_at	ATP citrate lyase	ACLY	47	201128_s_at	NM_001096.1	2075.6	2346.4	1151.6	1195.3	1051.8	871.8	0.0936744
204358_s_at	fibronectin leucine rich transmembrane protein 2	FLRT2	23768	204358_s_at	AF169676.1	110.3	101.1	63.3	179.9	176.8	104.8	0.0937315
203957_at	E2F transcription factor 6	E2F6	1876	203957_at	NM_001952.2	183	228.8	133.6	133.2	121.9	95.6	0.0938826
205057_s_at	iduronidase, alpha-L-	IDUA	3425	205057_s_at	AI762782	6.4	5.2	2.5	36.1	36.5	6.7	0.0939371
203973_s_at	CCAAT/enhancer binding protein (C/EBP), delta	CEBPD	1052	203973_s_at	NM_005195.1	2826.8	2498.3	1680.1	1795.3	1509.7	1081.1	0.0939765
204544_at	Hermansky-Pudlak syndrome 5	HPS5	11234	204544_at	NM_007216.1	186.4	199.5	106.1	112.6	97	82.7	0.0940701
205178_s_at	retinoblastoma binding protein 6	RBBP6	5930	205178_s_at	NM_006910.1	269.5	239	178.3	181.3	169.3	114.1	0.0940753
202903_at	---	---		202903_at	AU153477	142.1	144.4	67.7	74.5	53.6	55.3	0.09432
201670_s_at	myristoylated alanine-rich protein kinase C substrate	MARCKS	4082	201670_s_at	M68956.1	1145.5	1303.9	655.8	586.7	692.1	496.4	0.0944449
202661_at	inositol 1,4,5-triphosphate receptor, type 2	ITPR2	3709	202661_at	AI963873	42.2	38.5	33.2	43.2	53.1	44.3	0.0945242
202469_s_at	cleavage and polyadenylation specific factor 6, 68kDa	CPSF6	11052	202469_s_at	AU149367	716.9	859.8	402.1	402	371	298.5	0.0945797
203070_at	---	---		203070_at	NM_004636.1	11.5	5.4	14.4	6	3.9	3.2	0.0947122
201077_s_at	NHP2 non-histone chromosome protein 2-like 1 (S. cerevisiae)	NHP2L1	4809	201077_s_at	AF155235.1	2267.4	2491.8	1424.5	1444.7	1382.1	1158.6	0.0948563
204104_at	small nuclear RNA activating complex, polypeptide 2, 45kDa	SNAPC2	6618	204104_at	NM_003083.1	130.8	136.8	100.6	103	88.7	98.3	0.0949097
205041_s_at	orosomucoid 1 /// orosomucoid 2	ORM1 /// ORM2		205041_s_at	NM_000607.1	14.1	20.9	12.8	10.4	0.3	10	0.0950174
204774_at	ecotropic viral integration site 2A	EVI2A	2123	204774_at	NM_014210.1	46.7	92.1	48.5	122.8	101.4	84.3	0.0950446
204798_at	v-myb myeloblastosis viral oncogene homolog (avian)	MYB	4602	204798_at	NM_005375.1	37	29	15.7	20.5	0.8	2.8	0.0950515
201328_at	v-ets erythroblastosis virus E26 oncogene homolog 2 (avian)	ETS2	2114	201328_at	AL575509	148.8	89	75.8	60.3	58	45.8	0.095208
202602_s_at	HIV TAT specific factor 1	HTATSF1	27336	202602_s_at	NM_014500.1	841.9	986.2	425.7	437.6	376	323.2	0.0953593
203120_at	tumor protein p53 binding protein, 2	TP53BP2	7159	203120_at	NM_005426.1	206.8	196.3	131.5	144.3	115.3	97.8	0.0953956
203011_at	inositol(myo)-1(or 4)-monophosphatase 1	IMPA1	3612	203011_at	NM_005536.2	518.1	632.5	245.2	266.2	164.4	190.3	0.0955006
202848_s_at	G protein-coupled receptor kinase 6	GRK6	2870	202848_s_at	BG423052	156.4	133.5	75.1	79.7	69.6	38.1	0.0955741
201388_at	proteasome (prosome, macropain) 26S subunit, non-ATPase, 3	PSMD3	5709	201388_at	NM_002809.1	1070.7	1101.9	659.7	652.1	673	542.5	0.0957051
202077_at	NADH dehydrogenase (ubiquinone) 1, alpha/beta subcomplex, 1, 8kDa	NDUFAB1	4706	202077_at	NM_005003.1	3083	3327.4	1835.6	2054.8	1542.7	1333.5	0.0958117
201317_s_at	proteasome (prosome, macropain) subunit, alpha type, 2	PSMA2	5683	201317_s_at	NM_002787.1	3738.6	3900.5	2007.3	2136.8	1888.9	1494.8	0.0959162
202184_s_at	nucleoporin 133kDa	NUP133	55746	202184_s_at	NM_018230.1	280.5	343.2	185.4	184.4	173.7	140.3	0.0959524
201745_at	PTK9 protein tyrosine kinase 9	PTK9	5756	201745_at	NM_002822.1	1000.5	855.5	407.6	464.9	313.2	256.4	0.0960369
204929_s_at	vesicle-associated membrane protein 5 (myobrevin)	VAMP5	10791	204929_s_at	NM_006634.1	278.9	283.5	174.5	429	377	286.7	0.0961153
201039_s_at	RAD23 homolog A (S. cerevisiae)	RAD23A	5886	201039_s_at	BF572938	538.2	582.1	409.6	421.8	397.3	331	0.096182
204195_s_at	PBX/knotted 1 homeobox 1	PKNOX1	5316	204195_s_at	AL570914	103.4	93.7	47.9	52.2	26.2	44.6	0.0962269
205856_at	solute carrier family 14 (urea transporter), member 1 (Kidd blood group)	SLC14A1	6563	205856_at	NM_015865.1	14.5	11.6	8.6	97.8	33.4	38.3	0.0965047
201933_at	procollagen (type III) N-endopeptidase	PCOLN3	5119	201933_at	NM_002768.1	406.3	427.7	260.3	276.4	240.3	219.8	0.0965581
204156_at	KIAA0999 protein	KIAA0999	23387	204156_at	AA044154	117.9	103.5	57.2	48.6	32	64.5	0.0965868
202438_x_at	iduronate 2-sulfatase (Hunter syndrome)	IDS	3423	202438_x_at	BF346014	119.6	76.4	51	219.3	135.2	125.4	0.0966438
203299_s_at	adaptor-related protein complex 1, sigma 2 subunit	AP1S2	8905	203299_s_at	AF251295.1	81.7	81.6	32.3	38.8	12.9	26.8	0.0969048
202389_s_at	huntingtin (Huntington disease)	HD	3064	202389_s_at	L12392.1	76.7	122.5	60.2	44.6	46.6	47.4	0.0970436
201232_s_at	proteasome (prosome, macropain) 26S subunit, non-ATPase, 13	PSMD13	5719	201232_s_at	NM_002817.1	818.2	954.5	599.1	628.5	531.2	493.3	0.0972026
203827_at	WD40 repeat protein Interacting with phosphoInositides of 49kDa	WIPI49	55062	203827_at	NM_017983.1	272.3	281.2	182.3	381.2	327.4	291.8	0.0972878
200737_at	phosphoglycerate kinase 1	PGK1	5230	200737_at	NM_000291.1	2008.8	2276.9	921.9	1009.2	779.2	657.9	0.0973112
201520_s_at	G-rich RNA sequence binding factor 1	GRSF1	2926	201520_s_at	BF034561	788.3	819	460.2	438.9	431.2	453.8	0.0974295
200060_s_at	RNA binding protein S1, serine-rich domain /// RNA binding protein S1, serine-rich domain	RNPS1	10921	200060_s_at	BC001659.1	1664.7	2070.1	782.3	782.3	708.2	518.2	0.0975639
200800_s_at	heat shock 70kDa protein 1A /// heat shock 70kDa protein 1B	HSPA1A /// HSPA1B		200800_s_at	NM_005345.3	803	832.2	518.8	576.8	447	400.2	0.0977252
205690_s_at	maternal G10 transcript	G10	8896	205690_s_at	NM_003910.1	903.5	971.5	567.2	575.6	564.1	463.2	0.0977281
202286_s_at	tumor-associated calcium signal transducer 2	TACSTD2	4070	202286_s_at	J04152	10	2.2	5.9	0.8	1.2	1.5	0.097793
202751_at	tuftelin interacting protein 11	TFIP11	24144	202751_at	NM_012143.1	52.8	51.9	24.7	22.3	18	27.2	0.0979525
202799_at	ClpP caseinolytic protease, ATP-dependent, proteolytic subunit homolog (E. coli)	CLPP	8192	202799_at	NM_006012.1	305.6	389.6	215.5	194.2	215.6	161.3	0.0981594
205397_x_at	SMAD, mothers against DPP homolog 3 (Drosophila)	SMAD3	4088	205397_x_at	U76622.1	251	350.8	188.5	168	168.2	145.8	0.098205
204529_s_at	thymus high mobility group box protein TOX	TOX	9760	204529_s_at	AI961231	37.2	28	20.7	60.2	36.8	43.3	0.09846
203316_s_at	small nuclear ribonucleoprotein polypeptide E	SNRPE	6635	203316_s_at	NM_003094.1	3730.1	3664.1	1639.6	1996	1179.2	1046.9	0.0984688
202762_at	Rho-associated, coiled-coil containing protein kinase 2	ROCK2	9475	202762_at	AL049383.1	294.3	410.6	223.7	204.2	205.8	145.7	0.0985988
201390_s_at	casein kinase 2, beta polypeptide	CSNK2B	1460	201390_s_at	NM_001320.1	1977.2	2412.6	1400.2	1294.1	1400.2	1155	0.098607
201228_s_at	ariadne homolog 2 (Drosophila)	ARIH2	10425	201228_s_at	AW074830	168.8	145.8	79.1	65.8	76	77.3	0.0986269
203978_at	nucleotide binding protein 1 (MinD homolog, E. coli)	NUBP1	4682	203978_at	NM_002484.1	166.1	174.9	93	93.2	90.9	81.3	0.0986421
200978_at	malate dehydrogenase 1, NAD (soluble)	MDH1	4190	200978_at	NM_005917.1	2211.4	2575.7	1354.8	1317.4	1325.7	1138.8	0.0986774
203938_s_at	TATA box binding protein (TBP)-associated factor, RNA polymerase I, C, 110kDa	TAF1C	9013	203938_s_at	NM_005679.1	156.4	173.1	127.1	87.1	127.6	122.7	0.0987002
204425_at	Rho GTPase activating protein 4	ARHGAP4	393	204425_at	NM_001666.1	18.2	21.6	3.9	2.8	2.4	3.6	0.0990098
201809_s_at	endoglin (Osler-Rendu-Weber syndrome 1)	ENG	2022	201809_s_at	NM_000118.1	335.3	340.6	198.5	214.2	183.8	162.7	0.0990319
203615_x_at	sulfotransferase family, cytosolic, 1A, phenol-preferring, member 1	SULT1A1	6817	203615_x_at	NM_001055.1	508.2	564.9	344.2	632.9	578.8	654.3	0.0990593
201252_at	proteasome (prosome, macropain) 26S subunit, ATPase, 4	PSMC4	5704	201252_at	NM_006503.1	612.2	731.6	412.8	417.2	374.3	357.3	0.0991132
201055_s_at	heterogeneous nuclear ribonucleoprotein A0	HNRPA0	10949	201055_s_at	NM_006805.1	366.6	432	255.9	235.1	260.3	221.1	0.0991307
201963_at	acyl-CoA synthetase long-chain family member 1	ACSL1	2180	201963_at	NM_021122.2	421.6	430.5	203	214.7	196.9	150.8	0.0992357
200594_x_at	heterogeneous nuclear ribonucleoprotein U (scaffold attachment factor A)	HNRPU	3192	200594_x_at	NM_004501.1	3781.1	3725.2	1740.6	1948.5	1513.2	1321.5	0.0994067
204452_s_at	frizzled homolog 1 (Drosophila)	FZD1	8321	204452_s_at	AF072872.1	89	127.6	73.4	68.4	63.6	45.3	0.0994227
203690_at	tubulin, gamma complex associated protein 3	TUBGCP3	10426	203690_at	NM_006322.1	198.3	236.6	88.7	100.9	71.4	53.9	0.0994348
205598_at	TRAF interacting protein	TRIP	10293	205598_at	NM_005879.1	51.3	49.6	21.1	7	29.2	7.4	0.0995801
202495_at	tubulin-specific chaperone c	TBCC	6903	202495_at	NM_003192.1	157	172.7	155.9	154.6	119	93.8	0.0996238
204303_s_at	KIAA0427	KIAA0427	9811	204303_s_at	NM_014772.1	46.2	47.3	41.9	114.2	74.4	56.5	0.0997013
202444_s_at	SPFH domain family, member 1	SPFH1	10613	202444_s_at	NM_006459.1	435.3	432.6	238.4	283.1	178.5	163.2	0.100019
204972_at	2'-5'-oligoadenylate synthetase 2, 69/71kDa	OAS2	4939	204972_at	NM_016817.1	105.5	113.1	55.6	183.6	161.5	110	0.100088
201038_s_at	Acidic (leucine-rich) nuclear phosphoprotein 32 family, member A	ANP32A	8125	201038_s_at	T67821	330.9	328.8	187.1	198.3	184.9	137.5	0.100224
201120_s_at	progesterone receptor membrane component 1	PGRMC1	10857	201120_s_at	AL547946	977.2	1211.3	720.7	707.5	684.7	575.1	0.100285
203889_at	secretory granule, neuroendocrine protein 1 (7B2 protein)	SGNE1	6447	203889_at	NM_003020.1	223.4	258.4	151.4	367.9	312.8	249.5	0.100314
205509_at	carboxypeptidase B1 (tissue)	CPB1	1360	205509_at	NM_001871.1	5.8	3.5	19.6	33.1	16.6	23.5	0.100463
204780_s_at	Fas (TNF receptor superfamily, member 6)	FAS	355	204780_s_at	AA164751	235.3	215.9	110.4	114	97.3	100.7	0.100689
203802_x_at	NOL1/NOP2/Sun domain family, member 5	NSUN5	55695	203802_x_at	NM_018044.1	202.1	218.6	159.2	152.8	118.9	165.1	0.100857
201856_s_at	zinc finger RNA binding protein	ZFR	51663	201856_s_at	BC000376.1	280.1	293.5	205.6	230	153.2	164.3	0.100858
205711_x_at	ATP synthase, H+ transporting, mitochondrial F1 complex, gamma polypeptide 1	ATP5C1	509	205711_x_at	NM_005174.1	1779.8	1975.2	1150.6	1286	948.1	915.9	0.100873
203239_s_at	CCR4-NOT transcription complex, subunit 3	CNOT3	4849	203239_s_at	NM_014516.1	369.9	385.6	221.1	242.8	196	186	0.101101
201227_s_at	NADH dehydrogenase (ubiquinone) 1 beta subcomplex, 8, 19kDa	NDUFB8	4714	201227_s_at	NM_005004.1	1067.5	1277.5	642.4	665.1	592.8	504.6	0.101208
204773_at	interleukin 11 receptor, alpha	IL11RA	3590	204773_at	NM_004512.1	89.8	105.6	62	112.8	109.6	117.3	0.101307
204280_at	regulator of G-protein signalling 14	RGS14	10636	204280_at	NM_006480.1	80.8	124.8	64.2	49.5	59.9	39.6	0.1015
201784_s_at	small acidic protein	SMAP	10944	201784_s_at	NM_014267.1	2680.7	2884.4	1397	1522.1	1296.3	1072	0.101541
203970_s_at	peroxisomal biogenesis factor 3	PEX3	8504	203970_s_at	NM_003630.1	267.6	254.7	130.1	143.9	121.9	93.5	0.101974
200619_at	---	---		200619_at	NM_006842.1	944.8	1356.6	774.4	653.5	728.4	551.2	0.102171
205771_s_at	A kinase (PRKA) anchor protein 7	AKAP7	9465	205771_s_at	AL137063	64.5	82.7	37.4	37.7	35.3	24	0.102194
201312_s_at	SH3 domain binding glutamic acid-rich protein like	SH3BGRL	6451	201312_s_at	NM_003022.1	1288.8	1293.1	692.8	2085.4	1663.3	1360.8	0.102329
200669_s_at	ubiquitin-conjugating enzyme E2D 3 (UBC4/5 homolog, yeast)	UBE2D3	7323	200669_s_at	NM_003340.1	1464.4	1656.4	889.2	937.4	837.8	723.9	0.102406
202120_x_at	adaptor-related protein complex 2, sigma 1 subunit	AP2S1	1175	202120_x_at	NM_004069.2	1093.7	1030.7	690.5	748.2	632.5	583	0.102461
202541_at	small inducible cytokine subfamily E, member 1 (endothelial monocyte-activating)	SCYE1	9255	202541_at	BF589679	413.9	544.1	262	255.2	222.7	221.4	0.102499
201225_s_at	serine/arginine repetitive matrix 1	SRRM1	10250	201225_s_at	NM_005839.1	1217.8	1417.2	668.4	687.5	644.5	518.4	0.102521
203452_at	beta-1,3-glucuronyltransferase 3 (glucuronosyltransferase I)	B3GAT3	26229	203452_at	NM_012200.2	184.3	221.9	119.9	101	133.3	76.9	0.102632
204722_at	sodium channel, voltage-gated, type III, beta	SCN3B	55800	204722_at	AW007335	2	2.4	2	2	1.2	1.5	0.102653
201193_at	isocitrate dehydrogenase 1 (NADP+), soluble	IDH1	3417	201193_at	NM_005896.1	1731.7	2647	1067.9	789.5	957.4	790.2	0.103302
205699_at	mitogen-activated protein kinase kinase 6	MAP2K6	5608	205699_at	U39657.1	26.1	28.1	15.3	47.4	30	33.8	0.103346
201730_s_at	translocated promoter region (to activated MET oncogene)	TPR	7175	201730_s_at	BF110993	1114.8	1139.3	515.1	564.6	453	440.5	0.103384
202835_at	thioredoxin-like 4A	TXNL4A	10907	202835_at	BC001046.1	40.4	64.6	35.6	9.2	37.4	16.1	0.10339
205712_at	protein tyrosine phosphatase, receptor type, D	PTPRD	5789	205712_at	NM_002839.1	36.4	27.6	18.6	17.9	13.2	17.7	0.103546
204453_at	zinc finger protein 84 (HPF2)	ZNF84	7637	204453_at	NM_003428.1	101.9	90.8	55	50.4	47.2	58.5	0.103742
200786_at	proteasome (prosome, macropain) subunit, beta type, 7	PSMB7	5695	200786_at	NM_002799.1	1834.5	2278.1	1200.5	1227	1121.7	911	0.103851
203925_at	glutamate-cysteine ligase, modifier subunit	GCLM	2730	203925_at	NM_002061.1	4096.1	4312.4	1969.7	2186.4	1806.1	1531.2	0.103866
202427_s_at	DKFZP564B167 protein	DKFZP564B167	25874	202427_s_at	NM_015415.1	906.6	1025	560.6	624.9	492.3	421.3	0.103947
203008_x_at	thioredoxin domain containing 9	TXNDC9	10190	203008_x_at	NM_005783.1	1044.5	1282.8	651.5	688.7	547.3	547.4	0.10397
203651_at	Zinc finger, FYVE domain containing 16	ZFYVE16	9765	203651_at	NM_014733.1	210.7	189.4	95.2	112.3	69.7	74.5	0.103997
201072_s_at	SWI/SNF related, matrix associated, actin dependent regulator of chromatin, subfamily c, member 1	SMARCC1	6599	201072_s_at	AW152160	210.4	270.4	160	174.9	122.2	89.4	0.104338
203972_s_at	peroxisomal biogenesis factor 3	PEX3	8504	203972_s_at	AB035307.1	365.7	440	217.9	215	220	162.8	0.104386
202313_at	protein phosphatase 2 (formerly 2A), regulatory subunit B (PR 52), alpha isoform	PPP2R2A	5520	202313_at	NM_002717.1	828.2	943.7	443.1	446.1	424.1	388.7	0.104454
205071_x_at	X-ray repair complementing defective repair in Chinese hamster cells 4	XRCC4	7518	205071_x_at	AB017445.1	56.4	131.8	85.3	53.5	33.7	43.8	0.104474
201331_s_at	signal transducer and activator of transcription 6, interleukin-4 induced	STAT6	6778	201331_s_at	BC004973.1	160.4	183.6	93.1	189	209.5	216.8	0.104529
204137_at	transmembrane 7 superfamily member 1 (upregulated in kidney)	TM7SF1	7107	204137_at	NM_003272.1	95.7	88.2	35.4	152.3	121.7	98.9	0.104665
200830_at	proteasome (prosome, macropain) 26S subunit, non-ATPase, 2	PSMD2	5708	200830_at	NM_002808.1	1841.1	2004.5	1142.8	1202.2	1083.9	1007.6	0.104788
202550_s_at	VAMP (vesicle-associated membrane protein)-associated protein B and C	VAPB	9217	202550_s_at	NM_004738.1	675	879.7	461.8	443.9	440	354.5	0.104878
201603_at	protein phosphatase 1, regulatory (inhibitor) subunit 12A	PPP1R12A	4659	201603_at	AI817061	302.2	282.8	147.8	166.2	137.6	105.2	0.104892
205064_at	small proline-rich protein 1B (cornifin)	SPRR1B	6699	205064_at	NM_003125.1	45.3	24.8	19.9	17.7	2.1	13.5	0.105536
201010_s_at	thioredoxin interacting protein	TXNIP	10628	201010_s_at	NM_006472.1	1292.3	1266.2	840.8	1468.6	1624.4	1348.3	0.105663
201601_x_at	interferon induced transmembrane protein 1 (9-27)	IFITM1	8519	201601_x_at	NM_003641.1	396.9	423.8	199.3	549.5	522	437.9	0.105721
201451_x_at	Ras homolog enriched in brain	RHEB	6009	201451_x_at	D78132.1	22.3	6.6	21.7	9	4.8	2.7	0.105804
204157_s_at	KIAA0999 protein	KIAA0999	23387	204157_s_at	NM_025164.1	92.3	121.5	79.1	69.9	64.7	77	0.105936
203160_s_at	ring finger protein (C3HC4 type) 8	RNF8	9025	203160_s_at	AK022075.1	193.1	244.3	123.9	114.6	119.7	108.3	0.105974
205169_at	retinoblastoma binding protein 5	RBBP5	5929	205169_at	NM_005057.1	96.2	101.1	55.9	56.6	59.5	28.4	0.10602
200848_at	S-adenosylhomocysteine hydrolase-like 1	AHCYL1	10768	200848_at	AA479488	686.1	824.4	523	538.9	487.6	428.4	0.106149
202269_x_at	guanylate binding protein 1, interferon-inducible, 67kDa /// guanylate binding protein 1, interferon-inducible, 67kDa	GBP1	2633	202269_x_at	BC002666.1	372.1	337.7	208.6	213.6	213.3	165.7	0.106211
203322_at	KIAA0863 protein	KIAA0863	22850	203322_at	AU145934	163.1	195.8	101.4	75.8	100.1	103.5	0.106261
201493_s_at	pumilio homolog 2 (Drosophila)	PUM2	23369	201493_s_at	BE778078	427.8	497.7	300.3	328.1	262.9	236.8	0.106279
201652_at	COP9 constitutive photomorphogenic homolog subunit 5 (Arabidopsis)	COPS5	10987	201652_at	NM_006837.1	1398.7	1694.9	905.6	927.7	842.1	764.8	0.106288
202025_x_at	acetyl-Coenzyme A acyltransferase 1 (peroxisomal 3-oxoacyl-Coenzyme A thiolase)	ACAA1	30	202025_x_at	NM_001607.2	157.5	164.2	132.4	187.6	197.1	160.5	0.106472
201340_s_at	ectodermal-neural cortex (with BTB-like domain)	ENC1	8507	201340_s_at	AF010314.1	174.5	190.2	97.1	97.1	98.4	85.3	0.106622
203601_s_at	zinc finger and BTB domain containing 17	ZBTB17	7709	203601_s_at	AW574837	30.1	10	22.6	10.6	8.8	5.8	0.106833
201136_at	proteolipid protein 2 (colonic epithelium-enriched)	PLP2	5355	201136_at	NM_002668.1	1394.2	1719.7	962.5	886.7	997.3	769.1	0.106999
204720_s_at	DnaJ (Hsp40) homolog, subfamily C, member 6	DNAJC6	9829	204720_s_at	AV729634	2	10.5	5.6	11.5	12.1	10.2	0.107044
203648_at	TatD DNase domain containing 2	TATDN2	9797	203648_at	NM_014760.1	307	325.2	200.9	230	167.7	155	0.107258
205663_at	poly(rC) binding protein 3	PCBP3	54039	205663_at	NM_020528.1	79.5	120.7	53.5	53.1	33	40.9	0.107428
204757_s_at	transmembrane protein 24	TMEM24	9854	204757_s_at	R61539	77.2	97.5	34.3	39.7	22.7	26.7	0.10743
204376_at	Vpr-binding protein	VprBP	9730	204376_at	NM_014703.1	2.4	21.3	14.2	41	19.2	29.6	0.107526
200870_at	serine/threonine kinase receptor associated protein	STRAP	11171	200870_at	NM_007178.1	2290.5	2759.6	1363.2	1426.9	1310.4	1032	0.107767
203032_s_at	fumarate hydratase	FH	2271	203032_s_at	AI363836	355.5	324.6	147.4	183.7	111.3	98.5	0.107814
202153_s_at	nucleoporin 62kDa	NUP62	23636	202153_s_at	NM_016553.1	582.4	832.1	376.7	394.1	266.7	277.1	0.108053
203569_s_at	oral-facial-digital syndrome 1	OFD1	8481	203569_s_at	NM_003611.1	184.3	210.4	133.6	147.3	111.3	111.9	0.108061
204907_s_at	B-cell CLL/lymphoma 3	BCL3	602	204907_s_at	AI829875	223.5	352.3	187.5	141.6	175.2	122.6	0.108085
200960_x_at	clathrin, light polypeptide (Lca)	CLTA	1211	200960_x_at	NM_007096.1	2654.5	3233.7	1773.7	1859.1	1629.8	1442.8	0.108116
204786_s_at	interferon (alpha, beta and omega) receptor 2	IFNAR2	3455	204786_s_at	L41944.1	104.8	100.6	59.5	64.6	58.4	47	0.108231
203582_s_at	RAB4A, member RAS oncogene family	RAB4A	5867	203582_s_at	NM_004578.1	131.2	139.2	81.3	87.3	77.9	70.5	0.108253
204781_s_at	Fas (TNF receptor superfamily, member 6)	FAS	355	204781_s_at	NM_000043.1	139.5	160.4	84.9	95.5	73.6	66.4	0.108344
202093_s_at	hypothetical protein F23149_1	PD2	54623	202093_s_at	NM_019088.1	141.7	159.7	128.9	121.7	128.4	92.5	0.10838
204025_s_at	programmed cell death 2	PDCD2	5134	204025_s_at	NM_002598.1	92.1	68.3	37.3	31.5	32.7	35.2	0.10839
203532_x_at	cullin 5	CUL5	8065	203532_x_at	AF017061.1	104	174.9	96.8	89.7	65.5	52.3	0.108484
205861_at	Spi-B transcription factor (Spi-1/PU.1 related) /// Spi-B transcription factor (Spi-1/PU.1 related)	SPIB	6689	205861_at	NM_003121.1	13.8	2.1	9.6	13.3	24	16.9	0.108595
200773_x_at	prothymosin, alpha (gene sequence 28)	PTMA	5757	200773_x_at	NM_002823.1	5602.5	5342.6	2434.4	2826.6	2196	1835	0.10862
204256_at	ELOVL family member 6, elongation of long chain fatty acids (FEN1/Elo2, SUR4/Elo3-like, yeast)	ELOVL6	79071	204256_at	NM_024090.1	238.1	466.6	181.9	129	108.8	109.9	0.108756
201898_s_at	ubiquitin-conjugating enzyme E2A (RAD6 homolog)	UBE2A	7319	201898_s_at	AI126625	1142.9	1242.4	655.1	710.7	618.1	558.8	0.108777
202491_s_at	inhibitor of kappa light polypeptide gene enhancer in B-cells, kinase complex-associated protein	IKBKAP	8518	202491_s_at	NM_003640.1	383.6	532.8	254	246.8	225.8	190.4	0.10879
203309_s_at	Hermansky-Pudlak syndrome 1	HPS1	3257	203309_s_at	NM_000195.1	45	37.9	33.6	69.7	50.4	45.9	0.108808
202810_at	developmentally regulated GTP binding protein 1	DRG1	4733	202810_at	NM_004147.1	1353.8	1688	922.5	938.6	889.7	692.1	0.10888
205474_at	cytokine receptor-like factor 3	CRLF3	51379	205474_at	NM_015986.1	335.1	431.6	205.4	197.1	200.2	164.7	0.109022
202847_at	phosphoenolpyruvate carboxykinase 2 (mitochondrial)	PCK2	5106	202847_at	NM_004563.1	201.7	182	117.5	127	90.4	113.9	0.109354
202060_at	SH2 domain binding protein 1 (tetratricopeptide repeat containing)	SH2BP1	9646	202060_at	NM_014633.1	798.3	814	414.5	490.8	355.1	309.3	0.109359
205358_at	glutamate receptor, ionotropic, AMPA 2	GRIA2	2891	205358_at	NM_000826.1	1.8	1.7	0.9	0.8	1	0.8	0.10953
205174_s_at	glutaminyl-peptide cyclotransferase (glutaminyl cyclase)	QPCT	25797	205174_s_at	NM_012413.2	14.7	19.4	6.8	32.6	30.5	16.4	0.109661
202104_s_at	spastic paraplegia 7, paraplegin (pure and complicated autosomal recessive)	SPG7	6687	202104_s_at	NM_003119.1	229.3	290.5	179	324.3	295.6	288.2	0.109945
201018_at	eukaryotic translation initiation factor 1A, X-linked	EIF1AX	1964	201018_at	AL079283.1	343.5	401.4	149.8	170.3	137.2	106.4	0.110024
200624_s_at	matrin 3	MATR3	9782	200624_s_at	AA577695	1540.6	1972.5	1084.3	1141.5	962	816.9	0.11006
201181_at	guanine nucleotide binding protein (G protein), alpha inhibiting activity polypeptide 3	GNAI3	2773	201181_at	NM_006496.1	98.8	140.5	88.1	77.5	81.9	65.1	0.11008
201115_at	polymerase (DNA directed), delta 2, regulatory subunit 50kDa	POLD2	5425	201115_at	NM_006230.1	1110.4	1118.3	581.5	672.5	510.7	473.6	0.110084
200064_at	heat shock 90kDa protein 1, beta /// heat shock 90kDa protein 1, beta	HSPCB	3326	200064_at	AF275719.1	6734.1	6659.2	3715.2	3855.1	3854.2	3106.1	0.110095
205412_at	acetyl-Coenzyme A acetyltransferase 1 (acetoacetyl Coenzyme A thiolase)	ACAT1	38	205412_at	NM_000019.1	1121.8	1351.8	734.9	728.9	742.2	595.9	0.110165
203315_at	NCK adaptor protein 2	NCK2	8440	203315_at	BC000103.1	587.6	593.7	390.3	404.8	364.3	386.4	0.110318
202395_at	N-ethylmaleimide-sensitive factor	NSF	4905	202395_at	NM_006178.1	635.9	869.7	409.6	382.6	388.7	317.4	0.110414
202785_at	NADH dehydrogenase (ubiquinone) 1 alpha subcomplex, 7, 14.5kDa	NDUFA7	4701	202785_at	NM_005001.1	263.9	222.6	121	140.8	100.8	87.8	0.110454
200063_s_at	nucleophosmin (nucleolar phosphoprotein B23, numatrin) /// nucleophosmin (nucleolar phosphoprotein B23, numatrin)	NPM1	4869	200063_s_at	BC002398.1	7891.9	7766.7	4267.9	5063.6	3313.3	3521.4	0.110533
205848_at	growth arrest-specific 2	GAS2	2620	205848_at	NM_005256.1	0.8	6.6	1.6	9.9	5.7	6.9	0.110611
203599_s_at	WW domain binding protein 4 (formin binding protein 21)	WBP4	11193	203599_s_at	NM_007187.2	111.6	123.7	70.1	78.4	65.1	52.1	0.110616
202678_at	general transcription factor IIA, 2, 12kDa	GTF2A2	2958	202678_at	NM_004492.1	947.7	1419.3	689.1	597.5	653.3	437.8	0.110773
201168_x_at	Rho GDP dissociation inhibitor (GDI) alpha	ARHGDIA	396	201168_x_at	NM_004309.1	886.6	1176.9	577.1	561.3	535	471.9	0.110897
204352_at	TNF receptor-associated factor 5	TRAF5	7188	204352_at	NM_004619.1	90.6	112.1	71.9	67.3	64.9	70.6	0.110922
205114_s_at	chemokine (C-C motif) ligand 3 /// chemokine (C-C motif) ligand 3-like 1 /// chemokine (C-C motif) ligand 3-like, centromeric	CCL3 /// CCL3L1 /// MGC12815		205114_s_at	NM_002983.1	2.9	5.3	1.7	12.1	4.1	15.8	0.110953
205011_at	loss of heterozygosity, 11, chromosomal region 2, gene A	LOH11CR2A	4013	205011_at	NM_014622.1	31.7	32.3	25	70.1	31.3	60.3	0.110994
204326_x_at	metallothionein 1X	MT1X	4501	204326_x_at	NM_002450.1	1591.4	1678.2	845.3	898.7	866.4	678.8	0.111002
204627_s_at	integrin, beta 3 (platelet glycoprotein IIIa, antigen CD61)	ITGB3	3690	204627_s_at	M35999.1	39	40.6	18.5	21.6	0.9	17.4	0.111082
203862_s_at	actinin, alpha 2	ACTN2	88	203862_s_at	H16245	7.8	7.2	1.6	1.1	2.5	0.3	0.111087
202569_s_at	MAP/microtubule affinity-regulating kinase 3	MARK3	4140	202569_s_at	NM_002376.1	180.5	116.3	65	65.7	46.4	40	0.111152
204173_at	myosin light chain 1 slow a	MLC1SA	140465	204173_at	NM_002475.1	871.2	939.3	589.6	639.6	551	519.7	0.11137
202356_s_at	general transcription factor IIF, polypeptide 1, 74kDa	GTF2F1	2962	202356_s_at	NM_002096.1	330.5	335.1	188.3	186	194.4	177.7	0.111435
201732_s_at	chloride channel 3	CLCN3	1182	201732_s_at	AF029346.1	88.8	64.8	42.6	95.5	107.8	84.3	0.111503
204634_at	NIMA (never in mitosis gene a)-related kinase 4	NEK4	6787	204634_at	NM_003157.1	245.3	277.3	109.6	129.6	99.3	75.2	0.111653
205010_at	guanine nucleotide binding protein-like 3 (nucleolar)-like	GNL3L	54552	205010_at	NM_019067.1	79.1	85.1	49.1	47.3	52.9	42.9	0.111724
204345_at	collagen, type XVI, alpha 1	COL16A1	1307	204345_at	NM_001856.1	143.3	180.3	136.3	107.6	140.3	96.7	0.112032
201992_s_at	kinesin family member 5B	KIF5B	3799	201992_s_at	NM_004521.1	349.2	359.9	178.2	206.4	159.1	146.3	0.112121
200647_x_at	eukaryotic translation initiation factor 3, subunit 8, 110kDa	EIF3S8	8663	200647_x_at	NM_003752.2	1472.1	1964.7	1251.8	933	1293.9	1017.5	0.112333
202725_at	polymerase (RNA) II (DNA directed) polypeptide A, 220kDa	POLR2A	5430	202725_at	NM_000937.1	780.3	708	434.9	445.6	449	369	0.112358
205191_at	retinitis pigmentosa 2 (X-linked recessive)	RP2	6102	205191_at	NM_006915.1	67.9	75	24.1	31.8	16.9	16.8	0.112386
201763_s_at	death-associated protein 6	DAXX	1616	201763_s_at	NM_001350.1	180.3	123.9	91.7	90.6	62.4	77.7	0.112392
202921_s_at	ankyrin 2, neuronal	ANK2	287	202921_s_at	NM_001148.2	6.6	22.8	12.4	34.1	30.2	18.3	0.112662
204809_at	ClpX caseinolytic protease X homolog (E. coli)	CLPX	10845	204809_at	NM_006660.3	220.9	249.7	119.1	138.6	102.8	93.6	0.112854
204511_at	FERM, RhoGEF and pleckstrin domain protein 2	FARP2	9855	204511_at	NM_014808.1	43.2	32.1	30.8	50.6	39.5	47.1	0.112892
202565_s_at	supervillin	SVIL	6840	202565_s_at	NM_003174.2	35.4	40.4	28.4	56.1	37.9	48.6	0.112996
202837_at	FLN29 gene product	FLN29	10906	202837_at	NM_006700.1	81.8	98.9	57.7	62	53.8	32.3	0.113025
200820_at	proteasome (prosome, macropain) 26S subunit, non-ATPase, 8	PSMD8	5714	200820_at	NM_002812.1	934.3	1183.2	677.9	710.9	625	497.5	0.113092
203184_at	fibrillin 2 (congenital contractural arachnodactyly)	FBN2	2201	203184_at	NM_001999.2	150.6	127.3	55.6	62.2	54.5	38.3	0.113368
AFFX-M27830_M_at	LOC440118	LOC440118	440118	AFFX-M27830_M_at	M27830.1	156.2	114.1	181.9	93.8	104.9	123.1	0.113625
200727_s_at	ARP2 actin-related protein 2 homolog (yeast)	ACTR2	10097	200727_s_at	AA699583	221.4	242.4	188.2	131.3	164.6	201.1	0.1137
202163_s_at	CCR4-NOT transcription complex, subunit 8	CNOT8	9337	202163_s_at	NM_004779.1	247.8	269.7	147	157.8	150.8	109.9	0.113718
202155_s_at	nucleoporin 214kDa	NUP214	8021	202155_s_at	NM_005085.1	248.5	257.9	170.2	190.2	157.1	135.3	0.113839
204960_at	protein tyrosine phosphatase, receptor type, C-associated protein	PTPRCAP	5790	204960_at	NM_005608.1	3.2	3.2	7.3	1.6	1.8	2	0.11386
201160_s_at	cold shock domain protein A	CSDA	8531	201160_s_at	AL556190	2284.5	2253.9	1037	1206.5	1000.6	768.7	0.11403
201356_at	splicing factor 3a, subunit 1, 120kDa	SF3A1	10291	201356_at	BF129339	969.7	1045.6	512.9	554.6	488.8	466.5	0.114148
201549_x_at	Jumonji, AT rich interactive domain 1B (RBP2-like)	JARID1B	10765	201549_x_at	NM_006618.1	251.4	252.3	142.3	342	314.3	257.1	0.114257
203114_at	Sjogren's syndrome/scleroderma autoantigen 1	SSSCA1	10534	203114_at	NM_006396.1	119.9	128.9	87.3	96.9	76.9	75	0.114266
204785_x_at	interferon (alpha, beta and omega) receptor 2	IFNAR2	3455	204785_x_at	NM_000874.1	276.9	402.7	231.7	167.6	236.1	170.1	0.114277
205366_s_at	homeo box B6	HOXB6	3216	205366_s_at	NM_018952.1	40.4	49.6	15.1	3.1	8.3	22.4	0.114627
204002_s_at	islet cell autoantigen 1, 69kDa	ICA1	3382	204002_s_at	NM_022307.1	10.7	13.7	31.9	47.4	31.8	29.5	0.114749
201382_at	calcyclin binding protein	CACYBP	27101	201382_at	NM_014412.1	48.1	62.9	27.2	30.2	25.1	14.5	0.11475
201351_s_at	YME1-like 1 (S. cerevisiae)	YME1L1	10730	201351_s_at	AF070656.1	1307.2	1336.8	735.4	796.7	741.3	620.8	0.114889
203632_s_at	G protein-coupled receptor, family C, group 5, member B	GPRC5B	51704	203632_s_at	NM_016235.1	132.9	151.3	59.7	67.3	54.3	51.1	0.114978
204385_at	kynureninase (L-kynurenine hydrolase)	KYNU	8942	204385_at	NM_003937.1	1159.3	1574.8	804.1	756	769.6	652.3	0.115008
202416_at	DnaJ (Hsp40) homolog, subfamily C, member 7	DNAJC7	7266	202416_at	NM_003315.1	253.1	264.8	202.3	213	198.4	164.9	0.115081
202793_at	putative protein similar to nessy (Drosophila)	C3F	10162	202793_at	NM_005768.2	172.4	147.6	95.5	105	82	85.6	0.115482
203025_at	ARD1 homolog, N-acetyltransferase (S. cerevisiae)	ARD1	8260	203025_at	NM_003491.1	415	401	251.8	287.4	225.1	210.9	0.115491
204489_s_at	CD44 antigen (homing function and Indian blood group system)	CD44	960	204489_s_at	NM_000610.1	2181.1	2656.9	1633.8	1634.9	1582.2	1446.1	0.115637
201597_at	cytochrome c oxidase subunit VIIa polypeptide 2 (liver)	COX7A2	1347	201597_at	NM_001865.1	2538.4	2823.5	1456.2	1474.6	1508.2	1304	0.115708
201903_at	ubiquinol-cytochrome c reductase core protein I	UQCRC1	7384	201903_at	NM_003365.1	1617.4	2091.5	1104.8	1068.9	1098.7	890.5	0.115781
201093_x_at	succinate dehydrogenase complex, subunit A, flavoprotein (Fp)	SDHA	6389	201093_x_at	NM_004168.1	714.1	907.2	518.4	431.9	570.8	384.8	0.116096
201499_s_at	ubiquitin specific protease 7 (herpes virus-associated)	USP7	7874	201499_s_at	NM_003470.1	1524.6	1533.4	809.6	860.5	804.5	752	0.116209
204255_s_at	vitamin D (1,25- dihydroxyvitamin D3) receptor	VDR	7421	204255_s_at	AA772285	74.2	51.8	35.6	34.1	34.8	12.5	0.116219
203835_at	glycoprotein A repetitions predominant	GARP	2615	203835_at	NM_005512.1	5	6	1.3	6.7	7.5	6.8	0.116379
203796_s_at	B-cell CLL/lymphoma 7A	BCL7A	605	203796_s_at	AI950380	9.5	7.9	5.9	16	8.2	15.2	0.11652
201600_at	repressor of estrogen receptor activity	REA	11331	201600_at	NM_007273.1	3599.3	3953.8	2150.1	2289.3	2136.9	1905.9	0.116597
202817_s_at	synovial sarcoma translocation, chromosome 18	SS18	6760	202817_s_at	NM_005637.1	246.5	227.8	108.9	126.3	102	88.7	0.116754
201836_s_at	SPTF-associated factor 65 gamma	STAF65(gamma)	9913	201836_s_at	AU154740	62.5	77.7	48.8	86.3	78.1	77.4	0.116778
201690_s_at	tumor protein D52	TPD52	7163	201690_s_at	AA524023	112.2	74.3	39.4	41.3	27	29	0.116839
203009_at	Lutheran blood group (Auberger b antigen included)	LU	4059	203009_at	NM_005581.1	48	59.6	29.8	84.6	51.7	84.9	0.117149
203057_s_at	PR domain containing 2, with ZNF domain	PRDM2	7799	203057_s_at	AV724783	157	136	100.1	88.9	111.6	70.9	0.11715
201363_s_at	influenza virus NS1A binding protein	IVNS1ABP	10625	201363_s_at	AB020657.1	180.7	214.6	97.3	112.9	88.6	70.1	0.117245
201738_at	translation factor sui1 homolog	GC20	10289	201738_at	NM_005875.1	585.9	593.9	237.3	310.4	206	136.2	0.117311
204050_s_at	clathrin, light polypeptide (Lca)	CLTA	1211	204050_s_at	NM_001833.1	1433.5	1361.8	899.3	1032.2	801.8	710.7	0.117724
203312_x_at	ADP-ribosylation factor 6	ARF6	382	203312_x_at	NM_001663.2	755.5	846.5	385.4	419.5	390.2	317.7	0.117744
202983_at	SWI/SNF related, matrix associated, actin dependent regulator of chromatin, subfamily a, member 3	SMARCA3	6596	202983_at	AI760760	1176.6	1109.3	639.6	737	575.4	545.3	0.117785
200074_s_at	ribosomal protein L14 /// ribosomal protein L14	RPL14	9045	200074_s_at	U16738.1	2842.6	3010.3	1608.6	1784.5	1575.5	1374.7	0.117892
202310_s_at	collagen, type I, alpha 1	COL1A1	1277	202310_s_at	K01228.1	106.5	122.6	75.6	81.9	72.9	56.9	0.117969
201644_at	tissue specific transplantation antigen P35B	TSTA3	7264	201644_at	NM_003313.2	316.7	315.9	239	237	254.1	199.5	0.118143
203909_at	solute carrier family 9 (sodium/hydrogen exchanger), isoform 6	SLC9A6	10479	203909_at	NM_006359.1	385	483	291.3	276.4	282	270.8	0.118151
202645_s_at	multiple endocrine neoplasia I	MEN1	4221	202645_s_at	NM_000244.1	352.5	362.9	231.5	228.3	244.8	218.7	0.118242
201513_at	translin	TSN	7247	201513_at	AI659180	116.9	155.4	73.5	61.5	71.7	70.6	0.118471
202255_s_at	signal-induced proliferation-associated 1 like 1	SIPA1L1	26037	202255_s_at	NM_015556.1	86.4	88.9	48.6	46.8	54.4	42.5	0.118626
204167_at	biotinidase	BTD	686	204167_at	NM_000060.1	80.7	58.4	51.2	93	112.4	72	0.118756
204040_at	ring finger protein 144	RNF144	9781	204040_at	NM_014746.1	34.9	19.4	15.3	16.7	5.4	5.8	0.11892
201150_s_at	tissue inhibitor of metalloproteinase 3 (Sorsby fundus dystrophy, pseudoinflammatory)	TIMP3	7078	201150_s_at	NM_000362.2	1773.8	2151.2	1192.1	1222.3	1152	1064.6	0.118929
202855_s_at	solute carrier family 16 (monocarboxylic acid transporters), member 3	SLC16A3	9123	202855_s_at	AL513917	657.3	793.8	436.8	447.7	439.4	364.5	0.119292
201163_s_at	insulin-like growth factor binding protein 7	IGFBP7	3490	201163_s_at	NM_001553.1	1231.2	1135.1	535.3	2755.7	1620.8	1365.9	0.119481
201043_s_at	acidic (leucine-rich) nuclear phosphoprotein 32 family, member A	ANP32A	8125	201043_s_at	NM_006305.1	555.2	703	302.1	310.3	317.8	208.3	0.119677
200632_s_at	N-myc downstream regulated gene 1	NDRG1	10397	200632_s_at	NM_006096.1	3022.7	3660.4	1819.9	1955.7	1806.6	1404.4	0.119992
204324_s_at	golgi phosphoprotein 4	GOLPH4	27333	204324_s_at	NM_014498.1	98.3	67.2	38.9	39.1	37.9	19.1	0.120325
205072_s_at	X-ray repair complementing defective repair in Chinese hamster cells 4	XRCC4	7518	205072_s_at	NM_022406.1	65.8	48.8	19.1	20.8	17.1	14.5	0.120402
201982_s_at	pregnancy-associated plasma protein A, pappalysin 1	PAPPA	5069	201982_s_at	NM_002581.1	70.5	64.3	36.7	38.9	40.1	18.3	0.120474
204772_s_at	transcription termination factor, RNA polymerase I	TTF1	7270	204772_s_at	NM_007344.1	110.6	139.7	69.1	66.8	66.6	65.1	0.120636
202862_at	fumarylacetoacetate hydrolase (fumarylacetoacetase)	FAH	2184	202862_at	NM_000137.1	376.6	376.1	222.5	247	216.8	197	0.120711
205621_at	alkB, alkylation repair homolog (E. coli)	ALKBH	8846	205621_at	NM_006020.1	162.5	183.6	106.7	119.1	94.3	96.2	0.120782
204920_at	carbamoyl-phosphate synthetase 1, mitochondrial	CPS1	1373	204920_at	AF154830.1	262.4	283.3	130.2	154.8	125.2	96.8	0.121042
204190_at	chromosome 13 open reading frame 22	C13orf22	10208	204190_at	NM_005800.1	165.4	187.2	98.5	103.1	104.2	79.8	0.12112
204502_at	SAM domain and HD domain 1	SAMHD1	25939	204502_at	NM_015474.1	78.7	137.7	96.6	74.6	75	40.7	0.121179
202100_at	v-ral simian leukemia viral oncogene homolog B (ras related; GTP binding protein)	RALB	5899	202100_at	BG169673	296.6	355.3	174.8	189.3	166.3	151.5	0.121195
204651_at	nuclear respiratory factor 1	NRF1	4899	204651_at	AW003022	145.8	171.7	95.3	103.1	86.7	87.2	0.121256
203232_s_at	ataxin 1	ATXN1	6310	203232_s_at	NM_000332.1	310.1	306.4	184	426.2	392.3	305.2	0.12128
200733_s_at	protein tyrosine phosphatase type IVA, member 1	PTP4A1	7803	200733_s_at	U48296.1	917.3	588.6	279.3	306.3	169.5	198.1	0.12135
203728_at	BCL2-antagonist/killer 1	BAK1	578	203728_at	NM_001188.1	139.5	173.3	117	122.7	98.8	102.6	0.121354
204985_s_at	hypothetical protein MGC2650	MGC2650	79090	204985_s_at	NM_024108.1	145.3	188.3	107.5	223	176.2	200.6	0.121365
202584_at	nuclear transcription factor, X-box binding 1	NFX1	4799	202584_at	AW291398	180.6	195.9	118.4	94.4	123.9	125.2	0.121511
203870_at	ubiquitin specific protease 46	USP46	64854	203870_at	BE856374	125	151.2	68.1	73.9	70.3	48.7	0.121677
200004_at	eukaryotic translation initiation factor 4 gamma, 2 /// eukaryotic translation initiation factor 4 gamma, 2	EIF4G2	1982	200004_at	NM_001418.1	4784.3	4833.5	2564.9	2952.4	2515.8	2071.7	0.121749
202830_s_at	solute carrier family 37 (glycerol-6-phosphate transporter), member 4	SLC37A4	2542	202830_s_at	NM_001467.1	95.8	94.2	75.5	74.2	72.2	35	0.121799
204680_s_at	Rap guanine nucleotide exchange factor (GEF) 5	RAPGEF5	9771	204680_s_at	AI263837	24.1	23.1	17.7	38.1	23.7	30.2	0.121838
203352_at	origin recognition complex, subunit 4-like (yeast)	ORC4L	5000	203352_at	NM_002552.1	42.1	50.9	31.3	37.3	10.4	19.5	0.121883
205333_s_at	RCE1 homolog, prenyl protein protease (S. cerevisiae)	RCE1	9986	205333_s_at	NM_005133.1	135.3	182.9	96.4	94.4	69.4	95.6	0.121925
204074_s_at	---	---		204074_s_at	AI936976	177.4	157.7	69.4	73.8	68.2	67.3	0.122149
203947_at	cleavage stimulation factor, 3' pre-RNA, subunit 3, 77kDa	CSTF3	1479	203947_at	NM_001326.1	383.5	548.6	314.4	290.8	301.8	219.4	0.122393
203203_s_at	HIV-1 rev binding protein 2	HRB2	11103	203203_s_at	NM_007043.1	293.1	309.8	111.2	154.3	82	77.5	0.122423
202939_at	zinc metallopeptidase (STE24 homolog, yeast)	ZMPSTE24	10269	202939_at	NM_005857.1	1098.3	1346.1	745.9	669.7	783.8	696.5	0.122467
203190_at	NADH dehydrogenase (ubiquinone) Fe-S protein 8, 23kDa (NADH-coenzyme Q reductase)	NDUFS8	4728	203190_at	NM_002496.1	1164.1	1404	782.7	871.5	700.5	647.3	0.122543
AFFX-PheX-M_at	---	---		AFFX-PheX-M_at	M24537.1	0.6	0.4	0.3	0.8	1.4	0.6	0.122558
205642_at	centrosomal protein 1	CEP1	11064	205642_at	NM_007018.1	90.2	90.9	37.7	33.5	40.5	40.7	0.122668
202497_x_at	solute carrier family 2 (facilitated glucose transporter), member 3	SLC2A3	6515	202497_x_at	AI631159	143.1	240.8	91.2	273.1	268.8	213.5	0.122702
201158_at	N-myristoyltransferase 1	NMT1	4836	201158_at	AI570834	222.4	234	179.6	180.1	165.9	186.7	0.122737
1729_at	TNFRSF1A-associated via death domain	TRADD	8717	1729_at	L41690	212.2	278.4	150.1	342.7	307.4	254.4	0.122766
202745_at	Ubiquitin specific protease 8	USP8	9101	202745_at	NM_005154.1	344.8	364	185	203.5	180.3	173.7	0.122794
200705_s_at	eukaryotic translation elongation factor 1 beta 2	EEF1B2	1933	200705_s_at	NM_001959.1	3145.4	3972.6	1794.9	2048.2	1617.2	1346.8	0.122931
203340_s_at	solute carrier family 25 (mitochondrial carrier, Aralar), member 12	SLC25A12	8604	203340_s_at	NM_003705.1	252.2	257.2	163.9	184.3	149.3	150	0.122966
202174_s_at	pericentriolar material 1	PCM1	5108	202174_s_at	NM_006197.1	467.4	656.4	348.8	317.8	346.3	267.9	0.123082
205398_s_at	SMAD, mothers against DPP homolog 3 (Drosophila)	SMAD3	4088	205398_s_at	NM_005902.1	433.2	545.2	218.7	237.5	213.8	176.3	0.123185
205520_at	striatin, calmodulin binding protein	STRN	6801	205520_at	NM_003162.1	59.7	72.8	41.7	42.8	36.5	41.1	0.123334
205004_at	NF-kappaB repressing factor	NKRF	55922	205004_at	NM_017544.1	200	183.9	90.3	104.3	95.6	58	0.123402
203361_s_at	c-myc binding protein	MYCBP	26292	203361_s_at	NM_012333.2	80.1	62.7	52.4	52.5	44.5	12.1	0.123766
202166_s_at	protein phosphatase 1, regulatory (inhibitor) subunit 2	PPP1R2	5504	202166_s_at	NM_006241.1	856.7	823.5	429.8	534.9	363.8	331	0.123862
203756_at	Rho guanine nucleotide exchange factor (GEF) 17	ARHGEF17	9828	203756_at	NM_014786.1	148.1	207.8	124.8	230.2	248.1	184.2	0.123998
200030_s_at	solute carrier family 25 (mitochondrial carrier; phosphate carrier), member 3 /// solute carrier family 25 (mitochondrial carrier; phosphate carrier), member 3	SLC25A3	5250	200030_s_at	NM_002635.1	3720.4	4422.1	2540.9	2593.5	2580.3	2241.2	0.124013
202581_at	heat shock 70kDa protein 1B	HSPA1B	3304	202581_at	NM_005346.2	411	463.7	199	218.7	220.2	137.6	0.124189
200641_s_at	tyrosine 3-monooxygenase/tryptophan 5-monooxygenase activation protein, zeta polypeptide	YWHAZ	7534	200641_s_at	U28964.1	3140.9	3554.9	1945.3	1999.9	2065.4	1682.6	0.124221
204507_s_at	protein phosphatase 3 (formerly 2B), regulatory subunit B, 19kDa, alpha isoform (calcineurin B, type I)	PPP3R1	5534	204507_s_at	NM_000945.1	125.8	116.3	44.1	57.6	40	32.2	0.124324
205273_s_at	pitrilysin metalloproteinase 1	PITRM1	10531	205273_s_at	NM_014968.1	317.2	375.6	215.3	222.3	215.4	192.9	0.124333
203684_s_at	B-cell CLL/lymphoma 2	BCL2	596	203684_s_at	M13994.1	5.1	2.8	2.6	34.7	27.9	3.4	0.124453
205580_s_at	histamine receptor H1	HRH1	3269	205580_s_at	D28481.1	41.1	70.9	47.4	69	69.6	99.2	0.124472
205498_at	growth hormone receptor	GHR	2690	205498_at	NM_000163.1	28.3	32.8	14.2	39.6	42.8	31.2	0.124531
202820_at	aryl hydrocarbon receptor	AHR	196	202820_at	NM_001621.2	1175.2	1129.4	733.9	1447.7	1237.2	1257	0.12458
203351_s_at	origin recognition complex, subunit 4-like (yeast)	ORC4L	5000	203351_s_at	AF047598.1	366.7	400.1	188.6	205.6	200.1	158.4	0.124714
201857_at	zinc finger RNA binding protein	ZFR	51663	201857_at	NM_016107.1	830.8	852.2	463.3	523.1	452.6	414	0.124797
201004_at	signal sequence receptor, delta (translocon-associated protein delta)	SSR4	6748	201004_at	NM_006280.1	2429.4	2641.5	1688	3502.1	2905.1	2615.1	0.124821
202756_s_at	glypican 1	GPC1	2817	202756_s_at	NM_002081.1	486.6	602.2	412.4	384.8	417.1	367.5	0.124834
200037_s_at	chromobox homolog 3 (HP1 gamma homolog, Drosophila) /// chromobox homolog 3 (HP1 gamma homolog, Drosophila)	CBX3	11335	200037_s_at	NM_016587.1	2955	2768.4	1286.6	1590.5	1180.8	1017.2	0.124941
200882_s_at	proteasome (prosome, macropain) 26S subunit, non-ATPase, 4	PSMD4	5710	200882_s_at	NM_002810.1	1480.8	1393.7	973.1	1116.3	872.9	773.4	0.125128
202301_s_at	similar to splicing factor, arginine/serine-rich 4	FLJ11021	65117	202301_s_at	BE396879	209.7	260.8	170.9	187.7	134	138.8	0.125225
201233_at	proteasome (prosome, macropain) 26S subunit, non-ATPase, 13	PSMD13	5719	201233_at	NM_002817.1	408.4	425.2	239.3	287.1	211.7	189.7	0.125382
200791_s_at	IQ motif containing GTPase activating protein 1	IQGAP1	8826	200791_s_at	NM_003870.1	586.7	739.2	399.2	875.5	796.1	697.1	0.125525
205253_at	pre-B-cell leukemia transcription factor 1	PBX1	5087	205253_at	NM_002585.1	9.8	23.7	10	32.8	24.3	67.6	0.125773
202314_at	cytochrome P450, family 51, subfamily A, polypeptide 1	CYP51A1	1595	202314_at	NM_000786.1	221	219.8	101.1	125.5	99	67.6	0.12583
204233_s_at	choline kinase alpha	CHKA	1119	204233_s_at	AI991328	135.5	161.1	98.6	97.3	105.6	73.1	0.125907
205646_s_at	paired box gene 6 (aniridia, keratitis)	PAX6	5080	205646_s_at	NM_000280.1	9.6	23.3	16	8.7	8.6	8.7	0.126009
201378_s_at	ubiquitin associated protein 2-like	UBAP2L	9898	201378_s_at	NM_014847.1	1281	1131.1	671.3	728.2	654.1	625.1	0.126027
202649_x_at	ribosomal protein S19	RPS19	6223	202649_x_at	NM_001022.1	4831.4	5329.3	3033.5	3445	2923.5	2484.1	0.126072
202933_s_at	v-yes-1 Yamaguchi sarcoma viral oncogene homolog 1	YES1	7525	202933_s_at	NM_005433.1	744.9	785	366.4	468.3	312.6	268	0.126137
200683_s_at	ubiquitin-conjugating enzyme E2L 3	UBE2L3	7332	200683_s_at	BE964689	1220.9	1308.3	855.9	782.7	884.6	891.3	0.126187
204605_at	cell growth regulator with ring finger domain 1	CGRRF1	10668	204605_at	NM_006568.1	120.3	121.2	81	76.3	92.3	62.8	0.126247
201031_s_at	heterogeneous nuclear ribonucleoprotein H1 (H)	HNRPH1	3187	201031_s_at	NM_005520.1	2870.5	2495.6	1094	1476.4	887	681.4	0.126257
204805_s_at	H1 histone family, member X	H1FX	8971	204805_s_at	NM_006026.1	1128.4	1213.7	682.1	747.4	659.7	647.4	0.126373
202757_at	cofactor of BRCA1	COBRA1	25920	202757_at	NM_015456.1	433.5	440.7	236.8	261.2	244.2	209.9	0.126386
202625_at	V-yes-1 Yamaguchi sarcoma viral related oncogene homolog /// V-yes-1 Yamaguchi sarcoma viral related oncogene homolog	LYN	4067	202625_at	AI356412	489.9	389.9	171.3	230.7	129.3	103	0.126469
202494_at	peptidylprolyl isomerase E (cyclophilin E)	PPIE	10450	202494_at	NM_006112.1	182.1	200.3	114.6	123	122.3	82.3	0.12655
203605_at	signal recognition particle 54kDa	SRP54	6729	203605_at	NM_003136.1	346.7	390.5	243.3	248.2	255.8	214.3	0.126926
202754_at	R3H domain (binds single-stranded nucleic acids) containing	R3HDM	23518	202754_at	NM_015361.1	561.2	625.7	267.8	310.3	283.5	195.8	0.12719
201991_s_at	kinesin family member 5B	KIF5B	3799	201991_s_at	BF223224	1603.8	1676.7	725.8	907.6	684.5	558	0.127205
204024_at	chromosome 8 open reading frame 1	C8orf1	734	204024_at	NM_004337.1	75	83.2	51.6	59.2	31.6	47.6	0.127264
201775_s_at	KIAA0494 gene product	KIAA0494	9813	201775_s_at	AA676790	515.8	553.9	357.1	679.8	609.8	547.8	0.127377
202635_s_at	polymerase (RNA) II (DNA directed) polypeptide K, 7.0kDa	POLR2K	5440	202635_s_at	NM_005034.1	748.7	829	409.1	501.5	353.7	328.6	0.127525
205782_at	fibroblast growth factor 7 (keratinocyte growth factor)	FGF7	2252	205782_at	NM_002009.1	11.9	13.5	3.4	22.2	18.1	12.6	0.127687
201091_s_at	chromobox homolog 3 (HP1 gamma homolog, Drosophila)	CBX3	11335	201091_s_at	BE748755	1531	1882.3	570.4	775.9	471.7	377.3	0.127688
204009_s_at	v-Ki-ras2 Kirsten rat sarcoma viral oncogene homolog	KRAS	3845	204009_s_at	W80678	675.9	790.3	379.8	424.4	365.9	337	0.12774
203371_s_at	NADH dehydrogenase (ubiquinone) 1 beta subcomplex, 3, 12kDa	NDUFB3	4709	203371_s_at	NM_002491.1	1310.7	1634.8	821.4	946.3	749.6	585.8	0.127838
200009_at	GDP dissociation inhibitor 2 /// GDP dissociation inhibitor 2	GDI2	2665	200009_at	NM_001494.2	1678.5	2043.5	1140.5	1223.2	1094	988.1	0.127878
203175_at	ras homolog gene family, member G (rho G)	RHOG	391	203175_at	NM_001665.1	584.7	707.8	374.4	381	377.7	345.2	0.128021
203042_at	lysosomal-associated membrane protein 2	LAMP2	3920	203042_at	NM_002294.1	193.1	241.4	111.4	422.2	275.7	237.7	0.128059
200011_s_at	ADP-ribosylation factor 3 /// ADP-ribosylation factor 3	ARF3	377	200011_s_at	NM_001659.1	1089.6	1355.6	869.2	760	879	843	0.128149
203893_at	TAF9 RNA polymerase II, TATA box binding protein (TBP)-associated factor, 32kDa	TAF9	6880	203893_at	NM_016283.1	434.8	632.9	225.1	244.9	208.5	141.8	0.128283
200714_x_at	amplified in osteosarcoma	OS-9	10956	200714_x_at	NM_006812.1	841.6	966	490.9	1084.5	1178.3	942	0.128375
204658_at	transformer-2 alpha	TRA2A	29896	204658_at	NM_013293.1	519.4	569.1	236.4	259	263.6	195	0.12866
201999_s_at	t-complex-associated-testis-expressed 1-like 1	TCTEL1	6993	201999_s_at	NM_006519.1	1532.4	1717.2	980.3	1126.4	792.4	926.1	0.128734
200638_s_at	tyrosine 3-monooxygenase/tryptophan 5-monooxygenase activation protein, zeta polypeptide	YWHAZ	7534	200638_s_at	BC003623.1	3573.3	3714.6	1656.1	2012.6	1616.8	1356.9	0.128747
203544_s_at	signal transducing adaptor molecule (SH3 domain and ITAM motif) 1	STAM	8027	203544_s_at	NM_003473.1	274.4	310.9	150.1	173.4	150.2	118.3	0.128762
205396_at	SMAD, mothers against DPP homolog 3 (Drosophila)	SMAD3	4088	205396_at	BF971416	325.9	364	206.5	220.6	214.5	180.5	0.129035
204355_at	DEAH (Asp-Glu-Ala-His) box polypeptide 30	DHX30	22907	204355_at	NM_014966.1	318.2	380.3	224.4	223.8	233.8	199.6	0.129155
200668_s_at	ubiquitin-conjugating enzyme E2D 3 (UBC4/5 homolog, yeast)	UBE2D3	7323	200668_s_at	BC003395.1	2340.8	2898.7	1496.2	1498.1	1521.7	1368	0.129239
203171_s_at	KIAA0409 protein	KIAA0409	23378	203171_s_at	NM_015324.1	176.8	248.7	125.2	113.5	124.6	105.3	0.129275
205194_at	phosphoserine phosphatase	PSPH	5723	205194_at	NM_004577.1	485	382.1	138.2	192.6	111.7	84.6	0.129418
203503_s_at	peroxisomal biogenesis factor 14	PEX14	5195	203503_s_at	NM_004565.1	166.9	211.2	111.3	105.4	115.2	102.1	0.129468
203519_s_at	UPF2 regulator of nonsense transcripts homolog (yeast)	UPF2	26019	203519_s_at	NM_015542.1	191.5	194.2	97.2	80.5	107.8	105.6	0.129509
205000_at	DEAD (Asp-Glu-Ala-Asp) box polypeptide 3, Y-linked	DDX3Y	8653	205000_at	NM_004660.2	112	112.2	50.1	61.8	50.5	37	0.129522
201546_at	thyroid hormone receptor interactor 12	TRIP12	9320	201546_at	NM_004238.1	919.7	1134.2	597.7	555.3	665.3	496.2	0.129527
204706_at	inositol polyphosphate-5-phosphatase, 72 kDa	INPP5E	56623	204706_at	NM_019892.1	220.6	169.7	137.7	108.7	136.2	135.8	0.129733
203444_s_at	metastasis associated 1 family, member 2	MTA2	9219	203444_s_at	NM_004739.1	7.7	5.6	4.8	4.7	3.6	4.5	0.129851
201301_s_at	annexin A4	ANXA4	307	201301_s_at	BC000182.1	2040.9	2217.8	1356.5	1528.7	1272.7	1218.7	0.129882
200868_s_at	zinc finger protein 313	ZNF313	55905	200868_s_at	NM_018683.1	880.1	1135.1	702.9	675.7	708.6	590.5	0.129968
204295_at	surfeit 1	SURF1	6834	204295_at	NM_003172.1	372.1	443.4	289.8	440.6	486.9	444.7	0.12997
204335_at	hypothetical protein FLJ10374	FLJ10374	55702	204335_at	NM_018074.1	49.4	43.2	34.9	31.1	37.6	32.3	0.13035
200738_s_at	phosphoglycerate kinase 1	PGK1	5230	200738_s_at	NM_000291.1	5921	6279	3062.4	3658.4	3112.3	2222.6	0.130395
201920_at	solute carrier family 20 (phosphate transporter), member 1	SLC20A1	6574	201920_at	NM_005415.2	994.5	1123.5	656.2	732	620.5	591.7	0.130516
202059_s_at	karyopherin alpha 1 (importin alpha 5)	KPNA1	3836	202059_s_at	NM_002264.1	293.4	470.3	255.5	219.7	233.5	176.7	0.130529
201271_s_at	RNA binding protein (autoantigenic, hnRNP-associated with lethal yellow)	RALY	22913	201271_s_at	NM_016732.1	815.5	1006.9	553.1	604	515.2	477.5	0.130538
203585_at	zinc finger protein 185 (LIM domain)	ZNF185	7739	203585_at	NM_007150.1	41.2	42.2	26.5	20.6	32.1	21.5	0.130827
203645_s_at	CD163 antigen	CD163	9332	203645_s_at	NM_004244.1	16.3	18.4	8.1	5.1	11.6	2.7	0.130992
201686_x_at	apoptosis inhibitor 5	API5	8539	201686_x_at	AF229254.1	257.6	306.6	160	145.7	163.1	167.6	0.131084
203438_at	Stanniocalcin 2	STC2	8614	203438_at	AI435828	226.2	213.7	133.9	141.4	136.8	130.3	0.131107
204382_at	embryo brain specific protein	EBSP	26151	204382_at	NM_015654.1	191.8	151.7	113.2	243	203	178.3	0.131175
202397_at	nuclear transport factor 2	NUTF2	10204	202397_at	NM_005796.1	869.8	1057.9	500.4	448.6	604.3	361.6	0.131283
203628_at	insulin-like growth factor 1 receptor	IGF1R	3480	203628_at	H05812	165	155.5	88.6	213.8	178	172.4	0.131334
203131_at	platelet-derived growth factor receptor, alpha polypeptide	PDGFRA	5156	203131_at	NM_006206.1	99	100.8	69.7	60.9	79.3	30.9	0.131455
205674_x_at	FXYD domain containing ion transport regulator 2	FXYD2	486	205674_x_at	NM_001680.2	10.1	9.5	6.7	20.3	11.2	12.2	0.131467
200776_s_at	basic leucine zipper and W2 domains 1	BZW1	9689	200776_s_at	AL518328	1736.1	1706.8	888.3	1173	557.1	705.1	0.131537
201325_s_at	epithelial membrane protein 1	EMP1	2012	201325_s_at	NM_001423.1	90.3	127.4	71.7	171.9	120.2	127.7	0.131556
202081_at	immediate early response 2	IER2	9592	202081_at	NM_004907.1	427.5	740.6	455.3	788.1	824.5	651.9	0.131591
202819_s_at	transcription elongation factor B (SIII), polypeptide 3 (110kDa, elongin A)	TCEB3	6924	202819_s_at	NM_003198.1	213.5	239.6	125.7	147.9	125.1	81.7	0.131908
202950_at	crystallin, zeta (quinone reductase)	CRYZ	1429	202950_at	NM_001889.1	384.3	466.5	255.9	264.3	261.7	226.9	0.132013
204051_s_at	secreted frizzled-related protein 4	SFRP4	6424	204051_s_at	AW089415	39	43.9	15.6	73.1	55.3	41.6	0.132098
201343_at	ubiquitin-conjugating enzyme E2D 2 (UBC4/5 homolog, yeast)	UBE2D2	7322	201343_at	BE621259	1170.5	1356	726.6	778.8	737.4	663	0.132319
201371_s_at	cullin 3	CUL3	8452	201371_s_at	AF062537.1	1416.2	1988.7	1041.4	1048.2	966.3	835	0.132496
205080_at	retinoic acid receptor, beta	RARB	5915	205080_at	NM_000965.1	426.7	434.3	222.7	247.7	236.5	199	0.132621
200601_at	actinin, alpha 4	ACTN4	81	200601_at	U48734.1	988.8	1048	572.6	615.4	632.9	461.3	0.132675
AFFX-DapX-3_at	---	---		AFFX-DapX-3_at	L38424.1	11.7	3.7	4.5	2.2	1.6	1.7	0.132987
202411_at	interferon, alpha-inducible protein 27	IFI27	3429	202411_at	NM_005532.1	11	6.9	6.1	22	11.3	12	0.133119
205329_s_at	sorting nexin 4	SNX4	8723	205329_s_at	NM_003794.1	174.2	174.3	82.3	96.8	83.8	72.9	0.133122
201187_s_at	inositol 1,4,5-triphosphate receptor, type 3	ITPR3	3710	201187_s_at	BF001241	37	44.7	28.9	21.7	24.4	32.7	0.133153
204937_s_at	zinc finger protein 274	ZNF274	10782	204937_s_at	NM_016325.1	128.3	163.2	100.1	110.9	80.2	84	0.133193
202744_at	---	---		202744_at	NM_006749.1	105.2	111.9	56.9	72.4	39.5	50.1	0.133212
200650_s_at	lactate dehydrogenase A	LDHA	3939	200650_s_at	NM_005566.1	8181.1	8198.8	4665.3	5361.2	4789	3768.2	0.133346
202453_s_at	general transcription factor IIH, polypeptide 1, 62kDa	GTF2H1	2965	202453_s_at	NM_005316.1	221.3	242.6	178.9	196.8	158.2	161.2	0.133377
202111_at	solute carrier family 4, anion exchanger, member 2 (erythrocyte membrane protein band 3-like 1)	SLC4A2	6522	202111_at	NM_003040.1	305.2	373.8	221.8	249.8	200.3	171.4	0.133462
201086_x_at	SON DNA binding protein	SON	6651	201086_x_at	NM_003103.1	1129	1258.7	747.2	829.2	739.9	656.2	0.133576
203539_s_at	chimerin (chimaerin) 2	CHN2	1124	203539_s_at	J04569.1	2.3	2.5	1.5	3.7	2.2	3.7	0.133697
203800_s_at	mitochondrial ribosomal protein S14	MRPS14	63931	203800_s_at	BG254653	541.9	637.7	432.7	490.9	362.2	303.4	0.134196
204021_s_at	purine-rich element binding protein A	PURA	5813	204021_s_at	NM_005859.1	173.9	198.9	97.9	94.7	115.6	80.1	0.134201
202418_at	Yip1 interacting factor homolog (S. cerevisiae)	YIF1	10897	202418_at	NM_020470.1	715.7	849.1	446.4	891.4	979.8	842.8	0.134282
200850_s_at	S-adenosylhomocysteine hydrolase-like 1	AHCYL1	10768	200850_s_at	NM_006621.1	2611.3	3077.9	1485.9	1716.9	1508.5	1123.2	0.134634
204084_s_at	ceroid-lipofuscinosis, neuronal 5	CLN5	1203	204084_s_at	AI911687	289.8	318.2	183.7	369.2	331	331.8	0.134773
201507_at	prefoldin 1	PFDN1	5201	201507_at	NM_002622.2	697.4	556.2	260.8	290.5	224.2	269.7	0.134799
201318_s_at	myosin regulatory light chain MRCL3 /// myosin regulatory light chain MRLC2	MRCL3 /// MRLC2		201318_s_at	NM_006471.1	1977.4	2131	1209.6	1464.4	1098.5	923.3	0.134856
204286_s_at	phorbol-12-myristate-13-acetate-induced protein 1	PMAIP1	5366	204286_s_at	NM_021127.1	176.5	208.1	90.9	112.4	90	56.9	0.134862
201822_at	translocase of inner mitochondrial membrane 17 homolog A (yeast)	TIMM17A	10440	201822_at	NM_006335.1	61	43.7	19.6	16.8	19.5	20.4	0.134916
200835_s_at	microtubule-associated protein 4	MAP4	4134	200835_s_at	AI553791	4.6	10.2	18.2	12.2	32.1	39.6	0.134985
204236_at	Friend leukemia virus integration 1	FLI1	2313	204236_at	NM_002017.2	100.5	59.3	49.7	55.1	25.7	25.3	0.13502
200855_at	nuclear receptor co-repressor 1	NCOR1	9611	200855_at	AW771910	107.8	101.6	67.8	68.4	68.1	70.9	0.135279
205576_at	serine (or cysteine) proteinase inhibitor, clade D (heparin cofactor), member 1	SERPIND1	3053	205576_at	NM_000185.2	1.7	4.8	1.1	5.2	13.1	5.3	0.135333
202233_s_at	ubiquinol-cytochrome c reductase hinge protein	UQCRH	7388	202233_s_at	NM_006004.1	4563.5	5051.8	2767	3119.4	2771.1	2456.7	0.135351
204815_s_at	DEAH (Asp-Glu-Ala-His) box polypeptide 34	DHX34	9704	204815_s_at	AI924903	108.5	78.5	59.4	55.9	50	59.1	0.135364
205596_s_at	SMAD specific E3 ubiquitin protein ligase 2	SMURF2	64750	205596_s_at	AY014180.1	1074.4	946.8	474.2	563.5	488.3	380.7	0.135817
200082_s_at	ribosomal protein S7 /// ribosomal protein S7	RPS7	6201	200082_s_at	AI805587	5704.3	5989.1	3360.4	3587.9	3722.1	2845.5	0.135892
203325_s_at	collagen, type V, alpha 1	COL5A1	1289	203325_s_at	AI130969	1250.9	1354.4	644.5	1854.9	1553	1337	0.135965
200802_at	seryl-tRNA synthetase	SARS	6301	200802_at	NM_006513.1	1008	1358	740.6	721.3	746.5	614.7	0.135977
202345_s_at	fatty acid binding protein 5 (psoriasis-associated)	FABP5	2171	202345_s_at	NM_001444.1	2.3	2.7	1.5	10.5	2.2	7.5	0.136016
205668_at	lymphocyte antigen 75	LY75	4065	205668_at	NM_002349.1	7.5	0.4	5.6	0.3	0.4	0.9	0.136069
205042_at	glucosamine (UDP-N-acetyl)-2-epimerase/N-acetylmannosamine kinase	GNE	10020	205042_at	NM_005476.2	244.2	271.6	139.9	172.7	125.1	110.7	0.136254
AFFX-TrpnX-5_at	---	---		AFFX-TrpnX-5_at	K01391.1	2.4	2.6	1.2	2.4	9.5	6	0.136259
204589_at	AMP-activated protein kinase family member 5	ARK5	9891	204589_at	NM_014840.1	94.4	140.8	79.7	79.1	71.8	51.4	0.136589
202891_at	nitrilase 1	NIT1	4817	202891_at	NM_005600.1	296.4	338.6	222.2	413.4	396.1	309.1	0.1367
204193_at	choline kinase beta	CHKB	1120	204193_at	NM_005198.2	222.3	205.7	161.7	252.9	227.7	222.6	0.136712
204105_s_at	neuronal cell adhesion molecule	NRCAM	4897	204105_s_at	NM_005010.1	228.2	343.4	167	374.7	376	304.6	0.136816
204875_s_at	GDP-mannose 4,6-dehydratase	GMDS	2762	204875_s_at	NM_001500.1	188	227.6	125.6	145.5	116.6	94	0.136825
204910_s_at	tripartite motif-containing 3	TRIM3	10612	204910_s_at	AI419307	17.9	21.5	11	10	11.3	11.7	0.136848
204832_s_at	bone morphogenetic protein receptor, type IA	BMPR1A	657	204832_s_at	NM_004329.1	251.9	274.1	110.9	134.9	109.6	102.5	0.136894
204833_at	APG12 autophagy 12-like (S. cerevisiae)	APG12L	9140	204833_at	NM_004707.1	195.3	280.5	176.4	153.8	158.6	161.1	0.136994
203551_s_at	COX11 homolog, cytochrome c oxidase assembly protein (yeast)	COX11	1353	203551_s_at	NM_004375.1	94.4	104.1	77.8	75.7	83.1	69.4	0.137056
203979_at	cytochrome P450, family 27, subfamily A, polypeptide 1	CYP27A1	1593	203979_at	NM_000784.1	15	5.4	6.9	3.3	3.7	3.7	0.137357
204548_at	steroidogenic acute regulator	STAR	6770	204548_at	NM_000349.1	2.7	1.7	2	2.9	3.4	2.4	0.137448
205056_s_at	gene rich cluster, A gene	GRCA	27239	205056_s_at	NM_019858.1	9.6	17.6	6.9	34.1	11.5	40.1	0.137474
202912_at	adrenomedullin	ADM	133	202912_at	NM_001124.1	1215.7	1250	698.7	1648.3	1436.9	1254.9	0.13748
203646_at	ferredoxin 1	FDX1	2230	203646_at	NM_004109.2	117	157	55.4	68.9	47.2	43.1	0.137486
204438_at	mannose receptor, C type 1	MRC1	4360	204438_at	NM_002438.1	18.8	21.4	12.6	17.1	2.5	2.5	0.137506
204642_at	endothelial differentiation, sphingolipid G-protein-coupled receptor, 1	EDG1	1901	204642_at	NM_001400.2	69.9	45.1	32.5	33.9	28.6	19.8	0.137556
201220_x_at	C-terminal binding protein 2	CTBP2	1488	201220_x_at	NM_001329.1	851.2	937.5	524.2	532.6	595.8	443.7	0.137774
202302_s_at	similar to splicing factor, arginine/serine-rich 4	FLJ11021	65117	202302_s_at	NM_023012.1	842.3	952.4	498.8	549	496.7	481.2	0.137998
204524_at	3-phosphoinositide dependent protein kinase-1	PDPK1	5170	204524_at	NM_002613.1	63.8	76.7	37.3	39.1	34.9	39	0.138092
202132_at	WW domain containing transcription regulator 1	WWTR1	25937	202132_at	AA081084	246.8	314.8	133.1	368.7	321.8	313.2	0.138319
204199_at	Ral GEF with PH domain and SH3 binding motif 1	RALGPS1	9649	204199_at	NM_014636.1	7.6	9.8	5.6	9.1	17.7	11.8	0.138331
203017_s_at	synovial sarcoma, X breakpoint 2 interacting protein	SSX2IP	117178	203017_s_at	R52678	118.4	224.3	99.6	64	87.7	72	0.138339
201258_at	ribosomal protein S16	RPS16	6217	201258_at	NM_001020.1	4482.5	4885.8	2788.9	3120.4	2953.7	2173.6	0.138471
202873_at	ATPase, H+ transporting, lysosomal 42kDa, V1 subunit C, isoform 1	ATP6V1C1	528	202873_at	BF034973	67.9	88.3	68.2	130.3	76.1	114.8	0.138534
202713_s_at	KIAA0391	KIAA0391	9692	202713_s_at	AA129755	247.1	236.1	142.3	170	132.3	122.2	0.138625
205492_s_at	dihydropyrimidinase-like 4	DPYSL4	10570	205492_s_at	AW090187	118.1	98	50.1	155.2	130.6	111.9	0.138679
200613_at	adaptor-related protein complex 2, mu 1 subunit	AP2M1	1173	200613_at	NM_004068.1	2018	2132.9	1329.7	1498	1334.9	1155.3	0.138767
200596_s_at	eukaryotic translation initiation factor 3, subunit 10 theta, 150/170kDa	EIF3S10	8661	200596_s_at	BE614908	784.9	678.5	393.5	430.3	360.5	409.3	0.138778
204123_at	ligase III, DNA, ATP-dependent	LIG3	3980	204123_at	NM_013975.1	114.7	119.3	42	56.8	34.1	41.7	0.138802
205779_at	receptor (calcitonin) activity modifying protein 2	RAMP2	10266	205779_at	NM_005854.1	5.5	6.2	3.5	22.9	16.3	5.1	0.138817
201656_at	integrin, alpha 6	ITGA6	3655	201656_at	NM_000210.1	593.7	703.9	262.6	366.3	221.7	169.3	0.138879
201057_s_at	golgi autoantigen, golgin subfamily b, macrogolgin (with transmembrane signal), 1	GOLGB1	2804	201057_s_at	NM_004487.1	363.2	362.2	221.3	434.7	395.6	388.9	0.138901
203525_s_at	adenomatosis polyposis coli	APC	324	203525_s_at	AI375486	131.9	152.8	78.7	91.3	73.4	72	0.139122
204329_s_at	zinc finger protein 202	ZNF202	7753	204329_s_at	N46430	35.7	26.6	19.8	24.2	5.8	13.1	0.139335
201568_at	low molecular mass ubiquinone-binding protein (9.5kD)	QP-C	27089	201568_at	NM_014402.1	3236.7	4323.4	2708	2896.7	2402.5	1898.1	0.139472
1294_at	ubiquitin-activating enzyme E1-like	UBE1L	7318	1294_at	L13852	121.7	152.3	102.5	206.3	151.6	149.1	0.139522
201183_s_at	chromodomain helicase DNA binding protein 4	CHD4	1108	201183_s_at	AI613273	540.1	707.7	404.3	428.6	365.5	358.1	0.139562
204912_at	interleukin 10 receptor, alpha	IL10RA	3587	204912_at	NM_001558.1	56.9	40.8	16.7	18.6	6.7	20.4	0.139625
202195_s_at	transmembrane emp24 protein transport domain containing 5	TMED5	50999	202195_s_at	NM_016040.1	242.2	289.2	148.2	185.8	126	98.2	0.139638
117_at	heat shock 70kDa protein 6 (HSP70B')	HSPA6	3310	117_at	X51757	59.9	35.9	32	31.8	24.9	18.5	0.139658
204878_s_at	TAO kinase 2	TAOK2	9344	204878_s_at	NM_004783.1	76.8	60.7	28.5	23.1	38	21.3	0.139759
203284_s_at	heparan sulfate 2-O-sulfotransferase 1	HS2ST1	9653	203284_s_at	AW151887	579.2	669.9	363	423.8	331.3	325.7	0.140147
203103_s_at	PRP19/PSO4 homolog (S. cerevisiae)	PRP19	27339	203103_s_at	NM_014502.1	251.7	437.5	260.8	203.1	226.5	178.7	0.140205
201875_s_at	myelin protein zero-like 1	MPZL1	9019	201875_s_at	NM_024569.1	577.8	716.5	446.3	479.2	432.2	356.6	0.140221
205743_at	SH3 and cysteine rich domain	STAC	6769	205743_at	NM_003149.1	169.3	254.2	123	118.8	91.8	118.6	0.140229
202850_at	ATP-binding cassette, sub-family D (ALD), member 3	ABCD3	5825	202850_at	NM_002858.2	1324.8	1504.2	628.6	808.5	552.7	552.2	0.140236
202944_at	N-acetylgalactosaminidase, alpha-	NAGA	4668	202944_at	NM_000262.1	125.3	168	93.7	87.1	98	79.8	0.140253
203283_s_at	heparan sulfate 2-O-sulfotransferase 1	HS2ST1	9653	203283_s_at	AK023260.1	238.3	190.6	100.7	123.4	89.7	84.6	0.140487
203447_at	proteasome (prosome, macropain) 26S subunit, non-ATPase, 5	PSMD5	5711	203447_at	AU157008	294.1	283.3	155.5	201.2	116.2	132.1	0.141061
203430_at	heme binding protein 2	HEBP2	23593	203430_at	NM_014320.1	596.2	735.6	419.7	430	436	370.6	0.141119
204739_at	centromere protein C 1	CENPC1	1060	204739_at	NM_001812.1	94.3	92.4	41.8	39.2	42.4	50.7	0.141356
205136_s_at	nuclear fragile X mental retardation protein interacting protein 1	NUFIP1	26747	205136_s_at	NM_012345.1	93.8	118.1	72.1	66.9	79.8	39.1	0.141594
201874_at	myelin protein zero-like 1	MPZL1	9019	201874_at	BF978611	1210.8	1260.5	761.3	811.3	789	757.6	0.141609
201171_at	---	---		201171_at	NM_003945.1	65.7	59	32.1	24	38.5	33.4	0.141711
200701_at	Niemann-Pick disease, type C2	NPC2	10577	200701_at	NM_006432.1	720.3	878.8	474.2	1013.3	951.9	822.8	0.14175
204743_at	transgelin 3	TAGLN3	29114	204743_at	NM_013259.1	48.3	66.1	30.9	30.4	34.6	19.2	0.141857
202501_at	microtubule-associated protein, RP/EB family, member 2	MAPRE2	10982	202501_at	NM_014268.1	530.9	660	388.9	385.9	377.9	386.9	0.141922
202150_s_at	neural precursor cell expressed, developmentally down-regulated 9	NEDD9	4739	202150_s_at	U64317.1	97.5	80.5	50.1	58.1	50.1	36.8	0.142332
201372_s_at	cullin 3	CUL3	8452	201372_s_at	NM_003590.1	13.1	14.9	12.9	19.5	21.5	13.5	0.142339
205162_at	excision repair cross-complementing rodent repair deficiency, complementation group 8	ERCC8	1161	205162_at	NM_000082.1	171.1	183.9	118.5	124.4	122.1	116.9	0.142406
200867_at	zinc finger protein 313	ZNF313	55905	200867_at	AL031685	649.8	672.1	350.5	435.3	339.6	277.7	0.142476
[truncated: 3,488 more rows]
