# Supplementary material for: Unraveling transcriptional control and cis-regulatory codes using the software suite GeneACT
Source: Genome Biol. 2006 Oct 25;7(10):R97. doi: 10.1186/gb-2006-7-10-r97 (PMC1794569; doi:10.1186/gb-2006-7-10-r97)
Supplement: Additional data file 2 — Table containing the full list that is summarized in Table 1. [file gb-2006-7-10-r97-S2.xls]

## Sheet: Full List
Regulated Gene Count: 670
Control Gene Count: 612
Name of Binding Site	Name of Transcription Factor	Sequence	ratio	Regulated Gene Frequency	Control Gene Frequency
E2F4/DP_consensus	E2F4/DP	TTTSGCGCS	8.2209	9	1
element_II_rs-4	element_II_rs-4	TTTCGCG	7.30746	8	1
E2F_CS	E2F	TTTTSSCGS	7.30746	8	1
AP-1-erk1	AP-1	CAGACTAA	6.39403	7	1
m4-AP-1_site	AP-1	GTGAGTAA	5.4806	6	1
E1A-BS4	E1A-BS4	GTCAAAGT	5.4806	6	1
E2F_site_(2)	E2F	TTTGGCGC	5.4806	6	1
E1A-BS5	E1A-BS5	TCTCAGGTG	5.4806	6	1
epsilon-NRA-FP2	undefined	GAGATACC	5.4806	6	1
HC5	HC5	CCGAAAC	4.56716	10	2
TB3	NF-IL-6	AACTGGAAA	4.56716	5	1
GCN4_CS1	GCN4	ATGASTCAT	4.56716	10	2
MyoD-MLC_(1)	MyoD	CCAGCTGGC	4.56716	5	1
Sp1-t-PA	Sp1	ACCCCGCCC	4.56716	10	2
CArG_CS	SRF	CCAWATWWGG	4.56716	5	1
RC1/RC2-CYC	RC1/RC2	TGACCGA	4.56716	5	1
DHFR-undefined-site-1	DHFR-undefined-site-1	GGATTGGC	4.11045	9	2
TopoII_RS	Topoisomerase II	RNYNNCNNGYNGKTNYCY	4.11045	9	2
element_II-rs-1	element_II-rs-1	GGCGTAA	3.65373	4	1
C/EBP-TTRS3	C/EBP	TCTTACTC	3.65373	8	2
Sp1-Vdac2	Sp1	CCTCGCCTC	3.65373	4	1
glide/gcm_CS	glide/gcm	ATRCGGGY	3.65373	4	1
spB-4bp	STAT3	TTCCGGAA	3.65373	4	1
C/EBP-AT-Site-C.2	C/EBP	TCTTAAGC	3.65373	8	2
PUT2_UAS2; PUT2_UAS.2	PUT3	GAAGCCGA	3.65373	4	1
NFkB_CS2	NF-kB	RGGGRMTYYCC	3.34925	11	3
E2F_site_(3)	E2F	TTGGCGC	3.28836	18	5
NF-E2_CS	NF-E2_CS	TGACTCAGC	3.19701	7	2
MalT-malE(1ek)	MalT	AAGGAGGATG	N/A	0	2
Bicoid-GATA-1_(2)	Bicoid	CTTAATCCC	N/A	0	1
Sp1-EII-lat	Sp1	TGGGCGTGGT	N/A	0	1
oct-element_N1	oct factors	AAATAATGC	N/A	0	1
TAF-consensus	TAF	RTCRYNNNNNACG	N/A	0	1
UaY-hxB_(1)	UaY	GTCGGGGCCG	N/A	0	1
delta-rpL32	delta	GCGGCCATC	N/A	0	1
bicoid_mut_10	bicoid-Q9	TCTAATTGC	N/A	0	1
NF-IL6-erk1_(1)	NF-IL6	TGAAGGAAT	N/A	0	1
HSV/CRH/DE2_consensus	Brn-5	GCATNNNTAAT	N/A	0	1
MET31/32_RS	MET31/MET32	AAACTGTGG	N/A	0	1
elastase_I-undefined-site-4	elastase_I-undefined-site-4	TCATTTGTA	N/A	0	1
AP-2-VGF_(1)	AP-2	TCCCCCCCCC	N/A	0	1
SP1-SV/1	Sp1	GGGGCGGAGA	N/A	0	2
crystallin-DE2B	undefined	CAGGTCAGTC	N/A	0	1
Rev-erb-alpha-CS	Rev-erb-alpha	WAWANTAGGTCA	N/A	0	1
MDR1-HT-p53-site-2	p53	GGGCTGAGCA	N/A	0	2
E2F_site_(4)	E2F	CTTCGCGG	N/A	0	3
alpha1-undefined-site-1	alpha1-undefined-site-1	GTGGTTAGC	N/A	0	1
MT-I.3	MT-I.3	TGCGTCGG	N/A	0	1
NF-Y-LPL-2; NF-Y-LPL	NF-Y	TATAGCCAATAGGTGA	N/A	0	1
T3R-beta-EGF_receptor	T3R-beta	GTCCCCGCCTC	N/A	0	2
c-Ets-1-polyoma_virus	c-Ets-1-polyoma_virus	GCAGGAAGTG	N/A	0	1
Zmhox1a-Sh_(2)	Zmhox1a	GCTGCCCGTC	N/A	0	1
GR-alpha-2u_globulin_(2)	GR	TGTGGCACA	N/A	0	2
bicoid_wt_RS; bicoid_RS	bicoid	TCTAATCCC	N/A	0	2
CRE_(11)	CRE_(11)	AGGACACACC	N/A	0	1
sevenless-undefined-site-5	sevenless-undefined-site-5	TCCCTCTTG	N/A	0	1
Sp1-ras1.1	Sp1	GCTCCGCCTC	N/A	0	1
lambda-boxA	lambda-boxA	CGCTCTTA	N/A	0	1
DHS_E_(1)	GATA-1	CCCACCCTCC	N/A	0	1
bicoid-hb	bicoid	TCCTAATCCC	N/A	0	1
VDRE/DR3_site	VDR	RGGTSANNNRGGNCA	N/A	0	1
CRH-nGRE	GR	TTTTGTCAATGGACAAGTCATAAGAA	N/A	0	1
ML1	MECA	TGTGGTAAG	N/A	0	1
PU.1-MBN	PU.1	AAGGAGGAAG	N/A	0	2
SAS1_alpha	SAP1	TCTAACG	N/A	0	2
E74A-consensus	E74A	AAYCMGGAAGT	N/A	0	1
Swi4-mdscan-motif-1	Swi6	ACGCGAA	N/A	0	1
IGFBP-1-IRS-core	HNF-3-beta	CAAAACAAACTTATTTTG	N/A	0	1
MLTF-hGH.2	MLTF	CCACGTGACC	N/A	0	1
Sp1-calpain_(2)	Sp1	CCGGCCCCGC	N/A	0	3
OBF-U2snRNA; IgHC.13	OBF	ATGCAAATAG	N/A	0	1
AhR-consensus_(1)	AhR	YNSNRNSTNGCGTGNNW	N/A	0	1
GLI_RS	GLI	GACCACCCA	N/A	0	1
delta-EF1-site	delta-EF1	TTGCTCACCT	N/A	0	1
bicoid-antp-18	bicoid	ATTTAATCCA	N/A	0	1
VDRE_CS_(1)	Vitamin D receptor	RGGTSANNRRGGNCA	N/A	0	1
CSRE_consensus_(1)	undefined	CCRTYSRNCCG	N/A	0	1
beta-actin_corelike_sequence	(SRF)	TATGGTAAT	N/A	0	3
ABRE/Em1a	HBP-1a	GGACACGTGGC	N/A	0	1
HNF-1-CS; APF_CS; HNF-1_CS2	HNF-1	RGTTAMTNNTYNNCM	N/A	0	2
CTF/NF1_site_(1)	CTF/NF1	CTGGCCTCAAG	N/A	0	3
rrn-boxA; 21-boxAr	rrn-boxA; 21-boxAr	TGCTCTTTA	N/A	0	1
Athb-2-HD_site	Athb-2	CAATSATTG	N/A	0	1
dc_box	dc_box	TSATTTGCAT	N/A	0	1
DBP_RS	DBP	TGATTTTGT	N/A	0	1
YMRF_site; Ad2MLP_US.2; MLTF-Ad-MLP	YMRF	GGCCACGTGACC	N/A	0	1
Sp1-c-jun_(1)	Sp1	GCCCGCCCCCC	N/A	0	1
E-box-L-site-CS	E12	GGMCANGTGGSNR	N/A	0	1
claudin-CdxB	Cdx	TTTTTTAAGGT	N/A	0	1
G-box/CA-element	GBF	CACACANNNNNCACACA	N/A	0	1
lck-repressive-element	undefined	TTTCATCAG	N/A	0	1
crystallin-DE1A	undefined	CATTTCTGCTG	N/A	0	1
SCB_consensus; SCB; HO_site; URS2	SBF	CACGAAAA	N/A	0	1
GCN4-TRP4_(2)	GCN4	ATGACTAAT	N/A	0	2
Elf-1-CS	Elf-1	AWMCCGGAAGTV	N/A	0	1
Sp1-artificial_sequence-10	Sp1	GGGGCTGTGT	N/A	0	1
TGF-beta2-FKH-site-1	FKHRL1	AAAATAAACA	N/A	0	1
Eve-k3	Eve	TCATTTAAAT	N/A	0	1
P7I_CS	P7I	TTGTNSKYAT	N/A	0	3
Ets/cRel/PU1-WASP	Ets/cRel/PU1	AAGTTCCTCT	N/A	0	1
AP-2-phospholipase_C_gamma1(6)	AP-2	TCCCCACGGG	N/A	0	1
HNF-1-XORF_(3); HNF-1-XORF_(2); HNF-1-HBV_(2); HNF-1-HBV; HNF-1-XORF	HNF-1	GTTAATCATTA	N/A	0	1
Sp1-EGF_receptor_(3)	Sp1	GTCCCTCCTCCTCCCGCCC	N/A	0	1
M-box	microphthalmia	GTCATGTGCT	N/A	0	1
FTF-AFP	FTF	TGTCCTTGAACA	N/A	0	1
CaRE-1	CaRF	CTATTTCGAG	N/A	0	1
COUP/EAR_CS	COUP-TF1	RGKTCANRGKTCA	N/A	0	1
core-bf-Igh	core-binding	AAACCACTA	N/A	0	1
M3b	M3b	CGATGAGNT	N/A	0	1
G-box	G-box	SGGGTGKGTT	N/A	0	3
GC-II	GC-II	GCCACCGG	N/A	0	3
BAF1-consensus_(2)	BAF1	RTCRYYNNNNACG	N/A	0	1
C/EBP-DEI.2	C/EBP	TCATACCA	N/A	0	3
AP-2-HADHSC_(3)	AP-2	CGGGGACGC	N/A	0	1
FP2_alpha1(I)	NF-I/Sp1	CCAAATTGGGGGCCGGGCCAG	N/A	0	1
NFkB-LT.4	NF-kB	GGGGAAGCCC	N/A	0	1
rpaP1-1-homol-E	rpaP1-1-homol-E	AGGGTAGGGC	N/A	0	1
Sp1-alpha-dystrobrevin_(1)	Sp1	GTGGGGGTGGGG	N/A	0	1
transferrin-Ia/I1	EBP40	TGTTTGCTTT	N/A	0	2
lambda5-site_D'_(2)	LyF-1	CATCCCAAC	N/A	0	1
Sp1-zeta-globin_(1)	Sp1	GGGAGGGTGGGG	N/A	0	1
SRF-beta-actin	SRF	CCTTATATGG	N/A	0	1
mtRNAP-nonanucleotide-RS	mtRNA polymerase	TATAAGTAA	N/A	0	1
Sp1-artificial_sequence-8	Sp1	GAGGCGGGCC	N/A	0	1
AP1-HIV.1	AP-1	ATGACTTTAC	N/A	0	1
Elk-1-beta-actin	Elk-1	GTTCCGAAAGTTGCCTTTTATGG	N/A	0	1
NFkB-MHCI-H2Kb.3	NF-kB	GGGAATCCCC	N/A	0	1
claudin-2-CdxA	Cdx	GGTTTATGG	N/A	0	1
c-Ets-1-artificial_sequence-8	c-Ets-1	TCCGGAAGTA	N/A	0	1
TXS-nfe2-2	NF-E2/p45	GCTGAGATCA	N/A	0	1
Sp1-TS_(2)	Sp1	AAGAGGCGGG	N/A	0	3
snRNP_E_-undefined-site-1	snRNP_E_-undefined-site-1	CTTCCGCTTCCG	N/A	0	1
eve-stripe2-bcd1/kr3	bicoid/Kruppel	GAAGGGATTAG	N/A	0	1
AP-2-vasopressin	AP-2	TCCCCAGGTC	N/A	0	1
AT-Alu	AT-Alu	AGCTGGGATTACAGRC	N/A	0	1
AP-2/_Sp1-_VGF	AP-2/Sp1	CCCCCCGCCC	N/A	0	2
ChORE_CS	undefined	CACGTGNNNGCC	N/A	0	1
M1a	M1a	TTCTCACTGNA	N/A	0	1
NF-GMa-IL-5	NF-GMa	AAGATTCTTC	N/A	0	1
col1a1-Y-box-3	col1a1-Y-box-3	CAAATTGGGGGC	N/A	0	1
SP1-IE3/2	Sp1	GGGGCGGGGT	N/A	0	4
NFkB-MHCI-H2Kb.1	NF-kB	GGGATTCCCC	N/A	0	1
NRF-1-ubiquinone-binding_prote	NRF-1	TGCGCCTGCGCA	N/A	0	1
OBF-SV40.1	OBF	TGCTTTGCAT	N/A	0	2
NF-Kb-p62	NF-Kb	GGGGGTTCC	N/A	0	3
Agamous-CS	Agamous	TTWCCWWWWNNGGHWW	N/A	0	1
Meis-Hoxb2-r4	Meis	GGAGCTGTCA	N/A	0	1
NRF2_site	NRF2	ACCGGAAGWS	N/A	0	1
GAL4-depGA	(GAL4)	TTATATATC	N/A	0	1
Brn-2_CS2	Brn-2	ATGMATATTNAT	N/A	0	1
PDBF-ThRE	dbpB	CTCCACCCACC	N/A	0	1
TAT-undefined-site-6	TAT-undefined-site-6	CCTGGAATGTG	N/A	0	1
OCTA-mutant-10	Oct-factors	ATTTGCATNT	N/A	0	10
Sp1-alpha-actin_(5)	Sp1	GCGGCCCTCC	N/A	0	2
lambda5-site_C_(8)	lambda5-site_C_(8)	GTGACCATGG	N/A	0	1
tPA-GC-box-I	Sp1	AGGAGGGGGA	N/A	0	1
URS1	UME6	AGCCGCCGA	N/A	0	2
Sp1-EGF_receptor_(2)	Sp1	ATCCCTCCTC	N/A	0	1
CBAR	CBAR	CCAAATAWGG	N/A	0	1
su(Hw)-MHC_class_II_DPA	su(Hw)	YRYTGCATAYYY	N/A	0	1
H4siteII	H4siteII	CTGGTCCG	N/A	0	2
AP1-HIV.2	AP-1	TTGAGCCAG	N/A	0	2
Ig_dc	Ig_dc	TGATTTGCAT	N/A	0	1
AAVN.160.O	ETFA	ATTCACGTCA	N/A	0	1
AP1-TRE0/A	AP-1	ATGAATCAG	N/A	0	2
CHS-box-II	CPRF-1	TCCACGTGGC	N/A	0	1
SP1-SV/6	Sp1	GGGGCGGGAC	N/A	0	3
SRF-CArG-box-1	SRF	CCATAAAAGG	N/A	0	1
AP-2-EGFR-site-5	AP-2	CCCCCGGCCG	N/A	0	1
Sox2_site	Sox2	TCATTGTTGGG	N/A	0	1
IgHuE2	NF-InsE2	TGCCAGCTGC	N/A	0	1
APF-AFP3; APF-AFP2; APF-AFP1	APF	AGGTTACTAGTTAACAG	N/A	0	1
bicoid_mutant_5	bicoid	TCTAATCTC	N/A	0	1
AP1-TRE-1/T	AP-1	ATGTGTCAG	N/A	0	1
NFE2_site	NFE2_site	YTGCTGASTCAY	N/A	0	1
NFkB-IL2Ra.2; NFkB-TCR-beta	NF-kB	GGGAGATTCC	N/A	0	1
Sp1-SFFVp	Sp1	AAGGGCGGGT	N/A	0	1
TGF-beta2-FKH-site-3	FKHRL1	AAAGTAAATA	N/A	0	2
NF-E2-consensus_(2)	NF-E2	YGCTGASTCAY	N/A	0	2
gERE/_gastrin_EGF-reponse_elem	undefined	GGCGGGGTGG	N/A	0	2
CF2-I-CF2	CF2-I	TATATTATA	N/A	0	5
ApoE_A	ApoE_A	CTCCCYCTGYCC	N/A	0	1
LSF_CS	LSF	GGGCGGNNNNGGGCGG	N/A	0	1
Sp1-HIV-1.3	Sp1	GGGGAGTGGC	N/A	0	2
CArG-hcact	SRF	CCAAATAAGG	N/A	0	1
CTF-consensus	CTF	YGGMNNNNNGCCAA	N/A	0	1
NFkB-TNF-alpha.2	NF-kB	GGGAATTCAC	N/A	0	1
zein_storage_protein_pMS1-unde	HMG proteins	TGCAAATTC	N/A	0	2
Sp1-AS_(1)	Sp1	GGGGCCGGGC	N/A	0	4
uPA-undefined-site-5	uPA-undefined-site-5	TGAGAAAGAG	N/A	0	1
DSXF-FBE/_B_(2)	DSXF	CTGCTAAGT	N/A	0	1
unknown-NRE_1	unknown-NRE_1	GGAGACATTTG	N/A	0	1
Ets-1/GABP-hTBP	Ets-1/GABP	GGCGGAAGTG	N/A	0	8
SP-E	SP-E	GACAGTCAT	N/A	0	1
SRF-alpha-actin_(2)	SRF	CCTTACATGG	N/A	0	1
Sp1-artificial_sequence-4	Sp1	AGGGCAGGCT	N/A	0	1
PAUSE-1_CS1	PAUSE-1 BP	TCTAGANNNTTTT	N/A	0	1
NF-IL6-vimentin	NF-IL6	TCTTTCCTAA	N/A	0	1
TEF1-PyEC9	TEF1	TGGAATGTT	N/A	0	4
c-Myb-c-Erb-B2_site_6	c-Myb	GAAAACCAT	N/A	0	3
rPRL-FPIV	rPRL-FPIV	GCTGTAATTA	N/A	0	1
CATT-BP_RS2	CATT-BP	CATTANNCATT	N/A	0	1
AP-2-proenkephalin	AP-2	AGCCCGCCGGC	N/A	0	1
YY1-GATA-3	YY1	AACATGGAT	N/A	0	1
eve_RS3; eve_CS2; eve_RS1	even-skipped	TCAGCACCG	N/A	0	1
alpha-1-AT-X-RBP	alpha-1-AT-X-RBP	CTGAGCCAGG	N/A	0	1
CuE1.4	NF-uE1	GTCAAGATGGC	N/A	0	1
c-Myb-c-Erb-B2_site_I	c-Myb	CACAACTTC	N/A	0	1
Ig_core	Ig_core	GCCAGGTGGC	N/A	0	1
Sp1-COX10_(4); Sp1-COX10_(8)	Sp1	AGGGGGGCGGG	N/A	0	1
GCN4-his3-189	GCN4	ATGACTCAT	N/A	4	0
SM22-alpha-TCE	BTEB2	GAGTGGGGCG	N/A	1	0
C/EBP-hMBN	C/EBP	ATTGGGCAA	N/A	1	0
Athb-1-HD_site	Hahb-4	CAATWATTG	N/A	3	0
KBF-1_CS	KBF-1	GGGRMTTYCCCA	N/A	1	0
IA-1_CS	IA-1	TKYYWGGGGKCR	N/A	1	0
H1TF1_RS	H1TF1	AACAAACACAAA	N/A	1	0
BC-R2_promoter-undefined-site2	BC-R2_promoter-undefined-site2	GTCACTTCCGC	N/A	1	0
HNF-6-m.tog	HNF-6	AAATCAATAG	N/A	1	0
ANF-CAMLG	ANF	CTTGAACTGG	N/A	1	0
krox20-SRE-1	Elk-1	TGTTCCTCAGTCCATATATGGGCAGCG	N/A	1	0
CBF1_CS	CBF1	CYGTGGGAAAA	N/A	1	0
Sp1-ACCA-2	Sp1	CGCGGGGCGGGGC	N/A	1	0
tPA-TRE	AP-1	ACTGTAGTG	N/A	1	0
AP-1-alpha-globin	AP-1	GATGACTCAT	N/A	1	0
hsp70_US	hsp70_US	GAAGGGAAAA	N/A	1	0
ECI-6/IkappaB-alpha-BS8	NF-kappa-B	AAAAGTTCCC	N/A	1	0
YY1-gamma-interferon-BED	YY1	ATAATGGGT	N/A	1	0
HN3	HN3	TGAAACACT	N/A	1	0
ISRE_(10)	ISRE_(10)	TTTCACTTCC	N/A	1	0
SRY-CS	SRY	WWAACAATAG	N/A	1	0
HIP1-DHFR	HIP1	ATTTCGCGCCAAA	N/A	1	0
STAT_site_(2)	STAT factors	TTCACCTGAA	N/A	1	0
c-jun-undefined-site-2	c-jun-undefined-site-2	AAGACGTCAGCCCACAATGCACCGGGCGGGCCGGGAA	N/A	1	0
Sp1-artificial_sequence-11	Sp1	GGGGCAGGGC	N/A	1	0
AP2-Hmt2a1	AP-2	CCGCCCGCGGCC	N/A	1	0
HIV-2-PuB2	Elf-1	GGCAGGAAGTA	N/A	1	0
URTF-steroid_11beta-hydroxylas	URTF	TGACGTGA	N/A	2	0
Ii-kappa-B-2	NF-kappa-B	GGGGAGCCCCC	N/A	1	0
aD-globin-CS2	aD-globin-CS2	CCGTGCGG	N/A	1	0
NFE2/maf_CS	NFE2/maf	YGCTGASTCAGCA	N/A	1	0
CuE3.4_(2)	NF-uE3	GTCATGTGG	N/A	1	0
TRE-Egr-1.1; AP1-histoneH3.2	AP-1	CTGACTCG	N/A	1	0
NF-kappa-B_site	NF-kappa-B proteins	GGRAAWTTCC	N/A	2	0
AP-2-hCG-beta	AP-2	CCCGTGGGC	N/A	1	0
rMT-III-motif-8	undefined	TCCCACCAA	N/A	2	0
mtRNAP-variant-RS-3	mtRNA polymerase	TATAAGTAG	N/A	1	0
CuE5	NF-uE5	TGCAGGTGT	N/A	1	0
NF-kappaB-APP	NF-kappaB	TCATAATAGT	N/A	1	0
EIIF-EIIaE1	EIIF	GCGCGAAA	N/A	3	0
Egr-1/Krox-24-TNF-alpha	Egr-1/Krox-24	CCGCCCCCGCG	N/A	1	0
rGH-GHF7	GHF-7	ATGAATAAATG	N/A	1	0
Sox17-CS	SOX9	AGAACAATGG	N/A	1	0
MRE-BP_CS	MRE-BP	RGCRCYCGGCC	N/A	3	0
bicoid_mut_11	bicoid-Q9	TCTAATTGT	N/A	1	0
Pdx-1-insulin-P1	Pdx-1	CCTTAATG	N/A	2	0
bicoid_mut_13	bicoid-Q9	TCTAATTAG	N/A	1	0
E2F-DHFR	E2F	TTTCGCGCCAAA	N/A	2	0
Tat_site	Tat	AGATTCTGAG	N/A	1	0
uEBP-E_CS	uEBP-E	TNNAKYNNKNNMTNATGA	N/A	1	0
OCTA-mutant-8	Oct-factors	ATTTGCAGNA	N/A	1	0
Sp1-alpha-actin_(7)	Sp1	GACCCGCCCC	N/A	1	0
GH2	GH2	ACCGACTG	N/A	1	0
hypoxic_consensus_sequence	Rox1	YYYATTGTTCTC	N/A	1	0
(GR)-Mo-MuLV; MuLV_GRBS	(GR)	AGAACAGATG	N/A	1	0
TRE-cjun.1	AP-1	GTGACATCAT	N/A	1	0
NFkB-PRDII	NF-kB	GGGAAATTCC	N/A	1	0
TRE-hMTIIA	AP-1	GTGACTCAGC	N/A	1	0
CArG-1	CArG-1	AGTCCATATATGGGCAGCGAC	N/A	1	0
hsp70.4	(SRF)	AGAAGGGAAA	N/A	1	0
GCF-beta-actin_(2)	GCF	GCGCGGGCCG	N/A	4	0
TRE-GPEI.1	AP-1	AGTCAGTCA	N/A	3	0
GCF-EGF_receptor	GCF	CAGCGCGGCC	N/A	1	0
HSV-tk-1st_distal_signal	Sp1	CGGGGCGGCG	N/A	2	0
Sp1-XIST_(1)	Sp1	GGCCACGCC	N/A	4	0
NFkB-MHCI-H2Kb.2	NF-kB	GGGGAATCCC	N/A	1	0
rp118-homol-E	rp118-homol-E	ACCTACCCT	N/A	1	0
CCBF-CLN2	Swi6	CGCGAAA	N/A	3	0
c-Myb-c-Erb-B2_site_3	c-Myb	GGCAACTCC	N/A	1	0
MyoD-MLC-A	MyoD	GCAGCAGGTG	N/A	2	0
H4TF-2_RS	H4TF-2	GTGGTCCG	N/A	2	0
AP2GC_VGF_(2)	AP2GC	CCCCGCGCGC	N/A	3	0
CREB-E4; CREB-E2A	ATF/CREB	TACGTCAT	N/A	1	0
C/EBP_CS	C/EBP	RTTGCGYAAY	N/A	1	0
CuE3.4_(1)	NF-uE3	GTCATGTGGC	N/A	1	0
IL-3-NIP-AP-2-site	ASRF	GCTGCCATGC	N/A	1	0
c-Myc-p62	c-Myc	GGGGGCCACGTG	N/A	1	0
IEF1-IEB	IEF1	GCCATCTGSC	N/A	2	0
VITF-RS	VITF	TTCTCAAAT	N/A	1	0
Oct-1/2-H2B	Oct-1/2	TATGCAAATG	N/A	1	0
E2F_CS.1	E2F	TTTCGCGC	N/A	5	0
epsilon-globin-undefined-site1	epsilon-globin-undefined-site1	AAGGGTACAAA	N/A	1	0
NF-IL2-A_RS	NF-IL2-A	ATGTAAAACA	N/A	1	0
MHCemb-BSe	NFe	GTGTCAGTCA	N/A	1	0
GHF2	Sp1	GTGGGAGGAGC	N/A	1	0
XPF-1-consensus	XPF-1	CACCTGNNNNTTCCC	N/A	1	0
gamma-globin-undefined-site-1	gamma-globin-undefined-site-1	AGAATAAATTA	N/A	1	0
E2F_CS.2	E2F	SCGSGAAAA	N/A	7	0
HA	ANF-1	TTGTGCAAGA	N/A	1	0
negative_element	negative_element	GTATGCAAAT	N/A	1	0
xER_CS	ER	GGTCANNNTGACG	N/A	1	0
AP-2-c-jun_(1)	AP-2	CGCCTGCGGA	N/A	1	0
IRF-1-SBE	STAT1	TGATTTCCCCGAAATGA	N/A	1	0
TAF-1-rbcS-611	TAF-1	GCCACGTGGC	N/A	1	0
CArG-MCK	SRF	CCATGTAAGG	N/A	1	0
Myogenin_CS	Myogenin	AACAGKTGTT	N/A	1	0
opaque-2-consensus	opaque-2	GATGAYRTGR	N/A	2	0
Egr-1-apoAI-E1	Egr-1	AGCCCCCGC	N/A	1	0
CREB/ATF-c-jun	CREB/ATF	AGACGTCA	N/A	2	0
CArG-fos; CArG-fos	SRF	CCATATTAGG	N/A	1	0
p107-E2F_site	E2F	TTTTCGCGC	N/A	2	0
AP-2-EGFR-site-3	AP-2	CCCCGGCGGC	N/A	1	0
Ubx-consensus	Ubx	TTAATKRCC	N/A	3	0
Antp_wt_RS.2; Antp_wt_RS	bicoid-Q9	ATTTAATTGA	N/A	1	0
delta-rpL7	delta-rpL7	CATGGAGGC	N/A	1	0
HoxA-5-Smad4	HoxA-5	TTTAAAAATTA	N/A	1	0
3'-enhancer-10	3'-enhancer-10	GCAGCAGGTGC	N/A	1	0
SRF-zif268_(1)	SRF	TGCTTCCCATATATGGCCATGT	N/A	1	0
FTF-DR0	FTF	GGTCAAGGTCA	N/A	1	0
TEF1-GTI*	TEF1	TGGAAAGTC	N/A	2	0
C/EBP_site_(2)	C/EBP	TTGCGCAAG	N/A	1	0
NF-kB-E-selectin_(3)	NF-kB	GGGAATTCCT	N/A	1	0
IAF_RS	IAF	GCCATCTGCT	N/A	1	0
ANF/_p53-CAMLG	ANF/p53	GGGCTTGCCC	N/A	1	0
ssDBP-1-histone_H4	ssDBP-1	CCACGTCACCG	N/A	1	0
AP2-MCK	AP-2	GGCCTGGGGA	N/A	1	0
TF-V-beta-cVITII	TF-V-beta	ATAAAAAACT	N/A	1	0
COLX-MEF2-like-	COLX-MEF2-like-	TTAAAAATAAA	N/A	2	0
rMT-III-motif-9	undefined	CAGGCACCT	N/A	4	0
Oct-1-IE-3	38261	TAATGGAAT	N/A	1	0
Swi4-mdscan-motif-3	Swi6	AAACGCG	N/A	5	0
CDEI_(3)	CBF1	TTCACGTG	N/A	1	0
CRE-like	CREB	TGACGCAA	N/A	1	0
MBF-1_RS	MBF-1	YTAAAAATAAYYY	N/A	1	0
DBP-CS	DBP	RTTAYGTAAR	N/A	4	0
myc-TCE_(1)	myc-TCE_(1)	GCGTGGGGA	N/A	1	0
GABP_site	GABP	CGGAARCGGAAR	N/A	1	0
HNF-6-r.pfk-2-GRUc	HNF-6	AAATCCATAA	N/A	1	0
Oct-1/2-IgH	Oct-1/2	AATGCAAATT	N/A	1	0
MEF2D-c-jun	MEF2D	GGGCTATTTTTAGGG	N/A	1	0
AP-4-SV40	AP-4	CCACAGCTGG	N/A	2	0
EIIaE-A	EIIaE-A	AAGGGCGCG	N/A	1	0
BCR-undefined-site-10	BCR-undefined-site-10	GCGGCGGCGGCGGCAG	N/A	1	0
AP-2_CS1	AP-2	TCCCCANGCG	N/A	1	0
MREc_(2)	MREc_(2)	TGCGCTCGT	N/A	1	0
D8	D8	TGTTGCAACA	N/A	1	0
YY1-involucrin-1	YY1	TTTCCATTTCA	N/A	1	0
O/E-1_CS	O/E-1	YTCCCYRGGGAR	N/A	3	0
MREd_(3)	MREd_(3)	TGCGCTCGG	N/A	1	0
3'_enhancer/_CD2E4	3'_enhancer/_CD2E4	ACTTTTTCCT	N/A	2	0
HNF-3_site	HNF-3	TATTGAYYYWG	N/A	1	0
PRDI-BF1_RS	PRDI-BF1	AAGTGAAAGT	N/A	1	0
ECB	ECB	TTNCCNAAANNGGNAA	N/A	2	0
TGA1a-as-1	TGA1a	TGACGTAA	N/A	2	0
Egr-1-ADA	Egr-1	GCGTGGGCG	N/A	2	0
CPC1-cpc-1	CPC1	GTGACTCAT	N/A	3	0
Pho4p-RS-type-2	Pho4p	GCACGTTTT	N/A	1	0
DRE	DRE	GAGTTGGGT	N/A	2	0
En-en-2	engrailed	CCAATTAGCC	N/A	1	0
Smad-c-Myc-2	Smad factors	CCGCCACCGCC	N/A	1	0
NF-kB-TNF-alpha-873	NF-kB	GGGGACCCCCC	N/A	1	0
ECI-6/IkappaB-alpha-BS7	NF-kappa-B	GGGAAGTACC	N/A	1	0
GCRE3	GCN4	ATGACTGCT	N/A	1	0
APP-APBalpha	USF	GGATCAGCTGAC	N/A	1	0
Adh-p1_(1)	Adf-1	GCTGCCGTCGCC	N/A	1	0
Ig-kappa.1; NFkB-IgkLC; NFkB-HIV-1.2; NF-kB-mIg-kappa	NF-kB	GGGGACTTTCC	N/A	1	0
M5	M5	CTTNTCCTNTTT	N/A	1	0
LyF-1-lck-2	LyF-1	CCTCCCAAC	N/A	3	0
NFkB-HCMV-18R; EBP1_RS; HIV-kB	NF-kB	GGGACTTTCC	N/A	1	0
opaque-2-albumin_b-32_(2)	opaque-2	GATGACATGA	N/A	1	0
ADH2.1	ADR1	TCTCCAACTT	N/A	1	0
eve-stripe2-hb3	hunchback	CATAAAAACA	N/A	1	0
Ig-MORE	Oct factors	ATRMATATGCAA	N/A	1	0
MT-I.6	MT-I.6	TGCGCCCGG	N/A	3	0
C/EBP-HBV-EnII-1	C/EBP-alpha	CTTATGTAAG	N/A	1	0
EcR-consensus_(1)	EcR	RGKTCANTGAMCY	N/A	1	0
Ins-IEF1; Nir_box	IEF1	CGCCATCTGC	N/A	1	0
SBF-BHMR	SBF-B	TAAATATAAAA	N/A	1	0
ECI-6/IkappaB-alpha-BS5	NF-kappa-B	GGGAGTTTCTC	N/A	1	0
eve-stripe2-hb1	hunchback	CGATTTTTTT	N/A	1	0
eve-stripe2-bcd4	bicoid	GAGATTATT	N/A	2	0
(Sp1)-TK.2	(Sp1)	GGGGCGGCGCGG	N/A	1	0
ECI-6/IkappaB-alpha-BS4	NF-kappa-B	GAGAAATCCCC	N/A	1	0
PER2	PER2	CCCCCCACCCCCC	N/A	1	0
c-Myb-RAG-2	c-Myb	TCAGTTAC	N/A	2	0
CDF1_RS	CDF1	CTAAATAC	N/A	4	0
rps10-homol-D	rps10-homol-D	CGTGACCG	N/A	1	0
NFkB-LT.2	NF-kB	GGGGCTTCCC	N/A	1	0
AP1-TRE-4/T	AP-1	TTGAGTCAG	N/A	2	0
IEmRNA-4/5_DS	IEmRNA-4/5_DS	GACCGGGACG	N/A	1	0
AluA	AluA	GGAGGCTGAGGCA	N/A	6	0
alphaPal-EIF2S2	alphaPal	TGCGCAGGCGCA	N/A	1	0
Myc-CF1_RS	Myc-CF1	AGAAAATGGT	N/A	2	0
motif_IIb	motif_IIb	CCGCCGCGCT	N/A	2	0
AP1-TRE+4/A	AP-1	ATGAGTCAA	N/A	1	0
neu-GTG	neu-GTG	GGTGGGGGGG	N/A	1	0
FTZ-F1-ADH	FTZ-F1	CACAAGGTC	N/A	1	0
CATT-BP_RS1	CATT-BP	GTCACCATT	N/A	1	0
bicoid_mut_9	bicoid-Q9	TCTAATTGA	N/A	1	0
ROR-alpha-1_CS	ROR-alpha-1	DWWWNWAGGTCA	N/A	1	0
alphaA-crystallin-PE2A	AP-1	CTGACTCAC	N/A	4	0
ECI-6/IkappaB-alpha-BS2	NF-kappa-B	GGAAATTCCCC	N/A	1	0
EIIaE-B'	EIIaE-B'	GTTTTCGC	N/A	1	0
Ebox_protein/_ATF/CREB_site	Ebox protein/ ATF/CREB	GTGACGCA	N/A	5	0
epsilon-NRA-FP4	undefined	CTGTATCTT	N/A	2	0
B2_RS	B2	TCCTATCA	N/A	2	0
ATBF1-MRF4	ATBF1	TTAATTAAAT	N/A	3	0
JCV-Pnt2	PCNBP	AGGGAAGGGA	N/A	3	0
NFAT_site	NFAT	ARGARATTCCA	N/A	1	0
HMG-CoA-reductase-SRE	SREBP-1	CCGCACCAT	N/A	1	0
RAR_RS; NGFI-B_RS	RAR	AGGTCATGACCT	N/A	1	0
NF-IL6-erk1_(2)	NF-IL6	TGTGGCAAT	N/A	1	0
pGHF1_(2)	GC1	ATGAATAAAT	N/A	2	0
tPA-GC-box-II	Sp1	TGGGCGGGT	N/A	1	0
opaque-2-albumin_b-32_(4)	opaque-2	GATGATATGG	N/A	1	0
SRF-CArG-box-2	SRF	CCATATAAGG	N/A	1	0
NFH3-1-histone_H3	NFH3-1	AAACAAAAGAG	N/A	1	0
muscle_E_box	Myogenin	AACAGYTGTT	N/A	1	0
CSS-B	Nished	GGTACTTC	N/A	1	0
E2F-myc	E2F	GCGGGAAAA	N/A	4	0
E2F-Ad12-E1a; E2F-Ad5-E1a.1; E2F-Ad5-E2a	E2F	GCGCGAAAA	N/A	1	0
