# Supplementary material for: Unraveling transcriptional control and cis-regulatory codes using the software suite GeneACT
Source: Genome Biol. 2006 Oct 25;7(10):R97. doi: 10.1186/gb-2006-7-10-r97 (PMC1794569; doi:10.1186/gb-2006-7-10-r97)
Supplement: Additional data file 3 — Table containing cell cycle regulated genes containing E2F or SRF binding sites. [file gb-2006-7-10-r97-S3.xls]

## Sheet: genes with E2F SRF sites
Sequence	Name	TF Name	Gene ID	Gene Name	Taxon ID
AGAAGGGAAA	hsp70.4	(SRF)	1537	|CYC1|	9606
AGAAGGGAAA	hsp70.4	(SRF)	66445	|Cyc1|	10090
AGAAGGGAAA	hsp70.4	(SRF)	300047	|LOC300047|	10116
CCATATAAGG	SRF-CArG-box-2	SRF	1958	|EGR1|AT225|ZNF225|KROX-24|NGFI-A|TIS8|ZIF-268|	9606
CCATATAAGG	SRF-CArG-box-2	SRF	13653	|Egr1|egr|TIS8|Zenk|NGFIA|Krox24|NGFI-A|Zif268|ETR103|NGF1-A|	10090
CCATATAAGG	SRF-CArG-box-2	SRF	24330	|Egr1|Ngf1|Ngfi|	10116
CCATATTAGG	CArG-fos; CArG-fos	SRF	1958	|EGR1|AT225|ZNF225|KROX-24|NGFI-A|TIS8|ZIF-268|	9606
CCATATTAGG	CArG-fos; CArG-fos	SRF	13653	|Egr1|egr|TIS8|Zenk|NGFIA|Krox24|NGFI-A|Zif268|ETR103|NGF1-A|	10090
CCATATTAGG	CArG-fos; CArG-fos	SRF	24330	|Egr1|Ngf1|Ngfi|	10116
CCATGTAAGG	CArG-MCK	SRF	315714	|LOC315714|	10116
CCATGTAAGG	CArG-MCK	SRF	4016	|LOXL1|LOXL|	9606
CCATGTAAGG	CArG-MCK	SRF	16949	|Loxl1|Loxl|	10090
CCAWATWWGG	CArG_CS	SRF	1958	|EGR1|AT225|ZNF225|KROX-24|NGFI-A|TIS8|ZIF-268|	9606
CCAWATWWGG	CArG_CS	SRF	13653	|Egr1|egr|TIS8|Zenk|NGFIA|Krox24|NGFI-A|Zif268|ETR103|NGF1-A|	10090
CCAWATWWGG	CArG_CS	SRF	24330	|Egr1|Ngf1|Ngfi|	10116
CCAWATWWGG	CArG_CS	SRF	114090	|Egr2|Krox20|	10116
CCAWATWWGG	CArG_CS	SRF	1959	|EGR2|KROX20|CMT1D|CMT4E|	9606
CCAWATWWGG	CArG_CS	SRF	13654	|Egr2|Zfp-6|Krox20|NGF1-B|	10090
CCAWATWWGG	CArG_CS	SRF	11010	|GLIPR1|GLIPR|RTVP1|	9606
CCAWATWWGG	CArG_CS	SRF	73690	|Glipr1|RTVP1|RTVP-1|mRTVP-1|	10090
CCAWATWWGG	CArG_CS	SRF	299783	|LOC299783|	10116
CCAWATWWGG	CArG_CS	SRF	360371	|LOC360371|	10116
CCAWATWWGG	CArG_CS	SRF	18798	|Plcb4|	10090
CCAWATWWGG	CArG_CS	SRF	5332	|PLCB4|PI-PLC|	9606
CCAWATWWGG	CArG_CS	SRF	6275	|S100A4|42A|18A2|CAPL|MTS1|P9KA|PEL98|	9606
CCAWATWWGG	CArG_CS	SRF	20198	|S100a4|42a|18A2|FSp1|pk9a|PeL98|	10090
CCAWATWWGG	CArG_CS	SRF	24615	|S100a4|RNP9KA|P9ka|	10116
GCGCGAAAA	E2F-Ad12-E1a; E2F-Ad5-E1a.1; E2F-Ad5-E2a	E2F	84350	|Dnmt1|	10116
GCGCGAAAA	E2F-Ad12-E1a; E2F-Ad5-E1a.1; E2F-Ad5-E2a	E2F	13433	|Dnmt1|Dnmt|MTase|Dnmt1o|Cxxc9|	10090
GCGCGAAAA	E2F-Ad12-E1a; E2F-Ad5-E1a.1; E2F-Ad5-E2a	E2F	1786	|DNMT1|MCMT|CXXC9|DNMT|	9606
GCGGGAAAA	E2F-myc	E2F	140583	|Chek1|	10116
GCGGGAAAA	E2F-myc	E2F	1111	|CHEK1|CHK1|	9606
GCGGGAAAA	E2F-myc	E2F	12649	|Chek1|Chk1|rad27|	10090
GCGGGAAAA	E2F-myc	E2F	288414	|LOC288414|	10116
GCGGGAAAA	E2F-myc	E2F	4609	|MYC|c-Myc|	9606
GCGGGAAAA	E2F-myc	E2F	17869	|Myc|c-myc|Myc2|84769|	10090
GCGGGAAAA	E2F-myc	E2F	24577	|Myc|mMyc|RNCMYC|	10116
GCGGGAAAA	E2F-myc	E2F	69263	|Rfc3|38kDa|	10090
GCGGGAAAA	E2F-myc	E2F	5983	|RFC3|MGC5276|RFC38|	9606
GCGGGAAAA	E2F-myc	E2F	81785	|Ssrp1|	10116
GCGGGAAAA	E2F-myc	E2F	6749	|SSRP1|FACT|T160|	9606
GCGGGAAAA	E2F-myc	E2F	20833	|Ssrp1|T160|	10090
SCGSGAAAA	E2F_CS.2	E2F	11702	|Amd1|AdoMetDC|	10090
SCGSGAAAA	E2F_CS.2	E2F	262	|AMD1|ADOMETDC|AMD|	9606
SCGSGAAAA	E2F_CS.2	E2F	81640	|Amd1|Amd1a|Amd1b|	10116
SCGSGAAAA	E2F_CS.2	E2F	11703	|Amd2|Amd3|	10090
SCGSGAAAA	E2F_CS.2	E2F	140583	|Chek1|	10116
SCGSGAAAA	E2F_CS.2	E2F	1111	|CHEK1|CHK1|	9606
SCGSGAAAA	E2F_CS.2	E2F	12649	|Chek1|Chk1|rad27|	10090
SCGSGAAAA	E2F_CS.2	E2F	84350	|Dnmt1|	10116
SCGSGAAAA	E2F_CS.2	E2F	13433	|Dnmt1|Dnmt|MTase|Dnmt1o|Cxxc9|	10090
SCGSGAAAA	E2F_CS.2	E2F	1786	|DNMT1|MCMT|CXXC9|DNMT|	9606
SCGSGAAAA	E2F_CS.2	E2F	8520	|HAT1|	9606
SCGSGAAAA	E2F_CS.2	E2F	107435	|Hat1|	10090
SCGSGAAAA	E2F_CS.2	E2F	288414	|LOC288414|	10116
SCGSGAAAA	E2F_CS.2	E2F	296501	|LOC296501|	10116
SCGSGAAAA	E2F_CS.2	E2F	432454	|LOC432454|	10090
SCGSGAAAA	E2F_CS.2	E2F	433194	|LOC433194|	10090
SCGSGAAAA	E2F_CS.2	E2F	4609	|MYC|c-Myc|	9606
SCGSGAAAA	E2F_CS.2	E2F	17869	|Myc|c-myc|Myc2|84769|	10090
SCGSGAAAA	E2F_CS.2	E2F	24577	|Myc|mMyc|RNCMYC|	10116
SCGSGAAAA	E2F_CS.2	E2F	69263	|Rfc3|38kDa|	10090
SCGSGAAAA	E2F_CS.2	E2F	5983	|RFC3|MGC5276|RFC38|	9606
SCGSGAAAA	E2F_CS.2	E2F	81785	|Ssrp1|	10116
SCGSGAAAA	E2F_CS.2	E2F	6749	|SSRP1|FACT|T160|	9606
SCGSGAAAA	E2F_CS.2	E2F	20833	|Ssrp1|T160|	10090
TGCTTCCCATATATGGCCATGT	SRF-zif268_(1)	SRF	1958	|EGR1|AT225|ZNF225|KROX-24|NGFI-A|TIS8|ZIF-268|	9606
TGCTTCCCATATATGGCCATGT	SRF-zif268_(1)	SRF	13653	|Egr1|egr|TIS8|Zenk|NGFIA|Krox24|NGFI-A|Zif268|ETR103|NGF1-A|	10090
TGCTTCCCATATATGGCCATGT	SRF-zif268_(1)	SRF	24330	|Egr1|Ngf1|Ngfi|	10116
TTGGCGC	E2F_site_(3)	E2F	56495	|Asna1|ArsA|	10090
TTGGCGC	E2F_site_(3)	E2F	439	|ASNA1|ARSA1|ARSA-I|MGC3821|	9606
TTGGCGC	E2F_site_(3)	E2F	268930	|AW209059|6230424P17|Myt1|Pkmyt1|	10090
TTGGCGC	E2F_site_(3)	E2F	214137	|B130017I01Rik|Parg1|A830014I19|	10090
TTGGCGC	E2F_site_(3)	E2F	12448	|Ccne2|	10090
TTGGCGC	E2F_site_(3)	E2F	9134	|CCNE2|CYCE2|	9606
TTGGCGC	E2F_site_(3)	E2F	12462	|Cct3|Cctg|TriC-P5|	10090
TTGGCGC	E2F_site_(3)	E2F	7203	|CCT3|TRIC5|Cctg|	9606
TTGGCGC	E2F_site_(3)	E2F	983	|CDC2|CDK1|	9606
TTGGCGC	E2F_site_(3)	E2F	993	|CDC25A|	9606
TTGGCGC	E2F_site_(3)	E2F	12530	|Cdc25a|	10090
TTGGCGC	E2F_site_(3)	E2F	171102	|Cdc25a|	10116
TTGGCGC	E2F_site_(3)	E2F	54237	|Cdc2a|	10116
TTGGCGC	E2F_site_(3)	E2F	12534	|Cdc2a|Cdc2|p34|	10090
TTGGCGC	E2F_site_(3)	E2F	23834	|Cdc6|CDC18L|	10090
TTGGCGC	E2F_site_(3)	E2F	990	|CDC6|CDC18L|HsCDC18|HsCDC6|	9606
TTGGCGC	E2F_site_(3)	E2F	1660	|DHX9|RHA|NDHII|LKP|NDH II|DDX9|	9606
TTGGCGC	E2F_site_(3)	E2F	13211	|Dhx9|RHA|NDHII|NDH II|	10090
TTGGCGC	E2F_site_(3)	E2F	319520	|Dusp4|	10090
TTGGCGC	E2F_site_(3)	E2F	1846	|DUSP4|MKP2|TYP|HVH2|MKP-2|	9606
TTGGCGC	E2F_site_(3)	E2F	13555	|E2f1|E2F-1|	10090
TTGGCGC	E2F_site_(3)	E2F	1869	|E2F1|E2F-1|RBBP3|RBP3|	9606
TTGGCGC	E2F_site_(3)	E2F	117280	|Hnrpu|	10116
TTGGCGC	E2F_site_(3)	E2F	51810	|Hnrpu|hnRNPU|SAFA|AW557595|AA408410|AL024437|Sp120|	10090
TTGGCGC	E2F_site_(3)	E2F	3192	|HNRPU|U21.1|HNRNPU|SAF-A|	9606
TTGGCGC	E2F_site_(3)	E2F	287101	|LOC287101|	10116
TTGGCGC	E2F_site_(3)	E2F	288919	|LOC288919|	10116
TTGGCGC	E2F_site_(3)	E2F	295230	|LOC295230|	10116
TTGGCGC	E2F_site_(3)	E2F	296297	|LOC296297|	10116
TTGGCGC	E2F_site_(3)	E2F	302975	|LOC302975|	10116
TTGGCGC	E2F_site_(3)	E2F	304577	|LOC304577|	10116
TTGGCGC	E2F_site_(3)	E2F	304859	|LOC304859|	10116
TTGGCGC	E2F_site_(3)	E2F	310833	|LOC310833|	10116
TTGGCGC	E2F_site_(3)	E2F	315969	|LOC315969|	10116
TTGGCGC	E2F_site_(3)	E2F	360621	|LOC360621|	10116
TTGGCGC	E2F_site_(3)	E2F	362485	|LOC362485|	10116
TTGGCGC	E2F_site_(3)	E2F	363006	|LOC363006|	10116
TTGGCGC	E2F_site_(3)	E2F	60587	|Mkp-2|Mkp2|	10116
TTGGCGC	E2F_site_(3)	E2F	25483	|Msx2|	10116
TTGGCGC	E2F_site_(3)	E2F	4488	|MSX2|CRS2|HOX8|FPP|PFM|PFM1|MSH|	9606
TTGGCGC	E2F_site_(3)	E2F	17702	|Msx2|Hox8|Hox8.1|	10090
TTGGCGC	E2F_site_(3)	E2F	9411	|PARG1|	9606
TTGGCGC	E2F_site_(3)	E2F	9088	|PKMYT1|MYT1|	9606
TTGGCGC	E2F_site_(3)	E2F	29332	|Stmn1|Lap18|	10116
TTGGCGC	E2F_site_(3)	E2F	16765	|Stmn1|op18|Lap18|19K|p18|p19|SMN|PP17|PP18|PR22|pig|	10090
TTGGCGC	E2F_site_(3)	E2F	3925	|STMN1|OP18|PR22|SMN|LAP18|Lag|PP19|PP17|	9606
TTGGCGC	E2F_site_(3)	E2F	20974	|Syngr3|	10090
TTGGCGC	E2F_site_(3)	E2F	9143	|SYNGR3|MGC:20003|	9606
TTGGCGC	E2F_site_(3)	E2F	6895	|TARBP2|	9606
TTGGCGC	E2F_site_(3)	E2F	21357	|Tarbp2|	10090
TTGGCGC	E2F_site_(3)	E2F	235559	|Topbp1|mKIAA0259|	10090
TTGGCGC	E2F_site_(3)	E2F	11073	|TOPBP1|TOP2BP1|	9606
TTGGCGC	E2F_site_(3)	E2F	22256	|Ung|UNG1|UNG2|	10090
TTGGCGC	E2F_site_(3)	E2F	7374	|UNG|UNG15|DGU|UNG1|HIGM4|UDG|	9606
TTTCGCGC	E2F_CS.1	E2F	16601	|Bteb1|BTEB-1|	10090
TTTCGCGC	E2F_CS.1	E2F	687	|BTEB1|KLF9|BTEB|	9606
TTTCGCGC	E2F_CS.1	E2F	983	|CDC2|CDK1|	9606
TTTCGCGC	E2F_CS.1	E2F	54237	|Cdc2a|	10116
TTTCGCGC	E2F_CS.1	E2F	12534	|Cdc2a|Cdc2|p34|	10090
TTTCGCGC	E2F_CS.1	E2F	1719	|DHFR|	9606
TTTCGCGC	E2F_CS.1	E2F	13361	|Dhfr|	10090
TTTCGCGC	E2F_CS.1	E2F	24312	|Dhfr|Dhfr1|	10116
TTTCGCGC	E2F_CS.1	E2F	117560	|Klf9|Bteb|Bteb1|	10116
TTTCGCGC	E2F_CS.1	E2F	291885	|LOC291885|	10116
TTTCGCGC	E2F_CS.1	E2F	312538	|LOC312538|	10116
TTTCGCGC	E2F_CS.1	E2F	17216	|Mcm2|BM28|CDCL1|mKIAA0030|	10090
TTTCGCGC	E2F_CS.1	E2F	4171	|MCM2|CCNL1|CDCL1|MGC10606|MITOTIN|BM28|D3S3194|KIAA0030|	9606
TTTCGCGC	E2F_CS.1	E2F	17218	|Mcm5|P1-CDC46|mCDC46|mCD46|	10090
TTTCGCGC	E2F_CS.1	E2F	4174	|MCM5|P1-CDC46|MGC5315|CDC46|	9606
TTTCGCGCCAAA	E2F-DHFR	E2F	1719	|DHFR|	9606
TTTCGCGCCAAA	E2F-DHFR	E2F	13361	|Dhfr|	10090
TTTCGCGCCAAA	E2F-DHFR	E2F	24312	|Dhfr|Dhfr1|	10116
TTTCGCGCCAAA	E2F-DHFR	E2F	291885	|LOC291885|	10116
TTTCGCGCCAAA	E2F-DHFR	E2F	17218	|Mcm5|P1-CDC46|mCDC46|mCD46|	10090
TTTCGCGCCAAA	E2F-DHFR	E2F	4174	|MCM5|P1-CDC46|MGC5315|CDC46|	9606
TTTGGCGC	E2F_site_(2)	E2F	268930	|AW209059|6230424P17|Myt1|Pkmyt1|	10090
TTTGGCGC	E2F_site_(2)	E2F	993	|CDC25A|	9606
TTTGGCGC	E2F_site_(2)	E2F	12530	|Cdc25a|	10090
TTTGGCGC	E2F_site_(2)	E2F	171102	|Cdc25a|	10116
TTTGGCGC	E2F_site_(2)	E2F	23834	|Cdc6|CDC18L|	10090
TTTGGCGC	E2F_site_(2)	E2F	990	|CDC6|CDC18L|HsCDC18|HsCDC6|	9606
TTTGGCGC	E2F_site_(2)	E2F	319520	|Dusp4|	10090
TTTGGCGC	E2F_site_(2)	E2F	1846	|DUSP4|MKP2|TYP|HVH2|MKP-2|	9606
TTTGGCGC	E2F_site_(2)	E2F	13555	|E2f1|E2F-1|	10090
TTTGGCGC	E2F_site_(2)	E2F	1869	|E2F1|E2F-1|RBBP3|RBP3|	9606
TTTGGCGC	E2F_site_(2)	E2F	287101	|LOC287101|	10116
TTTGGCGC	E2F_site_(2)	E2F	296297	|LOC296297|	10116
TTTGGCGC	E2F_site_(2)	E2F	360621	|LOC360621|	10116
TTTGGCGC	E2F_site_(2)	E2F	60587	|Mkp-2|Mkp2|	10116
TTTGGCGC	E2F_site_(2)	E2F	9088	|PKMYT1|MYT1|	9606
TTTGGCGC	E2F_site_(2)	E2F	29332	|Stmn1|Lap18|	10116
TTTGGCGC	E2F_site_(2)	E2F	16765	|Stmn1|op18|Lap18|19K|p18|p19|SMN|PP17|PP18|PR22|pig|	10090
TTTGGCGC	E2F_site_(2)	E2F	3925	|STMN1|OP18|PR22|SMN|LAP18|Lag|PP19|PP17|	9606
TTTSGCGCS	E2F4/DP_consensus	E2F4/DP	268930	|AW209059|6230424P17|Myt1|Pkmyt1|	10090
TTTSGCGCS	E2F4/DP_consensus	E2F4/DP	993	|CDC25A|	9606
TTTSGCGCS	E2F4/DP_consensus	E2F4/DP	12530	|Cdc25a|	10090
TTTSGCGCS	E2F4/DP_consensus	E2F4/DP	171102	|Cdc25a|	10116
TTTSGCGCS	E2F4/DP_consensus	E2F4/DP	23834	|Cdc6|CDC18L|	10090
TTTSGCGCS	E2F4/DP_consensus	E2F4/DP	990	|CDC6|CDC18L|HsCDC18|HsCDC6|	9606
TTTSGCGCS	E2F4/DP_consensus	E2F4/DP	1719	|DHFR|	9606
TTTSGCGCS	E2F4/DP_consensus	E2F4/DP	13361	|Dhfr|	10090
TTTSGCGCS	E2F4/DP_consensus	E2F4/DP	24312	|Dhfr|Dhfr1|	10116
TTTSGCGCS	E2F4/DP_consensus	E2F4/DP	319520	|Dusp4|	10090
TTTSGCGCS	E2F4/DP_consensus	E2F4/DP	1846	|DUSP4|MKP2|TYP|HVH2|MKP-2|	9606
TTTSGCGCS	E2F4/DP_consensus	E2F4/DP	13555	|E2f1|E2F-1|	10090
TTTSGCGCS	E2F4/DP_consensus	E2F4/DP	1869	|E2F1|E2F-1|RBBP3|RBP3|	9606
TTTSGCGCS	E2F4/DP_consensus	E2F4/DP	287101	|LOC287101|	10116
TTTSGCGCS	E2F4/DP_consensus	E2F4/DP	291885	|LOC291885|	10116
TTTSGCGCS	E2F4/DP_consensus	E2F4/DP	296297	|LOC296297|	10116
TTTSGCGCS	E2F4/DP_consensus	E2F4/DP	312538	|LOC312538|	10116
TTTSGCGCS	E2F4/DP_consensus	E2F4/DP	316273	|LOC316273|	10116
TTTSGCGCS	E2F4/DP_consensus	E2F4/DP	360621	|LOC360621|	10116
TTTSGCGCS	E2F4/DP_consensus	E2F4/DP	17216	|Mcm2|BM28|CDCL1|mKIAA0030|	10090
TTTSGCGCS	E2F4/DP_consensus	E2F4/DP	4171	|MCM2|CCNL1|CDCL1|MGC10606|MITOTIN|BM28|D3S3194|KIAA0030|	9606
TTTSGCGCS	E2F4/DP_consensus	E2F4/DP	17215	|Mcm3|P1|p1.m|	10090
TTTSGCGCS	E2F4/DP_consensus	E2F4/DP	4172	|MCM3|RLFB|HCC5|MGC1157|P1-MCM3|P1.h|	9606
TTTSGCGCS	E2F4/DP_consensus	E2F4/DP	17218	|Mcm5|P1-CDC46|mCDC46|mCD46|	10090
TTTSGCGCS	E2F4/DP_consensus	E2F4/DP	4174	|MCM5|P1-CDC46|MGC5315|CDC46|	9606
TTTSGCGCS	E2F4/DP_consensus	E2F4/DP	60587	|Mkp-2|Mkp2|	10116
TTTSGCGCS	E2F4/DP_consensus	E2F4/DP	9088	|PKMYT1|MYT1|	9606
TTTTCGCGC	p107-E2F_site	E2F	16601	|Bteb1|BTEB-1|	10090
TTTTCGCGC	p107-E2F_site	E2F	687	|BTEB1|KLF9|BTEB|	9606
TTTTCGCGC	p107-E2F_site	E2F	117560	|Klf9|Bteb|Bteb1|	10116
TTTTCGCGC	p107-E2F_site	E2F	312538	|LOC312538|	10116
TTTTCGCGC	p107-E2F_site	E2F	17216	|Mcm2|BM28|CDCL1|mKIAA0030|	10090
TTTTCGCGC	p107-E2F_site	E2F	4171	|MCM2|CCNL1|CDCL1|MGC10606|MITOTIN|BM28|D3S3194|KIAA0030|	9606
TTTTSSCGS	E2F_CS	E2F	214137	|B130017I01Rik|Parg1|A830014I19|	10090
TTTTSSCGS	E2F_CS	E2F	16601	|Bteb1|BTEB-1|	10090
TTTTSSCGS	E2F_CS	E2F	687	|BTEB1|KLF9|BTEB|	9606
TTTTSSCGS	E2F_CS	E2F	114851	|Cdkn1a|	10116
TTTTSSCGS	E2F_CS	E2F	1026	|CDKN1A|CDKN1|CIP1|WAF1|MDA-6|CAP20|P21|SDI1|	9606
TTTTSSCGS	E2F_CS	E2F	12575	|Cdkn1a|P21|CIP1|SDI1|Waf1|mda6|CAP20|p21WAF|p21Cip1|CDKI|	10090
TTTTSSCGS	E2F_CS	E2F	140583	|Chek1|	10116
TTTTSSCGS	E2F_CS	E2F	1111	|CHEK1|CHK1|	9606
TTTTSSCGS	E2F_CS	E2F	12649	|Chek1|Chk1|rad27|	10090
TTTTSSCGS	E2F_CS	E2F	8533	|COPS3|SGN3|	9606
TTTTSSCGS	E2F_CS	E2F	26572	|Cops3|Sgn3|Csn3|	10090
TTTTSSCGS	E2F_CS	E2F	117560	|Klf9|Bteb|Bteb1|	10116
TTTTSSCGS	E2F_CS	E2F	287367	|LOC287367|	10116
TTTTSSCGS	E2F_CS	E2F	291885	|LOC291885|	10116
TTTTSSCGS	E2F_CS	E2F	292019	|LOC292019|	10116
TTTTSSCGS	E2F_CS	E2F	310833	|LOC310833|	10116
TTTTSSCGS	E2F_CS	E2F	17218	|Mcm5|P1-CDC46|mCDC46|mCD46|	10090
TTTTSSCGS	E2F_CS	E2F	4174	|MCM5|P1-CDC46|MGC5315|CDC46|	9606
TTTTSSCGS	E2F_CS	E2F	9411	|PARG1|	9606
TTTTSSCGS	E2F_CS	E2F	101943	|Sf3b3|mKIAA0017|RSE1|SAP130|	10090
TTTTSSCGS	E2F_CS	E2F	23450	|SF3B3|SAP130|RSE1|KIAA0017|SF3b130|	9606
TTTTSSCGS	E2F_CS	E2F	29332	|Stmn1|Lap18|	10116
TTTTSSCGS	E2F_CS	E2F	16765	|Stmn1|op18|Lap18|19K|p18|p19|SMN|PP17|PP18|PR22|pig|	10090
TTTTSSCGS	E2F_CS	E2F	3925	|STMN1|OP18|PR22|SMN|LAP18|Lag|PP19|PP17|	9606
