# Supplementary material for: Unraveling transcriptional control and cis-regulatory codes using the software suite GeneACT
Source: Genome Biol. 2006 Oct 25;7(10):R97. doi: 10.1186/gb-2006-7-10-r97 (PMC1794569; doi:10.1186/gb-2006-7-10-r97)
Supplement: Additional data file 4 — Table containing the full list that is summarized in Table 2; the gene IDs of the miR-124 dataset used for the search are listed. [file gb-2006-7-10-r97-S4.xls]

## Sheet: Full List
miRNA name	Sequence	ratio	Regulated Frequency	Control Frequency			Control Gene Count: 72		Regulated Gene Count: 122
miR-185	UGGAGAGAAAGGCAGUUC	3.54098	6	1
miR-124a	UUAAGGCACGCGGUGAAUGCCA	3.54098	12	2
miR-145	GUCCAGUUUUCCCAGGAAUCCCUU	3.54098	6	1
miR-320	AAAAGCUGGGUUGAGAGGGCGAA	3.2459	11	2
miR-211	UUCCCUUUGUCAUCCUUCGCCU	2.95082	5	1
miR-128b	UCACAGUGAACCGGUCUCUUUC	2.95082	5	1
miR-204	UUCCCUUUGUCAUCCUAUGCCU	2.95082	5	1
miR-96	UUUGGCACUAGCACAUUUUUGC	2.95082	5	1
miR-342	UCUCACACAGAAAUCGCACCCGUC	2.65574	9	2
miR-296	AGGGCCCCCCCUCAAUCCUGU	2.55738	13	3
miR-328	CUGGCCCUCUCUGCCCUUCCGU	2.5082	17	4
miR-34a	UGGCAGUGUCUUAGCUGGUUGUU	2.47869	21	5
miR-449	UGGCAGUGUAUUGUUAGCUGGU	2.36066	12	3
miR-329	AACACACCUGGUUAACCUCUUU	2.36066	4	1
miR-210	CUGUGCGUGUGACAGCGGCUGA	2.36066	4	1
miR-331	GCCCCUGGGCCUAUCCUAGAA	2.16393	11	3
miR-15b	UAGCAGCACAUCAUGGUUUACA	2.06557	7	2
miR-183	UAUGGCACUGGUAGAAUUCACUG	2.00656	17	5
miR-324-5p	CGCAUCCCCUAGGGCAUUGGUGU	1.91803	13	4
miR-133a	UUGGUCCCCUUCAACCAGCUGU	1.91803	13	4
miR-330	GCAAAGCACACGGCCUGCAGAGA	1.91803	13	4
miR-339	UCCCUGUCCUCCAGGAGCUCA	1.86885	19	6
miR-212	UAACAGUCUCCAGUCACGGCC	1.77049	3	1
miR-221	AGCUACAUUGUCUGCUGGGUUUC	1.77049	6	2
miR-128a	UCACAGUGAACCGGUCUCUUUU	1.77049	6	2
miR-338	UCCAGCAUCAGUGAUUUUGUUGA	1.77049	3	1
miR-28	AAGGAGCUCACAGUCUAUUGAG	1.77049	3	1
miR-125a	UCCCUGAGACCCUUUAACCUGUG	1.47541	10	4
miR-199a	CCCAGUGUUCAGACUACCUGUUC	1.47541	10	4
miR-122a	UGGAGUGUGACAAUGGUGUUUGU	1.47541	5	2
miR-222	AGCUACAUCUGGCUACUGGGUCUC	1.47541	10	4
miR-483	UCACUCCUCUCCUCCCGUCUUCU	1.41639	12	5
miR-214	ACAGCAGGCACAGACAGGCAG	1.37705	21	9
miR-34c	AGGCAGUGUAGUUAGCUGAUUGC	1.34895	16	7
miR-345	UGCUGACUCCUAGUCCAGGGC	1.32787	9	4
miR-34b	UAGGCAGUGUCAUUAGCUGAUUG	1.32787	9	4
miR-135b	UAUGGCUUUUCAUUCCUAUGUG	1.18033	2	1
miR-30c	UGUAAACAUCCUACACUCUCAGC	1.18033	2	1
miR-134	UGUGACUGGUUGACCAGAGGG	1.18033	6	3
miR-7	UGGAAGACUAGUGAUUUUGUUG	1.18033	2	1
miR-324-3p	CCACUGCCCCAGGUGCUGCUGG	1.18033	18	9
miR-346	UGUCUGCCCGCAUGCCUGCCUCU	1.18033	12	6
miR-130a	CAGUGCAAUGUUAAAAGGGCAU	1.18033	2	1
miR-103	AGCAGCAUUGUACAGGGCUAUGA	1.18033	10	5
miR-10a	UACCCUGUAGAUCCGAAUUUGUG	1.18033	2	1
miR-431	UGUCUUGCAGGCCGUCAUGCA	1.18033	2	1
miR-193	AACUGGCCUACAAAGUCCCAG	1.18033	4	2
miR-184	UGGACGGAGAACUGAUAAGGGU	1.18033	6	3
miR-129	CUUUUUGCGGUCUGGGCUUGC	1.18033	2	1
miR-148b	UCAGUGCAUCACAGAACUUUGU	1.18033	2	1
miR-125b	UCCCUGAGACCCUAACUUGUGA	0.983607	5	3
miR-29b	UAGCACCAUUUGAAAUCAGUGUU	0.983607	5	3
miR-326	CCUCUGGGCCCUUCCUCCAG	0.983607	10	6
miR-24	UGGCUCAGUUCAGCAGGAACAG	0.965723	18	11
miR-107	AGCAGCAUUGUACAGGGCUAUCA	0.944262	8	5
miR-17	CAAAGUGCUUACAGUGCAGGUAGU	0.885246	6	4
miR-195	UAGCAGCACAGAAAUAUUGGC	0.885246	6	4
miR-205	UCCUUCAUUCCACCGGAGUCUG	0.885246	3	2
miR-152	UCAGUGCAUGACAGAACUUGGG	0.737705	5	4
miR-424	CAGCAGCAAUUCAUGUUUUGAA	0.708197	6	5
miR-194	UGUAACAGCAACUCCAUGUGGA	0.590164	2	2
miR-98	UGAGGUAGUAAGUUGUAUUGUU	0.590164	1	1
miR-301	CAGUGCAAUAGUAUUGUCAAAGC	0.590164	1	1
miR-187	UCGUGUCUUGUGUUGCAGCCG	0.590164	1	1
miR-365	UAAUGCCCCUAAAAAUCCUUAU	0.590164	1	1
miR-429	UAAUACUGUCUGGUAAAACCGU	0.590164	1	1
miR-135a	UAUGGCUUUUUAUUCCUAUGUGA	0.590164	1	1
miR-93	AAAGUGCUGUUCGUGCAGGUAG	0.491803	5	6
miR-16	UAGCAGCACGUAAAUAUUGGCG	0.393443	2	3
miR-340	UCCGUCUCAGUUACUUUAUAGCC	0.295082	1	2
miR-106b	UAAAGUGCUGACAGUGCAGAU	0.295082	1	2
miR-130b	CAGUGCAAUGAUGAAAGGGCAU	0.196721	1	3
miR-25	CAUUGCACUUGUCUCGGUCUGA	0.196721	1	3
miR-206	UGGAAUGUAAGGAAGUGUGUGG	0.147541	1	4
miR-132	UAACAGUCUACAGCCAUGGUCG	0.147541	1	4
miR-29c	UAGCACCAUUUGAAAUCGGU	N/A	0	2
miR-27b	UUCACAGUGGCUAAGUUCUGC	N/A	0	1
miR-27a	UUCACAGUGGCUAAGUUCCGC	N/A	0	1
miR-140	AGUGGUUUUACCCUAUGGUAG	N/A	0	1
miR-192	CUGACCUAUGAAUUGACAGCC	N/A	0	1
miR-218	UUGUGCUUGAUCUAACCAUGU	N/A	0	1
miR-30a-5p	UGUAAACAUCCUCGACUGGAAG	N/A	0	2
miR-203	GUGAAAUGUUUAGGACCACUAG	N/A	0	1
miR-29a	UAGCACCAUCUGAAAUCGGUU	N/A	0	1
miR-30e	UGUAAACAUCCUUGACUGGA	N/A	0	1
miR-433	AUCAUGAUGGGCUCCUCGGUGU	N/A	0	1
miR-32	UAUUGCACAUUACUAAGUUGC	N/A	0	1
miR-323	GCACAUUACACGGUCGACCUCU	N/A	1	0
miR-92	UAUUGCACUUGUCCCGGCCUG	N/A	1	0
miR-181b	AACAUUCAUUGCUGUCGGUGGG	N/A	1	0
miR-216	UAAUCUCAGCUGGCAACUGUG	N/A	1	0
miR-136	ACUCCAUUUGUUUUGAUGAUGGA	N/A	1	0
miR-200a	UAACACUGUCUGGUAACGAUGU	N/A	3	0
miR-101	UACAGUACUGUGAUAACUGAAG	N/A	1	0
miR-127	UCGGAUCCGUCUGAGCUUGGCU	N/A	1	0
miR-325	CCUAGUAGGUGUCCAGUAAGUGU	N/A	1	0
miR-223	UGUCAGUUUGUCAAAUACCCC	N/A	1	0
miR-9	UCUUUGGUUAUCUAGCUGUAUGA	N/A	3	0
miR-181c	AACAUUCAACCUGUCGGUGAGU	N/A	2	0
miR-191	CAACGGAAUCCCAAAAGCAGCU	N/A	1	0
miR-22	AAGCUGCCAGUUGAAGAACUGU	N/A	8	0
miR-196b	UAGGUAGUUUCCUGUUGUUGG	N/A	1	0
miR-337	UCCAGCUCCUAUAUGAUGCCUUU	N/A	7	0
miR-19a	UGUGCAAAUCUAUGCAAAACUGA	N/A	2	0
miR-151	ACUAGACUGAAGCUCCUUGAGG	N/A	2	0
miR-30b	UGUAAACAUCCUACACUCAGCU	N/A	1	0
miR-33	GUGCAUUGUAGUUGCAUUG	N/A	1	0
miR-150	UCUCCCAACCCUUGUACCAGUG	N/A	6	0
miR-31	GGCAAGAUGCUGGCAUAGCUG	N/A	3	0
miR-217	UACUGCAUCAGGAACUGAUUGGAU	N/A	2	0
miR-141	UAACACUGUCUGGUAAAGAUGG	N/A	6	0
miR-143	UGAGAUGAAGCACUGUAGCUCA	N/A	2	0
miR-19b	UGUGCAAAUCCAUGCAAAACUGA	N/A	4	0
miR-142-3p	UGUAGUGUUUCCUACUUUAUGGA	N/A	1	0
miR-99b	CACCCGUAGAACCGACCUUGCG	N/A	1	0
miR-335	UCAAGAGCAAUAACGAAAAAUGU	N/A	1	0
miR-21	UAGCUUAUCAGACUGAUGUUGA	N/A	1	0
