# Supplementary material for: Unraveling transcriptional control and cis-regulatory codes using the software suite GeneACT
Source: Genome Biol. 2006 Oct 25;7(10):R97. doi: 10.1186/gb-2006-7-10-r97 (PMC1794569; doi:10.1186/gb-2006-7-10-r97)
Supplement: Additional data file 5 — Table containing the original DNA microarray data generated by Tomczak and coworkers [40] used for the DBSS; gene IDs of regulated and control gene sets used for the search are listed. [file gb-2006-7-10-r97-S5.xls]

## Sheet: C2C12 d2 to d0 1.4 fold down
Entrez Gene
546024
546020
545847
545366
545196
545196
544752
449521
434794
434722
434498
434234
434220
434220
433855
432699
432442
406220
406217
387524
386484
384422
382864
382657
382423
381845
381781
381774
381738
381697
381633
381633
381598
380967
380878
380794
380793
380793
360213
353502
353310
353085
338367
333201
333182
331026
330173
328694
328110
328099
328099
321019
320982
320528
320181
319900
319765
319710
319640
319625
319625
319448
319189
280668
280621
271844
269846
269823
269209
269113
268752
268752
268591
268482
268470
266459
264064
258448
252967
246703
246703
246277
245555
244646
244631
244216
244152
243529
242687
241296
239435
239217
238257
237988
236848
236219
235674
235431
235431
235180
235036
234373
234366
234366
233836
233552
233552
233549
233033
232976
232919
232910
232807
232157
232087
231914
231871
231600
231583
231507
231440
231413
231327
230857
230279
230163
230157
229512
229279
229005
228361
228140
227753
226169
226144
226090
225994
225363
225363
225363
225358
225339
225027
225027
224440
224019
223775
223754
223753
223527
223453
223433
223433
223255
218978
217664
217127
217057
216818
216445
216440
216350
216238
216233
216151
215449
215280
214601
214597
214498
214403
214290
214290
214137
213742
213539
212514
212398
212285
212070
211673
211666
211652
211623
210998
210044
208177
207781
193813
192897
192658
192200
192199
192176
192164
192160
171470
171212
170768
170758
170716
140780
140499
118451
117150
116940
114716
114664
114600
113868
110911
110854
110809
110695
110454
110308
110208
110135
110109
110067
110058
109910
109880
109857
109711
109689
109620
109333
109331
109135
109079
109077
108958
108888
108841
108802
108655
108655
108100
108014
108013
108012
107939
107652
107435
107250
107197
106952
106952
106906
106755
106572
106026
105866
105427
105245
104799
104759
104662
104457
104362
104318
104158
104009
103794
103712
103712
103569
103503
102693
102657
102657
102423
102423
102294
102097
101957
101612
100604
100519
100515
100206
100177
100088
99887
99499
99377
99029
98952
98932
98752
98366
98134
98054
97998
97959
97871
97816
97723
97690
97683
97544
97487
97351
97225
97222
97073
97065
96982
96967
96955
96882
96878
96867
94242
94214
94213
93760
93747
93692
84506
84113
83924
83797
83673
83397
81910
81877
81701
81600
80837
80752
80384
79059
78977
78655
78558
78376
78329
77975
77853
77634
77605
77106
77086
76954
76905
76893
76686
76650
76650
76551
76483
76263
75956
75614
75604
75483
75365
75316
75234
74781
74570
74246
74204
74192
74175
74155
74155
74022
74012
73836
73712
73708
73703
73693
73679
73674
73112
73074
73074
72962
72930
72844
72719
72655
72599
72567
72515
72515
72502
72462
72415
72357
72306
72124
72108
72075
72042
71843
71838
71835
71775
71670
71586
71514
71514
71514
71340
71081
70984
70810
70790
70779
70646
70564
70561
70434
70337
70174
70059
70021
70008
69908
69903
69863
69749
69747
69742
69737
69581
69581
69574
69554
69537
69445
69317
69178
69116
69110
69010
68970
68910
68850
68841
68813
68631
68631
68598
68591
68552
68552
68480
68463
68436
68416
68347
68342
68198
68195
68147
68147
68119
68077
68039
68021
67991
67991
67963
67949
67938
67923
67923
67890
67881
67874
67874
67870
67865
67843
67834
67815
67815
67804
67784
67760
67758
67713
67701
67684
67604
67603
67547
67531
67522
67460
67456
67451
67451
67451
67399
67393
67389
67373
67299
67199
67155
67149
67134
67117
67103
67065
67062
67042
67041
67040
67040
66996
66978
66964
66953
66943
66942
66916
66894
66868
66860
66819
66810
66736
66681
66646
66645
66616
66596
66540
66478
66447
66437
66392
66380
66379
66373
66268
66225
66212
66206
66182
66161
66140
66120
66119
66098
66070
66066
66058
66048
66043
65970
65960
64930
64898
64898
64707
64697
64685
64294
64143
64075
64058
64008
63986
63959
63856
60532
60510
60321
60315
59310
59308
59028
59014
59010
59009
58998
58170
57813
57811
57808
57775
57443
57435
57321
57319
57269
57266
57264
57263
57247
57230
56876
56873
56802
56791
56752
56745
56745
56737
56726
56722
56720
56716
56700
56693
56640
56628
56628
56615
56550
56550
56531
56515
56506
56494
56494
56486
56485
56470
56464
56454
56453
56429
56403
56399
56388
56384
56374
56363
56362
56349
56307
56304
56294
56278
56264
56215
56213
56212
56096
56045
55992
55989
55949
55942
55936
54683
54637
54613
54562
54524
54484
54420
54409
54405
54393
54384
54383
54381
54371
54371
54368
54366
54216
54204
54167
54159
54140
54140
54130
53877
53869
53860
53761
53625
53624
53619
53606
53601
53421
53419
53381
53320
53314
52910
52793
52635
52609
52521
52357
52331
52250
52234
52164
52145
52124
52123
52062
52054
52004
51896
51880
51845
51795
51789
50928
50926
50912
50909
50909
50875
50781
50709
50702
30959
30942
30938
30935
30877
30843
30839
30805
29876
29876
29875
29875
29817
29811
29809
28146
28120
28114
28109
28062
28037
27998
27993
27993
27973
27971
27493
27491
27419
27385
27362
27362
27354
27280
27226
27205
27103
27078
27062
27060
27058
27057
27056
27015
27007
26968
26950
26947
26918
26910
26908
26904
26897
26896
26878
26877
26874
26558
26556
26457
26451
26439
26433
26429
26427
26423
26419
26413
26412
26407
26401
26400
26397
26397
26388
26388
26373
26364
26362
26359
24127
24110
24105
24070
23991
23964
23955
23950
23934
23923
23908
23892
23882
23879
23872
23856
23827
23805
23805
23796
23795
23795
23790
23789
22793
22789
22782
22773
22770
22762
22761
22758
22756
22755
22704
22697
22695
22694
22691
22687
22680
22658
22651
22642
22634
22632
22598
22596
22590
22436
22420
22419
22410
22403
22402
22390
22388
22384
22379
22364
22353
22350
22348
22343
22339
22337
22333
22330
22330
22329
22329
22329
22318
22300
22297
22275
22262
22253
22248
22247
22240
22239
22238
22235
22221
22184
22178
22177
22164
22163
22157
22141
22139
22083
22068
22067
22057
22033
22029
22026
21990
21987
21958
21954
21946
21938
21928
21926
21909
21885
21872
21859
21847
21847
21833
21824
21824
21822
21817
21807
21804
21803
21802
21780
21778
21755
21753
21744
21744
21743
21683
21673
21664
21645
21463
21452
21429
21420
21419
21415
21412
21410
21410
21401
21400
21389
21386
21385
21385
21379
21372
21355
21354
21350
21339
20979
20975
20962
20947
20945
20941
20941
20935
20911
20908
20905
20897
20890
20888
20887
20887
20872
20868
20865
20845
20811
20758
20729
20724
20720
20698
20686
20684
20678
20677
20677
20674
20672
20671
20664
20655
20617
20615
20613
20604
20600
20586
20568
20556
20544
20541
20541
20538
20532
20528
20526
20525
20522
20515
20514
20513
20510
20504
20495
20493
20474
20473
20471
20459
20451
20448
20448
20443
20442
20410
20405
20404
20402
20394
20392
20390
20384
20383
20383
20379
20370
20364
20361
20352
20351
20344
20341
20339
20322
20315
20315
20312
20308
20307
20306
20301
20301
20296
20288
20274
20273
20269
20266
20262
20262
20256
20255
20254
20248
20230
20229
20218
20210
20204
20197
20197
20196
20196
20196
20194
20193
20187
20148
20147
20135
20133
20132
20128
20024
20018
19989
19886
19886
19885
19883
19881
19876
19766
19762
19762
19752
19736
19735
19731
19715
19711
19700
19699
19699
19696
19695
19693
19659
19657
19649
19647
19647
19418
19415
19411
19401
19340
19298
19296
19283
19283
19280
19279
19267
19266
19266
19264
19263
19261
19260
19260
19253
19252
19246
19242
19226
19225
19224
19224
19219
19218
19214
19211
19208
19207
19202
19194
19186
19172
19170
19159
19159
19153
19146
19142
19134
19133
19132
19132
19128
19126
19119
19114
19112
19111
19107
19107
19099
19092
19085
19073
19072
19064
19051
19051
19039
19023
19018
19016
18986
18984
18933
18858
18858
18816
18814
18807
18803
18797
18795
18795
18793
18792
18788
18787
18786
18784
18783
18776
18771
18764
18761
18759
18755
18753
18753
18742
18736
18716
18687
18685
18675
18654
18647
18645
18641
18616
18616
18613
18606
18605
18598
18596
18590
18587
18585
18584
18575
18574
18573
18573
18571
18566
18559
18552
18550
18549
18548
18546
18546
18542
18505
18488
18478
18476
18453
18441
18440
18417
18414
18412
18400
18390
18378
18317
18295
18295
18294
18290
18242
18232
18227
18220
18201
18196
18196
18183
18167
18162
18159
18142
18139
18139
18131
18130
18113
18106
18104
18104
18101
18089
18082
18073
18050
18050
18049
18044
18035
18027
18022
18019
18018
18008
18003
17979
17972
17967
17965
17954
17939
17938
17933
17932
17927
17920
17918
17909
17898
17885
17882
17880
17873
17870
17869
17843
17841
17837
17836
17772
17750
17748
17695
17686
17684
17537
17536
17534
17474
17454
17451
17436
17433
17428
17423
17395
17395
17392
17391
17390
17386
17385
17384
17381
17364
17357
17349
17319
17313
17294
17286
17285
17257
17256
17240
17230
17228
17219
17196
17194
17188
17187
17184
17183
17181
17174
17173
17159
17150
17140
17133
17132
17131
17130
17123
17112
17105
17101
17095
17082
17071
17069
17068
17067
17060
17060
17035
17001
16997
16992
16988
16978
16956
16956
16949
16939
16922
16918
16913
16909
16904
16882
16876
16876
16875
16873
16859
16859
16854
16848
16846
16842
16842
16841
16822
16821
16818
16816
16803
16796
16790
16784
16784
16775
16709
16700
16694
16678
16669
16669
16668
16667
16666
16665
16663
16663
16658
16656
16643
16635
16625
16624
16624
16621
16613
16601
16589
16579
16543
16536
16535
16534
16532
16522
16522
16519
16518
16516
16516
16509
16508
16498
16497
16493
16492
16491
16483
16477
16477
16476
16451
16442
16439
16439
16438
16433
16430
16427
16423
16404
16402
16392
16391
16365
16328
16326
16324
16323
16206
16199
16194
16193
16188
16181
16178
16177
16175
16174
16171
16169
16164
16156
16142
16017
16017
16012
16011
16010
16010
16008
16007
16006
16000
15969
15968
15967
15967
15965
15959
15957
15951
15950
15936
15931
15931
15903
15902
15901
15900
15874
15587
15572
15562
15560
15551
15550
15531
15502
15500
15499
15497
15495
15494
15492
15486
15476
15473
15463
15463
15463
15451
15446
15444
15432
15430
15398
15387
15382
15377
15375
15368
15364
15361
15360
15284
15277
15277
15234
15229
15228
15218
15216
15208
15208
15205
15200
15130
15118
15117
15116
15111
15064
15042
15019
15006
15001
15000
15000
14998
14979
14968
14967
14963
14962
14961
14960
14934
14913
14912
14874
14871
14870
14867
14866
14866
14864
14863
14862
14860
14859
14858
14854
14853
14836
14829
14825
14825
14812
14810
14806
14800
14799
14799
14790
14778
14763
14760
14758
14756
14729
14727
14726
14724
14715
14706
14696
14683
14683
14679
14674
14667
14658
14645
14630
14629
14623
14621
14620
14619
14616
14615
14611
14601
14600
14585
14573
14571
14567
14560
14538
14525
14473
14465
14461
14461
14459
14457
14455
14455
14453
14453
14451
14432
14430
14425
14422
14420
14417
14415
14408
14403
14402
14400
14395
14381
14373
14368
14366
14352
14314
14312
14311
14294
14291
14290
14283
14281
14266
14257
14241
14238
14236
14234
14234
14221
14219
14205
14200
14190
14186
14182
14180
14179
14173
14167
14164
14161
14160
14132
14130
14128
14121
14114
14114
14114
14102
14102
14088
14086
14085
14080
14080
14071
14070
14067
14066
14062
14062
14062
14049
14048
14042
14030
14017
14017
14008
13924
13924
13924
13874
13874
13869
13864
13856
13849
13848
13841
13839
13837
13836
13809
13723
13717
13684
13664
13661
13660
13654
13653
13649
13649
13645
13641
13609
13607
13593
13592
13591
13532
13531
13529
13528
13511
13506
13436
13435
13429
13429
13426
13419
13419
13406
13396
13393
13392
13390
13383
13380
13345
13206
13205
13196
13196
13179
13176
13143
13132
13132
13132
13131
13131
13117
13109
13106
13097
13078
13078
13070
13057
13052
13047
13038
13036
13035
13032
13030
13030
13030
13019
13017
13017
13010
13008
13007
13007
13000
12986
12984
12978
12977
12972
12969
12967
12965
12961
12955
12950
12931
12927
12902
12896
12894
12890
12876
12876
12873
12873
12870
12865
12858
12841
12839
12834
12833
12833
12827
12826
12825
12825
12825
12824
12815
12810
12798
12794
12785
12780
12778
12776
12775
12774
12771
12767
12766
12752
12737
12725
12723
12722
12716
12703
12686
12677
12661
12653
12653
12652
12638
12638
12638
12630
12628
12623
12622
12614
12608
12607
12606
12591
12576
12568
12564
12555
12519
12518
12516
12514
12509
12508
12505
12501
12495
12493
12490
12482
12479
12477
12457
12457
12427
12424
12394
12393
12393
12388
12369
12369
12365
12363
12350
12349
12344
12338
12337
12334
12319
12311
12290
12290
12269
12261
12260
12227
12212
12193
12193
12177
12169
12156
12156
12156
12155
12145
12143
12143
12140
12116
12091
12064
12062
12057
12051
12043
12040
12022
11998
11977
11910
11899
11889
11883
11853
11842
11839
11832
11826
11816
11812
11806
11793
11787
11787
11784
11777
11765
11761
11737
[truncated: 48 more rows]

## Sheet: C2C12 All time point 2 fold up
Entrez Gene
380928
329828
320204
319625
319554
268566
252837
241035
240726
234593
234366
231464
229589
229285
226251
224454
217721
217684
216459
215653
213006
212531
207839
192156
171284
170472
140781
140742
114249
110911
110460
110196
104174
101118
99167
98660
96961
96957
93759
83679
81879
78816
78785
77569
77569
76884
76509
75625
74175
73166
72147
72103
72017
71982
71728
71620
69454
69253
69253
68507
68379
68366
68041
68024
67914
67736
67484
67171
67063
66514
66473
66425
66278
66273
66234
66214
66109
60406
59021
56772
56642
56513
56504
56437
56398
56323
56190
56047
56012
54353
53620
53376
53376
53357
53311
52398
52250
52231
51873
50795
50795
50706
30865
29820
27428
27214
27206
27027
26450
24131
24053
24052
24051
23999
23945
23857
22644
22637
22437
22409
22365
22153
22057
22042
22042
22042
22042
21957
21956
21955
21953
21952
21950
21925
21924
21912
21899
21832
21679
21679
21674
21384
21384
21384
20972
20928
20866
20649
20536
20518
20502
20502
20496
20391
20391
20358
20264
20234
20190
19373
19309
19293
19268
19228
19212
19200
19200
19130
19024
18985
18946
18767
18767
18642
18600
18516
18419
18260
18194
18194
18175
18023
17930
17929
17907
17907
17906
17901
17896
17885
17884
17883
17879
17830
17777
17388
17260
17260
17260
17260
17189
16979
16800
16618
16582
16561
16515
16480
16431
16401
16332
16176
16009
16009
15958
15932
15483
15464
15404
15221
14937
14773
14681
14563
14313
14245
14181
14168
14154
14154
14118
14077
14065
14063
14061
14055
13867
13867
13845
13647
13595
13527
13479
13371
13360
13180
13170
13138
13138
13121
13112
13056
13009
12992
12955
12869
12862
12842
12837
12763
12723
12715
12709
12695
12667
12654
12581
12577
12575
12575
12554
12491
12398
12391
12391
12373
12372
12335
12335
12335
12322
12322
12292
12224
12180
12053
11938
11937
11937
11870
11861
11811
11790
11752
11744
11735
11622
11565
11474
11474
11472
11464
11459
11449
11449
11430

## Sheet: raw data
fold_2_0	fold_4_0	fold_6_0	fold_8_0	fold_10_0	ID_REF	Entrez Gene	Gene Title	Gene Symbol
1.51777	4.5796	1.04791	0.96136	1.1221	100001_at	12502	CD3 antigen, gamma polypeptide	Cd3g
1.43139	0.529106	2.63358	2.38773	0.889813	100002_at	16426	inter-alpha trypsin inhibitor, heavy chain 3	Itih3
9.82853	8.88584	9.41308	12.2177	7.54816	100003_at	20190	ryanodine receptor 1, skeletal muscle	Ryr1
1.05356	1.28972	0.922731	1.02465	1.11846	100004_at	77065	RIKEN cDNA 5930412E23 gene	5930412E23Rik
2.03304	1.87337	1.71166	1.97691	1.99744	100005_at	22032	Tnf receptor associated factor 4	Traf4
0.874927	1.08974	1.07469	1.12444	1.21264	100006_at	12552	cadherin 11	Cdh11
0.971554	1.15251	1.0117	1.14848	1.20253	100007_at	272359	interferon regulatory factor 2 binding protein 1	Irf2bp1
0.693117	1.5004	1.24615	0.853441	0.967611	100009_r_at	20674	SRY-box containing gene 2	Sox2
1.38351	1.31133	1.5621	1.42377	1.29924	100010_at	16599	Kruppel-like factor 3 (basic)	Klf3
1.53993	1.69582	1.43915	1.37827	1.08785	100011_at	16599	Kruppel-like factor 3 (basic)	Klf3
0.912148	1.04804	0.895333	1.04736	0.914379	100012_at	16792	lysosomal-associated protein transmembrane 5	Laptm5
0.804643	1.08375	0.931466	0.750147	1.13972	100013_at	70110	interferon-induced protein 35	Ifi35
0.838617	0.757636	0.673901	0.608573	0.726258	100014_at	24086	tousled-like kinase 2 (Arabidopsis)	Tlk2
0.852688	1.03483	0.91601	0.73191	1.07247	100015_at	22612	Yamaguchi sarcoma viral (v-yes) oncogene homolog 1	Yes1
0.420793	0.543472	0.513189	0.466023	0.455707	100016_at	17385	matrix metallopeptidase 11	Mmp11
22.7111	20.9188	21.578	25.4131	25.838	100017_at	53311	myosin binding protein H	Mybph
1.80501	1.79655	1.43282	1.71687	1.50707	100018_at	17764	metal response element binding transcription factor 1	Mtf1
0.731352	1.31517	0.913414	1.0271	0.980081	100019_at	13003	chondroitin sulfate proteoglycan 2	Cspg2
0.828316	1.09624	0.908031	0.989239	0.837305	100020_at	20535	solute carrier family 4 (anion exchanger), member 2	Slc4a2
1.66716	1.43864	1.63883	1.67613	1.72031	100021_at	11435	cholinergic receptor, nicotinic, alpha polypeptide 1 (muscle)	Chrna1
0.869113	0.805117	0.894936	0.90244	0.727944	100022_at	12700	cytokine inducible SH2-containing protein	Cish
1.16135	0.412665	0.675508	0.987628	0.755085	100023_at	17865	myeloblastosis oncogene-like 2	Mybl2
16.6722	10.2811	16.3477	20.6539	18.0448	100024_at	27428	shroom	Shrm
1.0365	0.640194	0.626306	0.479375	0.553086	100026_at	12035	branched chain aminotransferase 1, cytosolic	Bcat1
0.947973	1.04011	0.990229	1.12006	1.08238	100027_s_at	56273	peroxisomal biogenesis factor 14	Pex14
1.27387	0.525605	1.00048	0.660087	1.49061	100028_r_at	56273	peroxisomal biogenesis factor 14	Pex14
0.933651	0.858927	0.992656	0.965128	1.01648	100029_at	56273	peroxisomal biogenesis factor 14	Pex14
1.11874	0.412222	0.849785	0.4159	0.543838	100030_at	22271	uridine phosphorylase 1	Upp1
0.799221	1.05472	0.695517	0.675867	0.570524	100032_at	20683	trans-acting transcription factor 1	Sp1
1.27022	0.933776	1.07986	1.08392	1.22418	100033_at	17685	mutS homolog 2 (E. coli)	Msh2
0.12034	0.916126	0.561588	0.810373	0.313209	100034_at	20724	serine (or cysteine) peptidase inhibitor, clade B, member 5	Serpinb5
1.0345	0.979419	1.28148	1.25847	1.02966	100035_at	18160	natriuretic peptide receptor 1	Npr1
0.846607	0.557664	0.623288	0.56008	0.553687	100037_at	66942	DEAD (Asp-Glu-Ala-Asp) box polypeptide 18	Ddx18
0.977318	1.22935	1.23347	0.93911	1.15655	100039_at	56530	transmembrane protein 4	Tmem4
0.880397	0.686632	0.829249	0.845276	0.773167	100040_at	27397	mitochondrial ribosomal protein L17	Mrpl17
0.842931	0.797888	0.815614	0.769202	0.826259	100041_at	68066	DNA segment, Chr 11, ERATO Doi 333, expressed	D11Ertd333e
1.17891	1.31796	1.41883	1.48116	1.3872	100042_at	14651	hydroxyacyl glutathione hydrolase	Hagh
0.795468	0.999944	0.678005	0.828759	0.860101	100043_f_at	76943	RIKEN cDNA 2310020A21 gene	2310020A21Rik
0.417762	0.919801	0.648391	0.396919	1.32669	100044_at	18417	claudin 11	Cldn11
1.48836	1.26878	1.22228	1.31237	1.25779	100046_at	17768	methylenetetrahydrofolate dehydrogenase (NAD+ dependent), methenyltetrahydrofolate cyclohydrolase	Mthfd2
1.1676	1.44944	0.497191	0.599251	0.518727	100047_at	20614	synaptosomal-associated protein 25	Snap25
1.17003	1.18215	1.06633	1.25827	1.31938	100048_at	109905	RAS-related protein-1a	Rap1a
0.432337	2.18805	0.369069	0.941125	0.615993	100049_at	15361	high mobility group AT-hook 1	Hmga1
0.135114	0.134025	0.117385	0.154593	0.153896	100050_at	15901	inhibitor of DNA binding 1	Id1
0.931423	1.08594	1.10305	1.00727	1.09799	100051_at	13830	stomatin	Stom
0.707729	0.747182	0.772947	0.757649	0.881643	100052_at	13830	stomatin	Stom
0.825467	0.516771	0.73737	0.687385	0.760582	100054_s_at	227695	DNA segment, Chr 2, Wayne State University 81, expressed	D2Wsu81e
0.773475	1.00365	0.859292	0.89964	1.02652	100056_at	30050	F-box and WD-40 domain protein 2	Fbxw2
0.966666	1.00075	1.00007	1.02017	0.946398	100057_at	67711	non-SMC element 1 homolog (S. cerevisiae)	Nsmce1
1.18009	1.18561	1.12784	1.13898	1.22875	100058_at	67238	RIKEN cDNA 2810453I06 gene	2810453I06Rik
0.700563	1.05295	1.39701	1.80175	0.999096	100059_at	13057	cytochrome b-245, alpha polypeptide	Cyba
1.66923	6.65769	3.89231	1.81538	0.538462	100060_i_at		kallikrein 6 /// kallikrein 5	Klk6 /// Klk5
1.5484	1.7981	2.45871	2.89095	2.88779	100061_f_at	16612	kallikrein 6	Klk6
1.65328	0.940456	0.926366	0.65844	0.941353	100062_at	17215	minichromosome maintenance deficient 3 (S. cerevisiae)	Mcm3
1.24404	1.28493	1.51601	1.17972	1.25933	100064_f_at	14609	gap junction membrane channel protein alpha 1	Gja1
1.41337	0.932835	1.3849	1.0932	1.17082	100065_r_at	14609	gap junction membrane channel protein alpha 1	Gja1
1.41954	1.14777	1.08656	1.1738	1.23286	100066_at	14450	phosphoribosylglycinamide formyltransferase	Gart
1.28769	0.836974	0.887054	0.696857	0.842302	100067_at		aldo-keto reductase family 1, member B3 (aldose reductase) /// similar to Aldo-keto reductase family 1, member B3 (aldose reductase)	Akr1b3 /// LOC432549
0.808511	0.657515	1.62114	1.31091	1.16404	100068_at	11668	aldehyde dehydrogenase family 1, subfamily A1	Aldh1a1
1.31865	1.00632	1.43935	1.79388	1.00999	100069_at	13107	cytochrome P450, family 2, subfamily f, polypeptide 2	Cyp2f2
0.508837	0.979364	0.820483	0.706793	0.737747	100071_at	17841	major urinary protein 2	Mup2
1.16657	1.16621	1.4103	1.51466	1.64276	100072_at	26371	WD repeat domain 39	Wdr39
1.43224	1.15068	1.18321	1.06631	1.28161	100073_at	68043	RIKEN cDNA 2510005D08 gene	2510005D08Rik
1.56394	1.12141	0.921687	1.00672	1.50268	100074_at	67511	transmembrane emp24 protein transport domain containing 9	Tmed9
0.918129	1.12433	0.744978	0.688279	0.831172	100078_at	11808	apolipoprotein A-IV	Apoa4
1.20771	1.17015	1.13796	1.28308	1.24115	100079_at	66218	NADH dehydrogenase (ubiquinone) 1 beta subcomplex, 9	Ndufb9
0.683912	0.760276	0.749646	0.945606	1.49468	100080_at	19194	parotid secretory protein	Psp
1.68259	0.873709	1.158	1.12795	1.30411	100081_at	20867	stress-induced phosphoprotein 1	Stip1
0.971466	0.872517	1.04073	1.16453	0.779191	100082_at	21405	transcription factor 1	Tcf1
0.619261	0.673314	0.602704	0.565552	0.492429	100084_at	22350	villin 2	Vil2
1.28098	2.70649	0.691723	1.90336	0.933781	100085_at	14598	gamma-glutamyltransferase 1	Ggt1
0.971668	0.826028	1.05803	1.14536	1.20356	100086_at	16976	low density lipoprotein receptor-related protein associated protein 1	Lrpap1
1.00164	0.816143	1.00508	1.03831	0.943385	100088_at	19046	protein phosphatase 1, catalytic subunit, beta isoform	Ppp1cb
1.50471	1.29364	1.48943	1.44047	1.44665	100089_at	19038	peptidylprolyl isomerase C	Ppic
1.04777	0.845553	1.07505	0.912022	1.03102	100091_at	110172	solute carrier family 35, member B1	Slc35b1
0.911636	0.950387	0.930769	0.862758	0.910931	100093_at	18555	PCTAIRE-motif protein kinase 1	Pctk1
1.26668	1.0479	1.12093	1.12716	1.10429	100094_at	20924	suppressor of Ty 5 homolog (S. cerevisiae)	Supt5h
1.28655	1.30722	1.33785	1.40106	1.22575	100095_at	20778	scavenger receptor class B, member 1	Scarb1
1.25728	1.70785	1.63282	1.43807	1.58701	100099_at	20597	sphingomyelin phosphodiesterase 1, acid lysosomal	Smpd1
1.72968	3.23544	3.04782	2.43826	2.70183	100100_at	66222	serine (or cysteine) peptidase inhibitor, clade B, member 1a	Serpinb1a
0.829378	0.70663	0.744909	0.754744	0.785911	100101_at	53607	small nuclear ribonucleoprotein polypeptide A	Snrpa
0.811992	1.05651	0.916012	1.12267	0.919748	100103_f_at	67373	RIKEN cDNA 2210010C04 gene	2210010C04Rik
0.632611	1.12504	1.19929	1.50757	0.69409	100104_r_at	67373	RIKEN cDNA 2210010C04 gene	2210010C04Rik
0.738699	3.19834	0.921587	2.76522	1.13515	100106_at	21786	trefoil factor 3, intestinal	Tff3
0.0404809	0.47792	0.192836	0.153337	0.210868	100109_s_at	16663	keratin complex 1, acidic, gene 13	Krt1-13
0.70085	1.29309	0.950745	0.912986	0.915564	100112_at	20315	chemokine (C-X-C motif) ligand 12	Cxcl12
0.99337	1.1723	0.9916	0.86524	1.10311	100113_s_at	16579	kinesin-associated protein 3	Kifap3
0.820453	1.09134	1.03847	1.21134	1.18114	100115_at	69232	RIKEN cDNA 2610028H07 gene	2610028H07Rik
1.51768	0.496574	0.742247	0.653752	0.594272	100116_at	68026	RIKEN cDNA 2810417H13 gene	2810417H13Rik
0.877757	1.03245	1.89666	1.81474	0.749842	100117_at	66593	diablo homolog (Drosophila)	Diablo
0.502987	0.624239	0.618208	0.338886	0.600804	100120_at	18073	nidogen 1	Nid1
0.766537	1.49119	1.19089	1.08743	0.998283	100122_at	14697	guanine nucleotide binding protein, beta 5	Gnb5
1.16097	0.989689	1.08821	1.11236	0.959201	100123_f_at	16412	integrin beta 1 (fibronectin receptor beta)	Itgb1
1.1745	0.968592	1.14021	1.2297	1.15217	100124_r_at	16412	integrin beta 1 (fibronectin receptor beta)	Itgb1
1.28509	0.816205	1.03357	1.02213	0.912865	100125_at	18813	proliferation-associated 2G4	Pa2g4
0.824864	0.863106	0.950332	0.829064	1.02341	100126_at	93696	chromatin accessibility complex 1	Chrac1
1.44592	2.22086	2.49346	2.29402	2.7286	100127_at	12904	cellular retinoic acid binding protein II	Crabp2
1.29347	0.532632	0.842526	0.706215	0.707486	100128_at	12534	cell division cycle 2 homolog A (S. pombe)	Cdc2a
0.50343	0.766204	0.463165	0.519644	0.537355	100130_at	16476	Jun oncogene	Jun
0.619702	1.32732	1.25471	0.3073	0.491366	100131_at	20394	secretory granule neuroendocrine protein 1, 7B2 protein	Sgne1
2.4327	1.5923	1.62689	1.73496	1.55141	100133_at	14360	Fyn proto-oncogene	Fyn
1.00787	1.12385	1.27303	1.13862	1.30886	100134_at	13805	endoglin	Eng
0.454432	0.862097	0.717383	0.641258	0.816116	100136_at	16784	lysosomal membrane glycoprotein 2	Lamp2
1.00008	0.636235	0.571559	0.66664	0.510789	100138_f_at	56275	RNA binding motif protein 14	Rbm14
0.768895	1.65312	0.713412	1.06466	0.625164	100139_at	30052	proprotein convertase subtilisin/kexin type 1 inhibitor	Pcsk1n
0.925005	1.54797	1.15411	1.4034	0.988779	100141_at	14109	Finkel-Biskis-Reilly murine sarcoma virus (FBR-MuSV) ubiquitously expressed (fox derived)	Fau
1.01784	1.02249	0.897757	0.795419	0.870816	100142_at	13356	DiGeorge syndrome critical region gene 2, mRNA (cDNA clone IMAGE:2609402)	Dgcr2
0.581749	1.91309	1.41119	2.06844	0.77132	100143_at	22793	Zyxin (Zyx), mRNA	Zyx
0.89627	0.694272	0.670417	0.616945	0.637479	100144_at	17975	nucleolin	Ncl
0.748214	0.552158	0.852672	0.877822	1.05845	100147_at	11428	aconitase 1	Aco1
0.840843	0.710078	0.735208	0.600669	0.711825	100148_at	13018	CCCTC-binding factor	Ctcf
0.684136	0.694334	0.479887	0.668272	0.786686	100149_at	17219	minichromosome maintenance deficient 6 (MIS5 homolog, S. pombe) (S. cerevisiae)	Mcm6
1.10482	2.13165	1.28111	1.56447	1.56177	100150_f_at	16334	insulin II	Ins2
1.09069	1.22942	1.55003	1.30239	1.32744	100151_at	26943	tumor differentially expressed 1	Tde1
0.638181	1.69745	1.53205	1.15369	1.0193	100152_at	17967	neural cell adhesion molecule 1	Ncam1
1.07243	0.910741	1.09451	0.915971	0.936812	100153_at	17967	neural cell adhesion molecule 1	Ncam1
0.766443	1.29464	1.12463	1.17971	1.26198	100154_at	21356	TAP binding protein	Tapbp
0.845514	0.616062	0.732195	0.683959	0.638557	100155_at	12305	discoidin domain receptor family, member 1	Ddr1
1.55594	0.580152	0.732747	0.755381	0.983391	100156_at	17218	minichromosome maintenance deficient 5, cell division cycle 46 (S. cerevisiae)	Mcm5
0.996842	1.02895	0.954025	0.975175	1.03592	100213_f_at	67945	ribosomal protein L41	Rpl41
2.28827	1.75834	2.37153	1.79493	2.35161	100225_f_at	19182	proteasome (prosome, macropain) 26S subunit, ATPase 3	Psmc3
1.24017	1.89301	0.91048	0.729258	1.96179	100272_at	20592	jumonji, AT rich interactive domain 1D (Rbp2 like)	Jarid1d
0.191589	0.191355	0.188042	0.204103	0.213474	100277_at	16323	inhibin beta-A	Inhba
0.646547	0.974775	0.350751	1.33604	0.291592	100278_at	12576	cyclin-dependent kinase inhibitor 1B (P27)	Cdkn1b
1.81106	2.21888	3.03146	1.54601	2.81089	100279_at	20444	ST3 beta-galactoside alpha-2,3-sialyltransferase 2	St3gal2
1.03893	1.51215	0.972275	0.997341	0.776111	100280_at	107970	histone 1, H1t	Hist1h1t
0.99198	0.976303	1.03099	1.38607	0.737878	100281_at	23885	Germ cell-less (Gcl)	Gcl
0.898582	0.968814	0.934444	1.15961	1.14205	100282_at	15566	5-hydroxytryptamine (serotonin) receptor 7	Htr7
0.913633	3.89436	1.38829	0.92434	0.765882	100283_at	20665	SRY-box containing gene 10	Sox10
0.833778	0.73231	0.797063	0.738318	0.626836	100284_at	22774	zinc finger protein of the cerebellum 4	Zic4
1.02439	1.28293	0.720976	1.24878	0.64	100285_at	12828	procollagen, type IV, alpha 3	Col4a3
0.729448	1.78668	2.30749	0.729969	0.869407	100286_at	15235	macrophage stimulating 1 (hepatocyte growth factor-like)	Mst1
1.8806	1.7066	0.913983	0.74784	0.655931	100287_at	50540	immunoglobulin (CD79A) binding protein 1b	MGI:1354380
1.23687	1.42252	1.4243	1.33936	1.22565	100289_at	13638	ephrin A3	Efna3
1.23187	0.664347	0.773204	0.592169	0.5858	100290_f_at	230376	RIKEN cDNA 6230416J20 gene	6230416J20Rik
1.07959	0.819921	1.06266	1.07724	1.14167	100291_at	12402	Casitas B-lineage lymphoma	Cbl
1.02108	1.18124	0.988252	1.69834	1.03922	100292_at	27371	SH2 domain protein 2A	Sh2d2a
0.951773	1.21171	1.03454	1.38531	1.17135	100293_at	333883	CD59b antigen	Cd59b
0.730852	0.728084	0.932636	0.323285	0.722547	100294_at	13368	DNA fragmentation factor, beta subunit	Dffb
0.872354	1.08795	0.925269	1.21847	1.02767	100295_at	207685	hypothetical protein LOC207685	LOC207685
1.10154	0.954598	1.0454	0.999768	0.793345	100296_at	21763	testis expressed gene 2	Tex2
0.876937	1.14826	0.773591	0.637768	0.659565	100297_at	226757	WD repeat domain 26	Wdr26
1.65656	0.904397	1.85787	2.03005	0.518916	100298_at	19197	persephin	Pspn
1.86312	2.16914	1.20139	3.77681	0.800349	100299_f_at	545851	similar to anti-ferritin immunoglobulin light chain	LOC545851
2.05126	1.05025	1.2593	2.08141	1.80637	100300_at	13058	cytochrome b-245, beta polypeptide	Cybb
1.05786	1.79367	1.11681	1.60917	1.12609	100301_at	26380	estrogen related receptor, beta	Esrrb
0.458869	0.654681	0.608914	0.588812	0.637392	100302_at	17133	v-maf musculoaponeurotic fibrosarcoma oncogene family, protein F (avian)	Maff
1.08884	0.935292	1.13466	0.631689	0.625743	100303_at	14985	histocompatibility 2, M region locus 10.1	H2-M10.1
0.768768	0.572132	0.844887	1.00806	0.912814	100304_at	14985	histocompatibility 2, M region locus 10.1	H2-M10.1
1.20695	1.35074	0.880168	1.05787	0.746323	100305_g_at	14985	histocompatibility 2, M region locus 10.1	H2-M10.1
1.1865	1.23739	0.806589	1.09531	0.651125	100306_at	212772	RIKEN cDNA 2700007P21 gene	2700007P21Rik
0.809153	1.41492	1.24662	1.28772	0.91535	100307_at	18032	nuclear factor I/X	Nfix
2.18275	4.03119	5.40317	4.78031	5.28078	100308_at	12837	procollagen, type VIII, alpha 1	Col8a1
0.880269	0.865405	1.26466	0.245964	0.184299	100309_at	17295	met proto-oncogene	Met
3.26289	1.35052	3.35052	0.805842	1.87457	100311_f_at	13586	eosinophil-associated, ribonuclease A family, member 1	Ear1
0.957756	0.680528	0.40297	0.683168	0.39571	100313_at	241226	integrin alpha 8	Itga8
0.983382	1.27175	1.40371	1.29326	1.84164	100314_f_at	241226	integrin alpha 8	Itga8
1.12546	1.11106	1.4527	0.770795	1.36792	100315_at	11980	ATPase, aminophospholipid transporter (APLT), class I, type 8A, member 1	Atp8a1
0.53135	0.803204	0.791533	1.23204	0.767048	100317_at	19023	protein phosphatase, EF hand calcium-binding domain 2	Ppef2
1.08394	1.61907	0.937032	1.4279	1.26735	100318_at	69387	DnaJ (Hsp40) related, subfamily B, member 13	Dnajb13
0.898428	1.40134	0.227881	0.56461	0.697031	100319_at	16153	interleukin 10	Il10
0.705078	0.70263	0.768782	0.780769	0.735455	100320_at	16649	karyopherin (importin) alpha 4	Kpna4
0.765484	0.947986	0.819603	0.852075	0.926639	100321_f_at	76958	RIKEN cDNA 2210418O10 gene	2210418O10Rik
1.07308	0.685697	1.03273	0.75056	0.606935	100322_at		Gene model 1409, (NCBI) (Gm1409), mRNA	---
1.08023	0.582609	0.695578	0.582408	0.59857	100323_at		S-adenosylmethionine decarboxylase 1 /// S-adenosylmethionine decarboxylase 2 /// similar to S-adenosylmethionine decarboxylase /// similar to S-adenosylmethionine decarboxylase	Amd1 /// Amd2 /// LOC432454 /// LOC545232
1.17876	0.534864	0.736882	0.739718	0.463398	100324_g_at		S-adenosylmethionine decarboxylase 1 /// S-adenosylmethionine decarboxylase 2 /// similar to S-adenosylmethionine decarboxylase	Amd1 /// Amd2 /// LOC432454
0.192457	0.275097	0.329451	0.251248	0.197449	100325_at	14727	glycoprotein 49 A	Gp49a
1.21284	1.68117	1.26978	1.59778	0.962892	100326_f_at		killer cell lectin-like receptor subfamily A, member 10 /// killer cell lectin-like receptor, subfamily A, member 8 /// killer cell lectin-like receptor subfamily A, member 21 /// similar to lymphocyte antigen-49H2	Klra10 /// Klra8 /// Klra21 /// LOC545879
1.13555	1.94781	1.14881	1.53563	1.33026	100327_at	16992	lymphotoxin A	Lta
1.4951	3.50766	3.04442	4.00398	4.88817	100328_s_at		paired-Ig-like receptor A1 /// paired-Ig-like receptor A2 /// paired-Ig-like receptor A3 /// paired-Ig-like receptor A4 /// paired-Ig-like receptor A6 /// leukocyte immunoglobulin-like receptor, subfamily B (with TM and ITIM domains), member 3 /// similar	Pira1 /// Pira2 /// Pira3 /// Pira4 /// Pira6 /// Lilrb3 /// LOC546027
0.922289	2.56362	0.607173	3.01452	1.74637	100329_at	20702	serine (or cysteine) peptidase inhibitor, clade A, member 1c	Serpina1c
0.951311	0.833333	0.514981	1.25655	0.520599	100330_at	21672	peroxiredoxin 2	Prdx2
0.816873	0.852908	0.984338	0.918951	0.990145	100331_g_at	21672	peroxiredoxin 2	Prdx2
1.35885	1.13649	1.23766	1.2761	1.19753	100332_s_at		peroxiredoxin 6 /// peroxiredoxin 6, related sequence 1	Prdx6 /// Prdx6-rs1
1.46571	1.86643	1.76198	1.57261	1.53692	100333_at	20209	serum amyloid A 2	Saa2
6.94683	10.6895	19.2521	22.771	26.5069	100334_f_at	13647	kallikrein 13	Klk13
2.24558	1.79017	2.06439	1.95389	1.19947	100335_at	11979	ATPase, Cu++ transporting, beta polypeptide	Atp7b
0.621084	0.540196	0.649262	0.789988	0.935024	100336_s_at		bone gamma-carboxyglutamate protein, related sequence 1 /// bone gamma carboxyglutamate protein 1 /// bone gamma-carboxyglutamate protein 2	Bglap-rs1 /// Bglap1 /// Bglap2
0.68399	2.67717	1.89029	2.98373	1.10026	100337_at	12290	calcium channel, voltage-dependent, R type, alpha 1E subunit	Cacna1e
0.51298	1.3228	1.71501	1.13657	0.891648	100338_s_at	12290	calcium channel, voltage-dependent, R type, alpha 1E subunit	Cacna1e
0.909233	1.32126	1.12833	1.97496	1.05992	100339_at	20493	solute carrier family 10 (sodium/bile acid cotransporter family), member 1	Slc10a1
2.38413	6.10794	1.80317	1.60635	5.32063	100340_at	20493	solute carrier family 10 (sodium/bile acid cotransporter family), member 1	Slc10a1
0.596673	1.06835	0.551709	0.658273	0.404676	100341_g_at	20493	solute carrier family 10 (sodium/bile acid cotransporter family), member 1	Slc10a1
1.42776	1.27235	1.22654	1.34644	1.32687	100342_i_at	22142	tubulin, alpha 1	Tuba1
1.37963	0.991478	1.09659	1.06095	1.13249	100343_f_at	22142	tubulin, alpha 1	Tuba1
1.0485	1.12144	0.895936	1.00228	0.951717	100344_at	226527	PREDICTED: Mus musculus cDNA sequence BC026585 (BC026585), mRNA	BC026585
1.08439	1.11471	1.10297	1.04921	1.08939	100345_f_at	22320	vesicle-associated membrane protein 8	Vamp8
0.559646	0.824131	1.55078	2.67587	1.86469	100346_at	14180	fibroblast growth factor 9	Fgf9
1.1591	0.9131	0.830091	1.33117	1.11414	100347_at	97670	expressed sequence D17892	D17892
2.67768	1.418	1.15262	3.45103	3.2836	100348_at	13957	EST X83313	X83313
0.479931	0.279905	0.534432	0.205181	0.337049	100349_at	20135	Ribonucleotide reductase M2 (Rrm2), mRNA	Rrm2
2.09644	1.92997	2.07463	8.30425	3.15385	100350_at		Transcribed locus, moderately similar to NP_795929.1 hypothetical protein LOC319587 [Mus musculus]	---
0.543564	1.46356	1.10713	0.987129	0.584752	100351_f_at		defensin related cryptdin 3 /// defensin-related cryptdin 23	Defcr3 /// Defcr23
0.986479	0.804756	0.92435	0.864203	0.994871	100352_at	15525	heat shock protein 4	Hspa4
1.07279	1.1259	0.870913	1.15393	1.07718	100353_g_at	15525	heat shock protein 4	Hspa4
4.26904	5.37587	5.26834	5.8844	6.52815	100354_at	21384	T-box 15	Tbx15
4.48429	6.25615	6.11846	7.58938	6.63944	100355_g_at	21384	T-box 15	Tbx15
2.2621	2.49069	0.769918	1.7446	1.6895	100356_at	67298	G protein-coupled receptor associated sorting protein 1 (Gprasp1), transcript variant 1, mRNA	Gprasp1
0.756926	0.912939	0.865124	0.832239	0.563975	100357_g_at	67298	G protein-coupled receptor associated sorting protein 1 (Gprasp1), transcript variant 1, mRNA	Gprasp1
1.10885	0.596339	0.683965	1.82261	1.54522	100358_s_at		t-complex protein 10a /// t-complex protein 10c	Tcp10a /// Tcp10c
1.57651	3.45329	1.2242	1.53292	1.36966	100359_at	21461	T-complex protein 10c (Tcp10c), mRNA	Tcp10b
0.858496	0.966892	1.06152	1.10862	1.21816	100360_f_at		immunoglobulin heavy chain 4 (serum IgG1) /// similar to immunoglobulin heavy chain variable region /// immunoglobulin heavy chain 1a (serum IgG2a) /// Unknown (protein for MGC:60843) /// Ig mu chain V region AC38 205.12 /// similar to immunoglobulin gamm	Igh-4 /// LOC238447 /// Igh-1a /// MGC60843 /// IghmAC38.205.12 /// LOC385026 /// LOC435333 /// LOC544911
2.03958	1.93895	2.14291	2.80007	2.51895	100361_f_at		Ig rearranged truncated mu-chain mRNA D-J3 region, 5' end	---
0.893551	0.710645	0.997274	1.70045	0.975699	100362_f_at		immunoglobulin heavy chain 4 (serum IgG1) /// immunoglobulin heavy chain (J558 family) /// immunoglobulin heavy chain complex /// immunoglobulin heavy chain 1a (serum IgG2a) /// Unknown (protein for MGC:60843) /// Ig mu chain V region AC38 205.12 /// simi	Igh-4 /// Igh-VJ558 /// Igh /// Igh-1a /// MGC60843 /// IghmAC38.205.12 /// LOC435333 /// LOC544911
0.285813	0.714876	0.382231	2.64601	0.68595	100363_at	60510	synaptotagmin IX	Syt9
0.508014	1.19756	0.544251	0.508014	0.505575	100364_at	54524	synaptotagmin VI	Syt6
0.943648	1.67199	0.863518	0.433876	0.661889	100365_at	54525	synaptotagmin VII	Syt7
1.24021	1.5894	1.17538	1.23613	1.0887	100366_at	12371	caspase 9	Casp9
0.984533	0.990407	1.11414	1.1865	0.996431	100367_g_at	12371	caspase 9	Casp9
1.20386	1.4388	1.36914	1.28028	1.04276	100368_at	12371	caspase 9	Casp9
1.0483	1.37523	1.36402	1.11825	1.13531	100369_at	50935	ST6 (alpha-N-acetyl-neuraminyl-2,3-beta-galactosyl-1,3)-N-acetylgalactosaminide alpha-2,6-sialyltransferase 6	St6galnac6
0.855233	0.673826	0.570857	1.05612	0.844704	100370_at	57138	solute carrier family 12, member 5	Slc12a5
1.49823	0.983129	0.965697	1.12897	1.25346	100371_at		heterogeneous nuclear ribonucleoprotein A1 /// similar to Heterogeneous nuclear ribonucleoprotein A1 (Helix-destabilizing protein) (Single-strand binding protein) (hnRNP core protein A1) (HDP-1) (Topoisomerase-inhibitor suppressed)	Hnrpa1 /// LOC225307
1.3732	1.23145	1.33001	1.70875	1.18051	100372_at	14405	gamma-aminobutyric acid (GABA-A) receptor, subunit gamma 1	Gabrg1
0.815641	1.41477	0.826951	1.15237	0.949426	100373_at	30791	solute carrier family 39 (zinc transporter), member 1	Slc39a1
1.03947	1.38517	0.875598	1.06579	1.00718	100374_at	50796	doublesex and mab-3 related transcription factor 1	Dmrt1
1.81694	2.16257	2.1612	2.70219	2.08743	100375_i_at		similar to IgM(b) heavy pre-chain (AA -18 to 119) /// similar to anti-poly(dC) monoclonal antibody heavy chain /// similar to immunoglobulin heavy chain /// similar to Ig heavy chain V region 3 precursor /// similar to monoclonal antibody heavy chain ///	V165-D-J-C mu /// LOC380823 /// LOC382693 /// LOC382696 /// VH186.2-D-J-C mu /// LOC432710 /// LOC544910 /// LOC546230
1.03666	1.673	1.12982	1.85198	1.29278	100376_f_at	432710	similar to immunoglobulin heavy chain	LOC432710
2.33616	1.16667	0.911864	1.37288	1.21017	100377_f_at	380820	Ig mu chain V region AC38 205.12	IghmAC38.205.12
1.2979	1.32593	1.03096	2.39661	2.77629	100378_at		---	---
0.869115	0.907828	0.773394	0.79605	0.716265	100379_f_at		---	---
1.15107	0.993937	1.14656	1.01716	0.927432	100380_at	15078	H3 histone, family 3A	H3f3a
4.08714	3.58798	4.16487	4.31042	4.20873	100381_at	11459	actin, alpha 1, skeletal muscle	Acta1
0.988679	1.57736	1.27547	0.651572	0.940881	100382_at	20445	ST6 (alpha-N-acetyl-neuraminyl-2,3-beta-galactosyl-1,3)-N-acetylgalactosaminide alpha-2,6-sialyltransferase 1	St6galnac1
2.02806	1.86164	1.22649	2.43575	2.7612	100383_at	22671	zinc finger protein 179	Zfp179
2.17452	1.19021	1.97969	1.45614	1.78301	100384_at	26386	heat shock transcription factor 4	Hsf4
1.54499	1.01865	1.18173	1.63059	1.24333	100385_at	14654	glycine receptor, alpha 1 subunit	Glra1
0.946013	0.570703	1.05331	1.30709	0.578721	100386_at	14687	guanine nucleotide binding protein, alpha z subunit	Gnaz
0.55102	4.59864	1.28231	1.98639	1.27211	100387_f_at		killer cell lectin-like receptor subfamily A, member 12 /// killer cell lectin-like receptor subfamily A, member 13 /// killer cell lectin-like receptor, subfamily A, member 4 /// killer cell lectin-like receptor subfamily A, member 23 /// killer cell lec	Klra12 /// Klra13 /// Klra4 /// Klra23 /// Klra18
3.35925	3.04274	3.0759	3.2255	2.85151	100388_at	14681	guanine nucleotide binding protein, alpha o	Gnao1
0.617964	1.24233	0.904222	1.29862	1.19984	100389_at	382864	collagen-like tail subunit (single strand of homotrimer) of asymmetric acetylcholinesterase	Colq
1.6512	1.72966	1.41561	0.719251	2.13486	100390_s_at	12075	beaded filament structural protein in lens-CP94	Bfsp1
0.499534	2.15019	0.220149	1.59375	0.426772	100391_at	26419	mitogen activated protein kinase 8	Mapk8
0.855217	0.932958	0.962172	1.14895	1.08253	100392_at	30878	apelin	Apln
0.424162	1.88079	1.0777	1.5471	1.7983	100393_at	22353	vasoactive intestinal polypeptide	Vip
0.622618	0.829098	0.726175	0.966963	1.11182	100394_at	27205	podocalyxin-like	Podxl
1.31857	1.21943	1.01917	0.799736	1.37211	100395_at	14633	GLI-Kruppel family member GLI2	Gli2
0.742962	0.47277	0.624704	0.862931	0.651144	100396_i_at	22172	thymidylate synthase, pseudogene	Tyms-ps
0.658649	1.54401	0.757932	0.579324	0.945752	100397_at	22177	TYRO protein tyrosine kinase binding protein	Tyrobp
1.2735	1.47035	1.24063	1.66969	1.58146	100398_at	16568	kinesin family member 3A	Kif3a
1.73263	1.38636	1.86472	1.69073	1.7037	100400_at	66736	RIKEN cDNA 4921531G14 gene	4921531G14Rik
0.946188	0.97935	0.862361	0.908253	0.65272	100401_at	20658	Son cell proliferation protein	Son
0.550244	1.86095	1.42749	1.46605	1.07387	100402_f_at	22789	zona pellucida 3 receptor	Zp3r
0.638914	1.84453	0.683533	0.574977	0.520239	100403_at	17898	myosin, light polypeptide 7, regulatory	Myl7
0.992114	1.16838	0.976819	1.10351	1.00548	100404_at	21821	tetratricopeptide repeat domain 10	Ttc10
1.63149	1.54175	0.601443	1.51883	0.714893	100405_at	12417	chromobox homolog 3 (Drosophila HP1 gamma)	Cbx3
1.9704	0.791062	0.69762	0.767266	1.48114	100406_at	19259	protein tyrosine phosphatase, non-receptor type 5	Ptpn5
0.768759	0.996855	1.05764	1.09154	1.02843	100407_at	14419	galanin	Gal
1.27208	1.00669	1.16683	1.04127	0.978009	100408_at	59001	polymerase (DNA directed), epsilon 3 (p17 subunit)	Pole3
1.03234	0.957097	1.0021	1.55328	1.32254	100409_at	12560	cadherin 3	Cdh3
0.844975	0.634012	0.663704	0.720806	0.653738	100410_at	68280	RIKEN cDNA C330027G06 gene	C330027G06Rik
0.336182	2.59829	0.994302	1.17949	3.13675	100411_at	11568	AE binding protein 1	Aebp1
0.346957	1.01288	0.897028	0.812793	0.853335	100412_g_at	11568	AE binding protein 1	Aebp1
0.613965	0.644562	0.567198	0.590879	0.572434	100413_at	56531	YLP motif containing 1	Ylpm1
0.919524	3.06018	0.884535	3.47726	1.30231	100414_s_at	17523	myeloperoxidase	Mpo
0.98793	1.58516	1.04314	1.39048	0.79325	100415_at	17523	myeloperoxidase	Mpo
1.46259	0.426765	0.594837	1.62013	0.422023	100416_at	17279	maternal embryonic leucine zipper kinase	Melk
0.998784	0.718844	0.781442	0.818071	0.554872	100417_at	330836	solute carrier family 7 (cationic amino acid transporter, y+ system), member 6	Slc7a6
1.47416	2.41996	2.52138	2.07306	3.06815	100418_at	14702	guanine nucleotide binding protein (G protein), gamma 2 subunit	Gng2
0.935623	1.14964	1.12944	1.34122	0.640318	100420_at		similar to Acidic ribosomal phosphoprotein P0 /// similar to Acidic ribosomal phosphoprotein P0	LOC433621 /// LOC545581
0.965046	1.00178	1.12127	1.12438	1.08887	100421_at	16682	keratin complex 2, basic, gene 4	Krt2-4
1.17098	1.16123	1.22574	1.40931	1.32728	100422_i_at	20850	signal transducer and activator of transcription 5A	Stat5a
1.25147	1.33619	1.3341	1.47112	1.20676	100423_f_at	20850	signal transducer and activator of transcription 5A	Stat5a
1.06912	0.866027	0.967093	1.12269	1.15094	100424_at	13870	excision repair cross-complementing rodent repair deficiency, complementation group 1	Ercc1
0.795374	0.906621	0.931535	0.945766	0.827381	100425_at	20963	spleen tyrosine kinase	Syk
1.20816	1.5865	0.752461	0.748242	0.652602	100426_s_at	20963	spleen tyrosine kinase	Syk
1.14646	3.79379	1.46866	2.21558	2.02753	100427_at	19277	protein tyrosine phosphatase, receptor type, O	Ptpro
1.29401	0.755834	0.759592	0.933249	0.934132	100428_at	16782	laminin, gamma 2	Lamc2
1.19103	1.51463	1.185	1.22685	1.26669	100429_at	19044	protoporphyrinogen oxidase	Ppox
1.01485	0.97731	0.665017	2.10355	1.23061	100430_at	16847	leptin receptor	Lepr
0.971765	3.11765	0.88	1.5702	1.39608	100431_at	16847	leptin receptor	Lepr
0.597415	0.430349	0.844902	0.422531	0.874422	100432_f_at	17240	MyoD family inhibitor	Mdfi
0.988374	1.18847	1.05323	1.18434	1.2431	100433_r_at	17240	MyoD family inhibitor	Mdfi
0.925972	1.65997	0.780427	1.72271	1.23839	100434_s_at	17240	MyoD family inhibitor	Mdfi
1.14647	0.907603	1.0515	1.11704	1.2031	100435_at	14745	endothelial differentiation, lysophosphatidic acid G-protein-coupled receptor, 2	Edg2
0.931818	2.32386	1.32513	0.917929	0.750631	100436_at	18405	orosomucoid 1	Orm1
0.7368	1.02223	0.763795	0.900357	0.891227	100437_g_at		orosomucoid 1 /// orosomucoid 2	Orm1 /// Orm2
0.558363	0.754737	0.57731	1.03591	0.952632	100438_at	14760	G protein-coupled receptor 19	Gpr19
1.31001	1.22997	1.09714	1.23285	1.16904	100439_i_at	11733	ankyrin 1, erythroid	Ank1
1.14229	1.06941	1.14534	1.19796	1.02183	100440_f_at	11733	ankyrin 1, erythroid	Ank1
1.78693	1.81582	1.88365	1.80663	1.5494	100441_s_at	11733	ankyrin 1, erythroid	Ank1
0.648866	0.514821	0.546232	0.537322	0.633681	100442_at	21379	transforming growth factor beta regulated gene 4	Tbrg4
1.24065	1.23095	1.27238	1.10855	1.25235	100443_at	12036	branched chain aminotransferase 2, mitochondrial	Bcat2
0.561013	0.767326	0.670911	0.590097	0.591919	100444_at	12568	cyclin-dependent kinase 5	Cdk5
1.31373	7.60131	1.41503	1.95425	0.630719	100445_f_at	20754	small proline-rich protein 1B	Sprr1b
0.924116	0.832207	0.958324	0.984227	1.00894	100446_r_at	20754	small proline-rich protein 1B	Sprr1b
1.35907	1.22248	1.30747	1.25259	1.26685	100447_at	15587	hyaluronidase 2	Hyal2
0.874427	0.953263	0.950021	0.999027	0.775534	100448_at	11482	activin A receptor, type II-like 1	Acvrl1
0.801949	0.870413	0.970514	0.70691	1.32118	100449_g_at	11482	activin A receptor, type II-like 1	Acvrl1
1.0719	1.18296	1.00172	1.20725	1.28175	100450_r_at	11482	activin A receptor, type II-like 1	Acvrl1
0.652149	0.745073	0.769021	0.683925	0.776008	100451_at	15499	heat shock factor 1	Hsf1
1.20357	1.20104	1.17134	1.28819	0.793489	100452_at	16596	Kruppel-like factor 1 (erythroid)	Klf1
1.46804	7.30477	8.37583	13.6799	12.9304	100453_at	12323	calcium/calmodulin-dependent protein kinase II, beta	Camk2b
1.24821	0.77195	0.994557	1.33487	1.03023	100454_at	19273	protein tyrosine phosphatase, receptor type, U	Ptpru
3.02703	1.64865	2.60095	1.82989	0.594595	100455_at	20616	synaptosomal-associated protein 91	Snap91
1.27084	1.29486	1.41037	1.41071	1.34363	100457_at	20340	golgi apparatus protein 1	Glg1
1.4996	2.1432	2.0062	2.483	1.6046	100458_at	17957	N-ethylmaleimide sensitive fusion protein attachment protein beta	Napb
1.31563	1.44479	1.30421	1.24922	1.28083	100459_at	19360	RAD50 homolog (S. cerevisiae)	Rad50
1.05381	0.867021	0.847371	0.811522	0.72965	100460_at	22083	SH2 domain binding protein 1 (tetratricopeptide repeat containing)	Sh2bp1
1.3321	1.01567	1.27847	1.27735	1.12749	100461_at	20022	polymerase (RNA) II (DNA directed) polypeptide J	Polr2j
0.941653	0.8464	1.07797	1.10443	0.975147	100462_at	11845	ADP-ribosylation factor 6	Arf6
0.976303	1.6019	2.19905	1.01422	1.93365	100463_at	12993	casein gamma	Csng
1.05562	1.03868	0.910904	1.01784	1.12861	100464_at	73205	RIKEN cDNA 3110043O21 gene	3110043O21Rik
0.625315	0.567928	0.52788	0.24998	0.452096	100465_i_at	381633	gene model 1673, (NCBI)	Gm1673
0.675596	0.680042	0.664238	0.786413	0.636179	100466_f_at	381633	gene model 1673, (NCBI)	Gm1673
0.68322	0.757713	0.979308	0.797968	0.696012	100467_at	17095	lymphoblastomic leukemia	Lyl1
0.887578	1.38902	0.499037	0.558498	0.537313	100468_g_at	17095	lymphoblastomic leukemia	Lyl1
0.612571	0.539695	0.528685	0.501603	0.552883	100469_at	18044	nuclear transcription factor-Y alpha	Nfya
1.10707	1.78621	0.933168	1.04964	0.607516	100470_at	26414	mitogen activated protein kinase 10	Mapk10
1.33661	1.27017	1.34934	1.35559	1.5859	100471_at	66180	RIKEN cDNA 1110036O03 gene	1110036O03Rik
1.10976	1.29844	1.22441	1.73191	1.59734	100472_at	13800	enabled homolog (Drosophila)	Enah
0.675657	1.26475	0.756047	1.05994	0.780494	100473_at	109689	arrestin, beta 1	Arrb1
0.826294	0.874411	1.12676	1.04274	0.903348	100474_at	20450	ST8 alpha-N-acetyl-neuraminide alpha-2,8-sialyltransferase 2	St8sia2
0.978311	1.13764	0.913154	0.711249	0.95359	100475_at	217069	tripartite motif protein 25	Trim25
1.51678	0.780201	1.78691	3.93792	1.90101	100476_at	15891	integrin binding sialoprotein	Ibsp
1.18568	2.64021	3.40284	4.0453	5.55342	100477_at	56277	transmembrane protein 45a	Tmem45a
1.0131	1.26	1.10124	0.720354	0.624602	100479_at	13435	DNA methyltransferase 3A	Dnmt3a
1.15272	2.69917	2.64381	2.91219	2.91489	100481_at	12814	procollagen, type XI, alpha 1	Col11a1
0.88665	0.878352	0.821788	0.939446	0.772745	100482_at	213753	zinc finger protein 598	Zfp598
0.803186	1.02213	0.807509	0.869528	0.899946	100483_at	15975	interferon (alpha and beta) receptor 1	Ifnar1
0.369789	0.67386	0.675821	0.455615	0.337911	100484_at	17386	matrix metallopeptidase 13	Mmp13
2.0465	3.89083	3.52301	3.13636	3.38923	100486_at	14055	enhancer of zeste homolog 1 (Drosophila)	Ezh1
0.823496	1.2105	1.18528	1.03775	1.16961	100488_at	14466	glucosidase, beta, acid	Gba
1.60801	1.8588	1.85677	1.78387	2.06526	100489_at	18583	phosphodiesterase 7A	Pde7a
2.06074	3.01351	3.08043	4.2283	3.60436	100491_at	20502	solute carrier family 16 (monocarboxylic acid transporters), member 2	Slc16a2
0.829757	0.992421	0.809175	0.798229	0.893126	100492_at	11772	adaptor protein complex AP-2, alpha 2 subunit	Ap2a2
1.09805	1.18146	1.14585	1.19805	0.796098	100493_at	15484	hydroxysteroid 11-beta dehydrogenase 2	Hsd11b2
0.52962	1.43678	1.45889	1.02829	0.923077	100494_at	14164	fibroblast growth factor 1	Fgf1
0.713146	0.954032	0.939221	0.692566	0.594841	100495_at	13543	dishevelled 2, dsh homolog (Drosophila)	Dvl2
1.36567	1.58275	1.37658	2.23979	1.96954	100496_at	18484	peptidylglycine alpha-amidating monooxygenase	Pam
0.246099	1.44182	0.461436	0.96255	0.787784	100497_at	20908	syntaxin 3	Stx3
0.872168	1.42503	1.17044	0.638619	0.524811	100498_g_at	20908	syntaxin 3	Stx3
0.721365	1.45586	0.76042	0.52445	1.56022	100499_at	20908	syntaxin 3	Stx3
1.17235	0.994957	1.05357	1.09623	1.13877	100500_at	14082	Fas (TNFRSF6)-associated via death domain	Fadd
0.867944	1.5121	0.902218	1.09073	1.02419	100501_at	11945	ATPase, H+/K+ transporting, beta polypeptide, gastric specific	Atp4b
0.682667	2.11822	0.942222	0.900444	1.02933	100502_at	18575	phosphodiesterase 1C	Pde1c
0.535159	0.276778	0.73426	1.04702	0.538839	100505_at	19762	Ras-like without CAAX 2	Rit2
1.25449	6.24671	3.24371	4.0018	8.34072	100507_at	18133	nephroblastoma overexpressed gene	Nov
0.845411	1.11628	0.797676	1.06909	0.962786	100508_at	17305	manic fringe homolog (Drosophila)	Mfng
1.09503	1.00579	1.09594	1.13139	1.14618	100509_at	30945	ring finger protein (C3HC4 type) 19	Rnf19
1.12463	1.75514	1.31181	1.78398	1.61126	100510_at	104069	synuclein, beta	Sncb
1.35606	1.1271	1.20856	1.37247	0.554779	100511_at	70719	RIKEN cDNA 6330406L22 gene	6330406L22Rik
1.50957	1.16758	1.35752	1.3223	1.39447	100512_at	56207	ubiquitin carboxyl-terminal esterase L5	Uchl5
0.488688	0.824318	0.650819	0.582841	0.626833	100513_at	13196	development and differentiation enhancing	Ddef1
0.810413	0.958675	0.813256	0.741005	0.613486	100514_at	14674	guanine nucleotide binding protein, alpha 13	Gna13
0.548035	0.529294	0.603773	0.55939	0.517733	100515_at	18550	furin (paired basic amino acid cleaving enzyme)	Furin
0.714408	0.506449	0.551935	0.513846	0.540714	100516_at	12660	choline kinase alpha	Chka
0.863283	0.855132	0.808911	1.1834	0.915339	100518_at	11841	ADP-ribosylation factor 2	Arf2
1.13907	1.35139	1.35847	1.59037	1.53801	100521_at	12659	oviductal glycoprotein 1	Ovgp1
1.07821	0.930773	1.02867	0.922157	0.984375	100522_s_at	22381	WW domain binding protein 5	Wbp5
1.25064	1.06749	1.3169	1.16171	1.18687	100523_r_at	22381	WW domain binding protein 5	Wbp5
0.859625	0.852218	0.945736	0.837061	1.00166	100525_at	15547	HpaII tiny fragments locus 9c	Htf9c
0.402451	0.669608	0.676961	0.203431	0.171078	100526_f_at	11497	a disintegrin and metallopeptidase domain 3 (cyritestin)	Adam3
1.66743	1.45382	1.72703	1.56946	1.77083	100527_at	52469	DNA segment, Chr 11, ERATO Doi 99, expressed	D11Ertd99e
1.60873	2.05242	2.05542	2.29567	2.06989	100528_at	22214	ubiquitin-conjugating enzyme E2H	Ube2h
1.84136	2.40494	2.01391	2.66181	1.94927	100529_at	22214	ubiquitin-conjugating enzyme E2H	Ube2h
1.29418	2.36873	2.01372	2.09086	1.76667	100530_at	19730	ral guanine nucleotide dissociation stimulator	Ralgds
1.30569	1.89334	1.2974	1.99608	1.92191	100533_s_at	12916	cAMP responsive element modulator	Crem
0.882181	0.990624	0.924986	0.907396	0.986509	100534_at	53424	translin-associated factor X	Tsnax
1.16538	1.11231	1.05523	1.1361	1.0476	100535_at	77989	RIKEN cDNA E130105L11 gene	E130105L11Rik
0.790654	1.44486	1.12523	1.1271	0.641121	100536_at	17433	myelin-associated oligodendrocytic basic protein	Mobp
0.499368	0.581121	1.71091	0.95196	1.185	100537_at	66379	RIKEN cDNA 2310016M24 gene, mRNA (cDNA clone MGC:106475 IMAGE:6814201)	2310016M24Rik
0.695988	0.586767	0.614639	0.66823	0.613609	100538_at	20655	superoxide dismutase 1, soluble	Sod1
1.01982	0.752312	0.638481	0.748325	0.779114	100539_at	70025	acyl-CoA thioesterase 7	Acot7
0.921877	1.01008	0.936807	0.820906	0.878106	100540_at	16993	leukotriene A4 hydrolase	Lta4h
0.828165	2.23191	1.20801	1.8863	2.9677	100542_at	17287	meprin 1 alpha	Mep1a
1.46463	1.51259	1.57707	1.78755	1.82737	100543_s_at	26992	bromodomain containing 7	Brd7
1.32965	1.40687	1.18273	1.44087	1.54966	100544_at	26992	bromodomain containing 7	Brd7
2.35065	2.30629	2.78918	1.17026	1.69497	100546_at	19653	RNA binding motif protein 4	Rbm4
0.760431	0.985035	0.687867	0.799345	0.589791	100547_at	66704	RIKEN cDNA 4921506I22 gene	4921506I22Rik
1.00048	1.12335	1.2758	1.56265	1.10872	100548_at	18611	phosphoprotein enriched in astrocytes 15	Pea15
0.987621	0.875928	0.768901	1.25405	0.802133	100549_at	15126	hemoglobin X, alpha-like embryonic chain in Hba complex	Hba-x
1.11566	0.953666	1.04774	1.01119	0.949117	100550_f_at	12864	cytochrome c oxidase, subunit VIc	Cox6c
0.849064	0.37968	0.570008	0.508385	0.620515	100551_r_at	12864	Cytochrome c oxidase, subunit VIc, mRNA (cDNA clone MGC:19084 IMAGE:4195595)	Cox6c
1.29469	1.43159	1.57395	1.80959	1.63758	100552_at	15979	interferon gamma receptor 1	Ifngr1
0.928018	0.78754	0.701655	0.820288	0.759741	100553_at	19720	tripartite motif protein 27	Trim27
1.17489	0.842104	0.754761	0.827115	0.724926	100554_at	54132	PDZ and LIM domain 1 (elfin)	Pdlim1
1.0858	1.06425	1.10029	1.25657	1.29208	100555_at	54720	Down syndrome critical region homolog 1 (human)	Dscr1
1.64168	5.13718	1.491	3.02849	2.83358	100556_at	75705	Eukaryotic translation initiation factor 4B (Eif4b), mRNA	Eif4b
0.819657	0.945101	0.916778	0.79895	0.723271	100557_g_at	75705	eukaryotic translation initiation factor 4B	Eif4b
1.49057	1.39951	1.94996	3.00492	0.968827	100558_at	75705	Eukaryotic translation initiation factor 4B (Eif4b), mRNA	Eif4b
0.965051	0.786585	0.869981	0.999517	0.854551	100559_at	69192	DEAH (Asp-Glu-Ala-His) box polypeptide 16	Dhx16
0.73559	0.817943	0.779055	0.808722	0.75282	100560_at	18472	platelet-activating factor acetylhydrolase, isoform 1b, beta1 subunit	Pafah1b1
0.659141	0.600788	0.678264	0.523807	0.556109	100561_at	29875	IQ motif containing GTPase activating protein 1	Iqgap1
1.52829	1.16027	1.50595	1.23541	1.33062	100562_at	57785	RIKEN cDNA 2400006H24 gene	2400006H24Rik
0.780044	0.71032	0.841565	0.682229	0.717808	100564_at	13202	D-dopachrome tautomerase	Ddt
0.688856	1.05722	0.990569	0.784293	0.800156	100565_at	231914	similar to mKIAA0060 protein	LOC231914
0.501092	0.953487	0.840347	1.01277	0.956093	100566_at	16011	insulin-like growth factor binding protein 5	Igfbp5
0.855968	0.944755	0.691878	1.46597	0.482736	100567_at	11770	fatty acid binding protein 4, adipocyte	Fabp4
0.93934	0.767443	0.818828	0.890269	0.891532	100568_at	24015	ATP-binding cassette, sub-family E (OABP), member 1	Abce1
0.815726	0.774517	0.74262	0.626387	0.706549	100569_at	12306	annexin A2	Anxa2
1.07406	1.41238	1.42011	1.32032	1.30187	100570_at	53312	RIKEN cDNA 6330412F12 gene	6330412F12Rik
1.23952	1.26559	1.20781	1.07536	1.08614	100571_at	114128	lysosomal-associated protein transmembrane 4B	Laptm4b
1.19355	1.13586	1.20937	1.19272	1.17503	100572_at	68059	transmembrane 9 superfamily member 2	Tm9sf2
1.01545	0.996648	0.871519	1.00511	1.15571	100573_f_at	14751	glucose phosphate isomerase 1	Gpi1
1.03562	1.05909	1.00833	1.06774	1.00752	100574_f_at	14751	glucose phosphate isomerase 1	Gpi1
1.12389	0.767703	0.785206	0.631406	0.837382	100575_at	56292	N-acetyltransferase ARD1 homolog (S. cerevisiae)	Ard1
0.626537	0.633099	0.666384	0.573532	0.604839	100576_at	18476	platelet-activating factor acetylhydrolase, isoform 1b, alpha1 subunit	Pafah1b3
0.94079	0.374669	0.711251	0.534478	0.623904	100577_at	20641	small nuclear ribonucleoprotein D1	Snrpd1
1.13051	0.744957	0.883668	0.808125	0.932494	100578_at	23918	inosine 5'-phosphate dehydrogenase 2	Impdh2
0.739188	0.78404	0.77473	0.67346	0.699419	100579_s_at	12757	clathrin, light polypeptide (Lca)	Clta
1.04484	1.15715	0.866904	1.50619	1.39815	100580_at	12757	Clathrin, light polypeptide (Lca) (Clta), mRNA	Clta
0.7012	0.882094	0.790124	0.717483	0.699605	100581_at	13014	cystatin B	Cstb
0.926671	1.03941	1.00011	0.895893	1.10398	100582_at	266781	sorting nexin 17	Snx17
2.81431	1.37719	1.41376	1.50116	1.3699	100583_at		immunoglobulin heavy chain (J558 family) /// similar to immunoglobulin heavy chain variable region /// similar to immunoglobulin mu-chain /// similar to anti-poly(dC) monoclonal antibody heavy chain	Igh-VJ558 /// LOC238447 /// LOC544903 /// LOC544907
0.751647	0.735088	0.657214	0.661407	0.721951	100584_at	11746	annexin A4	Anxa4
1.26726	1.0313	0.592648	0.722802	1.17685	100585_at		suppressor of Ty 4 homolog 1 (S. cerevisiae) /// suppressor of Ty 4 homolog 2 (S. cerevisiae)	Supt4h1 /// Supt4h2
1.20669	1.72102	1.38676	1.17378	0.972823	100586_i_at	66626	RIKEN cDNA 5730403B10 gene	5730403B10Rik
1.19756	1.34295	1.49535	1.58593	1.16196	100587_f_at	66626	RIKEN cDNA 5730403B10 gene	5730403B10Rik
0.872413	0.947298	0.913642	0.960029	0.927688	100588_at	19188	proteasome (prosome, macropain) 28 subunit, beta	Psme2
1.11472	1.0577	1.03764	1.54699	0.667343	100589_at	76614	Inner membrane protein, mitochondrial (Immt), mRNA	Immt
1.27465	1.13481	1.31113	1.20247	1.37957	100592_at	66092	growth hormone inducible transmembrane protein	Ghitm
4.55932	3.54846	4.21733	4.96698	4.67638	100593_at	21956	troponin T2, cardiac	Tnnt2
1.06876	1.13635	1.067	1.16775	1.25197	100594_at	14755	phosphatidylinositol glycan, class Q	Pigq
1.14091	0.987699	1.10505	1.15079	1.02915	100595_at	19244	protein tyrosine phosphatase 4a2	Ptp4a2
0.509747	0.377364	0.425371	0.60547	0.42828	100596_at	20341	selenium binding protein 1	Selenbp1
2.05309	2.38557	2.31263	2.91696	1.97292	100597_at	27357	glycogenin 1	Gyg1
1.07233	0.873091	0.955104	0.983415	1.08147	100599_at	11911	activating transcription factor 4	Atf4
1.43398	2.67866	2.4289	3.10584	2.87829	100600_at	12484	CD24a antigen	Cd24a
1.00038	2.02634	2.29942	1.91998	2.16949	100601_at	16419	integrin beta 5	Itgb5
1.28074	2.05404	1.61407	0.775843	1.67755	100602_at	20054	ribosomal protein S15	Rps15
1.25681	0.835804	1.11812	0.963831	0.928892	100603_at	13427	dynein, cytoplasmic, intermediate chain 2	Dncic2
1.18158	1.03177	1.1131	1.21495	1.04282	100605_at	22004	tropomyosin 2, beta	Tpm2
1.92833	1.84759	1.92858	1.89624	1.93191	100606_at	19122	prion protein	Prnp
0.64329	1.12668	1.09875	0.947033	1.11573	100607_at	18807	phospholipase D family, member 3	Pld3
0.822879	0.798117	0.830194	0.769892	0.800329	100608_at	268656	serine palmitoyltransferase, long chain base subunit 1	Sptlc1
0.349466	0.736249	0.347522	1.21516	0.867833	100609_at	14962	histocompatibility 2, complement component factor B	H2-Bf
0.795519	1.0606	0.997729	1.00804	1.06045	100610_at	12336	calpain, small subunit 1	Capns1
0.686028	0.993721	0.455259	0.709576	0.725275	100611_at	17105	lysozyme	Lyzs
2.06686	0.889472	1.37767	1.11606	1.27743	100612_at	20133	ribonucleotide reductase M1	Rrm1
1.15257	1.09247	1.19278	1.34146	1.27135	100613_at	14232	FK506 binding protein 8	Fkbp8
14.8911	11.3417	14.3926	15.3184	18.4651	100614_at	17189	myoglobin	Mb
1.28025	1.27134	1.74777	2.64841	1.23949	100615_at		---	---
1.10235	0.618913	0.903538	0.893977	0.622826	100616_at	12615	centromere autoantigen A	Cenpa
1.58323	0.517926	0.604353	0.952198	1.22087	100617_at		---	---
1.19938	1.02369	0.921127	1.09122	1.12787	100618_f_at	11740	Solute carrier family 25 (mitochondrial carrier, adenine nucleotide translocator), member 5 (Slc25a5), mRNA	Slc25a5
1.17513	1.18635	0.704723	0.943542	1.04147	100619_r_at	11740	Solute carrier family 25 (mitochondrial carrier, adenine nucleotide translocator), member 5 (Slc25a5), mRNA	Slc25a5
0.824538	1.29837	0.752839	0.955021	0.766644	100620_at	15445	4-hydroxyphenylpyruvic acid dioxygenase	Hpd
1.24996	1.42749	1.26059	1.16756	1.25618	100621_at	107702	ribonuclease/angiogenin inhibitor 1	Rnh1
1.53681	1.23981	1.33282	1.42509	1.41559	100622_at	11758	peroxiredoxin 6	Prdx6
0.964643	0.995115	1.08932	1.27262	0.962549	100623_at	23844	chloride channel calcium activated 3	Clca3
1.68782	2.43296	1.18465	1.31279	1.42252	100626_at	18286	outer dense fiber of sperm tails 2	Odf2
1.20887	1.00987	1.08996	0.940429	1.07392	100628_at	66377	NADH dehydrogenase (ubiquinone) 1, subcomplex unknown, 1	Ndufc1
0.656865	0.966578	0.716458	0.85161	0.780877	100629_at	14866	glutathione S-transferase, mu 5	Gstm5
0.734148	1.07537	0.871811	1.0148	0.959971	100630_f_at	14866	glutathione S-transferase, mu 5	Gstm5
0.248392	1.17117	0.751044	0.830294	0.364845	100631_r_at	14866	Glutathione S-transferase, mu 5, mRNA (cDNA clone MGC:11497 IMAGE:3154170)	Gstm5
0.976183	0.897154	0.927735	0.912638	1.16547	100632_at	19082	protein kinase, AMP-activated, gamma 1 non-catalytic subunit	Prkag1
1.15618	1.52101	1.29917	1.3036	1.39324	100633_at	67247	MOCO sulphurase C-terminal domain containing 2	Mosc2
0.902646	1.50886	0.728615	1.82597	1.3017	100634_at	54150	retinol dehydrogenase 7	Rdh7
0.962978	1.11453	0.943613	1.0923	1.1362	100635_at	20224	SAR1a gene homolog 1 (S. cerevisiae)	Sara1
1.36665	0.856016	1.00016	0.907072	0.949045	100636_at	13685	eukaryotic translation initiation factor 4E binding protein 1	Eif4ebp1
1.40012	1.21014	0.996946	1.07147	0.455101	100669_at		---	---
0.389189	0.865637	0.752896	1.50734	0.788417	100670_at	20274	sodium channel, voltage-gated, type IX, alpha	Scn9a
1.47072	1.68669	0.752852	1.47757	0.721673	100671_at	15964	interferon alpha family, gene 11	Ifna11
0.811265	0.751976	1.32065	0.625988	1.56522	100672_at	17918	myosin Va	Myo5a
0.949843	0.929976	0.988198	1.4343	1.47876	100673_f_at	16636	killer cell lectin-like receptor, subfamily A, member 5	Klra5
0.812297	1.06495	0.905391	1.0407	0.80472	100674_f_at	16637	killer cell lectin-like receptor, subfamily A, member 6	Klra6
0.343084	2.13386	1.04412	1.14477	0.970749	100675_at	14408	gamma-aminobutyric acid (GABA-C) receptor, subunit rho 1	Gabrr1
0.517992	0.544508	0.668561	1.4214	0.326705	100676_at	20975	synaptojanin 2	Synj2
0.293132	0.734227	0.269961	0.531267	0.423227	100677_f_at		vomeronasal 2, receptor, 1 /// vomeronasal 2, receptor, 12 /// vomeronasal 2, receptor, 2 /// vomeronasal 2, receptor, 8 /// vomeronasal 2, receptor, 9	V2r1 /// V2r12 /// V2r2 /// V2r8 /// V2r9
1.72615	3.48109	1.66941	2.84211	2.68586	100678_s_at		vomeronasal 2, receptor, 13 /// vomeronasal 2, receptor, 3	V2r13 /// V2r3
1.02446	1.08899	0.861413	1.18139	0.890625	100679_at	22307	vomeronasal 2, receptor, 16	V2r16
0.179003	0.491864	0.269291	0.436745	0.347507	100680_at	13531	deubiquitinating enzyme 1	Dub1
2.47667	4.97137	5.49576	6.71686	5.27147	100681_f_at		---	---
0.97697	0.428765	0.898171	1.1594	1.59968	100682_f_at	384422	Immunoglobulin light chain variable region (IGLV gene), clone F22-4	Igk-V8
1.51352	1.92037	2.05829	1.88822	2.02163	100683_r_at	384422	Immunoglobulin light chain variable region (IGLV gene), clone F22-4	Igk-V8
1.0979	1.11745	1.11607	1.11841	1.2832	100684_at	19089	protein kinase C substrate 80K-H	Prkcsh
0.607334	1.92293	1.36833	1.18027	0.783547	100685_at	16678	keratin complex 2, basic, gene 1	Krt2-1
0.982644	0.919762	0.925383	0.912071	0.933868	100686_at	16898	ribosomal protein S2	Rps2
1.11351	1.42026	2.04315	3.18574	1.93715	100687_f_at	22305	vomeronasal 2, receptor, 14	V2r14
0.606732	0.84411	0.448479	1.06377	0.620018	100688_at	12961	crystallin, beta B2	Crybb2
0.242116	1.53204	1.15972	1.0468	0.374364	100689_at	20941	seminal vesicle protein 2	Svp2
1.69493	3.07433	2.5784	2.50832	4.89973	100690_at	21823	tyrosine hydroxylase	Th
0.239287	0.646606	1.2181	0.22051	0.98363	100691_at	20269	sodium channel, voltage-gated, type III, alpha	Scn3a
0.670482	1.40515	0.83565	1.565	0.746525	100692_at		---	---
0.7097	1.03042	0.921783	0.984301	1.13597	100693_at	14407	gamma-aminobutyric acid (GABA-A) receptor, subunit gamma 3	Gabrg3
0.948221	0.919498	0.908581	0.905541	0.927448	100694_at	56040	ribosomal protein, large, P1	Rplp1
1.19633	0.754128	0.996942	4.02813	1.54862	100695_at	13615	endothelin 2	Edn2
0.878505	1.52526	1.1131	1.35148	1.12786	100696_at	225600	phosphodiesterase 6A, cGMP-specific, rod, alpha	Pde6a
0.491769	1.85279	0.65298	2.07379	1.18013	100697_at	18505	paired box gene 3	Pax3
1.38124	1.41718	1.55302	1.04996	1.06661	100698_at	19127	paired like homeodomain factor 1	Prop1
1.38375	0.735318	0.602574	0.367659	0.709574	100699_at	18020	nuclear factor of activated T-cells, cytoplasmic, calcineurin-dependent 2 interacting protein	Nfatc2ip
1.04307	1.35827	1.13804	0.798237	1.01335	100700_s_at	26423	nuclear receptor subfamily 5, group A, member 1	Nr5a1
0.846425	1.16849	1.03188	1.20959	1.02573	100701_r_at	26423	nuclear receptor subfamily 5, group A, member 1	Nr5a1
0.911308	1.58951	0.985603	1.23892	1.18745	100702_at	20415	sex hormone binding globulin	Shbg
0.693741	1.01751	0.853204	0.504657	0.961066	100703_at	18167	neuropeptide Y receptor Y2	Npy2r
0.59311	1.6797	1.70019	1.59777	3.42272	100704_at	97487	Chemokine-like factor super family 4 (Cklfsf4), mRNA	Cklfsf4
0.856436	1.72772	0.982673	0.945545	1.73762	100705_at	16867	luteinizing hormone/choriogonadotropin receptor	Lhcgr
0.998016	0.808333	1.63968	0.658333	0.694048	100706_f_at	353282	Scm-like with four mbt domains 2	Sfmbt2
1.38415	1.25856	1.44611	1.31264	1.05802	100707_at	59009	SH3 multiple domains 2	Sh3md2
0.820003	0.708134	0.700714	0.667696	0.670691	100708_at	15081	H3 histone, family 3B	H3f3b
1.51963	2.80393	0.751033	1.22562	2.03781	100709_at	21984	trophoblast specific protein alpha	Tpbpa
1.38342	1.30464	1.22413	1.54329	1.3044	100710_at	269523	valosin containing protein	Vcp
0.8935	0.844286	0.814407	0.720075	0.767687	100711_at	19896	ribosomal protein L10A	Rpl10a
0.628509	1.08353	1.19834	1.22574	0.767839	100712_at	18142	neuronal PAS domain protein 1	Npas1
1.27474	1.72012	1.36461	1.47059	1.39554	100713_at	170938	zinc finger protein 617	Zfp617
0.904322	1.23495	0.750646	0.670484	0.789804	100714_at	12020	bagpipe homeobox gene 1 homolog (Drosophila)	Bapx1
0.583732	2.67823	1.07057	2.64593	0.84689	100715_at	17695	beta-microseminoprotein	Msmb
0.461466	0.412399	0.375776	0.393415	0.329981	100716_at	15116	hyaluronan synthase1	Has1
0.9098	1.11856	0.936875	1.14827	0.983803	100717_at	57425	cDNA sequence U90926	U90926
0.909067	0.598054	0.652516	0.673692	0.644174	100718_at	19231	prothymosin alpha	Ptma
1.36076	2.69373	2.9529	4.49664	3.96093	100719_f_at	16615	kallikrein 16	Klk16
0.803713	0.690954	0.656445	0.551205	0.567008	100720_at	18458	poly A binding protein, cytoplasmic 1	Pabpc1
2.33311	2.28191	1.31981	2.70246	1.94082	100721_f_at		immunoglobulin heavy chain (J558 family) /// similar to IgM(b) heavy pre-chain (AA -18 to 119) /// similar to immunoglobulin heavy chain /// similar to Ig heavy chain V region 3 precursor /// similar to monoclonal antibody heavy chain /// similar to immun	Igh-VJ558 /// V165-D-J-C mu /// LOC382693 /// LOC382696 /// VH186.2-D-J-C mu /// LOC432710 /// LOC544910 /// LOC546230
1.11428	0.91722	1.39958	1.18938	1.5166	100722_r_at	56304	Recombinant antineuraminidase single chain Ig VH and VL domains (LOC56304), mRNA	LOC56304
1.15999	1.05164	1.24273	1.24392	1.13098	100723_f_at	20759	small proline-rich protein 2E	Sprr2e
1.57903	1.88733	1.1908	1.48182	1.64893	100724_at	22690	zinc finger protein 28	Zfp28
1.77574	2.16667	1.10621	2.17565	1.68178	100725_at	18104	NAD(P)H dehydrogenase, quinone 1	Nqo1
2.61075	2.31896	1.11045	1.8671	1.1583	100726_at	14811	glutamate receptor, ionotropic, NMDA2A (epsilon 1)	Grin2a
0.819563	0.78308	0.722656	0.663285	0.727039	100727_at	19943	ribosomal protein L28	Rpl28
0.964137	0.961774	1.26425	1.48457	0.575341	100728_at	17475	multiple PDZ domain protein	Mpdz
1.00995	0.85973	0.848142	0.851067	0.839051	100729_at	19941	ribosomal protein L26	Rpl26
0.789528	1.70054	1.38071	0.612329	0.967501	100730_at	17079	CD180 antigen	Cd180
0.916361	1.04465	0.925691	1.76375	1.31689	100731_at	56290	proline-rich protein 15	Prp15
0.921845	0.841209	0.77742	0.793621	0.731504	100732_at	20116	ribosomal protein S8	Rps8
1.35536	0.9735	1.17778	1.08314	1.14788	100733_at	19166	proteasome (prosome, macropain) subunit, alpha type 2	Psma2
0.934474	0.83378	0.899572	0.796803	0.729165	100734_at	27367	ribosomal protein L3	Rpl3
1.05031	1.5012	0.888356	2.39866	0.488261	100735_at	16702	keratin associated protein 6-3	Krtap6-3
1.16505	1.32455	2.26214	1.50832	0.723301	100736_at	12023	BarH-like homeobox 2	Barx2
1.46506	2.06816	1.75582	1.35958	1.10397	100737_at	15379	one cut domain, family member 1	Onecut1
1.68306	1.92241	1.64952	2.28874	2.32311	100738_at	20711	serine protease inhibitor 15	Spi15
0.801747	0.40917	1.09039	1.08253	0.713974	100739_at	20712	serine protease inhibitor 16	Spi16
0.844384	1.28078	1.62585	1.55413	2.46143	100740_at	14729	glycoprotein 5 (platelet)	Gp5
0.6689	1.08786	0.392157	1.85704	0.997518	100741_at	14294	formyl peptide receptor-like 1	Fprl1
0.805568	0.745176	0.313301	0.583002	0.329946	100742_at	103086	expressed sequence AA409749	AA409749
1.16356	1.2545	0.988307	1.32391	1.24471	100743_at	225280	RIKEN cDNA D030070L09 gene	D030070L09Rik
0.470732	0.578915	1.11094	0.798958	1.00429	100744_at	100515	RIKEN cDNA 6820424L24 gene	6820424L24Rik
1.19298	1.62939	0.975877	1.09211	0.54386	100745_r_at	101438	expressed sequence AA408156	AA408156
0.973826	1.22227	1.06523	1.13128	1.44869	100746_at		---	---
1.06454	1.63245	1.11862	0.590658	1.30332	100747_at	102391	expressed sequence AA408954	AA408954
0.485512	0.771025	0.884099	1.4841	0.957597	100748_at	28120	DNA segment, Chr 10, Wayne State University 159, expressed	D10Wsu159e
0.790622	1.36495	0.917632	1.11057	1.068	100749_at	240869	zinc finger and BTB domain containing 37	Zbtb37
0.7599	1.19832	1.05176	1.15622	1.13626	100750_at	102401	expressed sequence AA414903	AA414903
0.820548	0.905028	0.828316	0.776971	0.783135	100751_at	11487	a disintegrin and metallopeptidase domain 10	Adam10
0.33447	0.454481	0.731856	0.637267	0.580031	100752_at	20132	retinal pigment epithelium derived rhodopsin homolog	Rrh
1.17353	0.984506	1.04001	1.08156	1.01469	100753_at	11946	ATP synthase, H+ transporting, mitochondrial F1 complex, alpha subunit, isoform 1	Atp5a1
1.10791	3.19169	0.709115	0.893432	0.400134	100754_at	14013	ecotropic viral integration site 1	Evi1
0.834463	0.862335	1.04634	0.96721	1.04088	100755_at	50701	neutrophil elastase	NE
0.959594	1.53815	1.2077	0.892559	1.02512	100756_r_at	22172	thymidylate synthase, pseudogene	Tyms-ps
0.912693	1.04601	0.954859	0.68256	0.637347	100757_at	12296	calcium channel, voltage-dependent, beta 2 subunit	Cacnb2
0.906184	0.808867	0.818023	0.739929	0.817769	100758_at	54127	ribosomal protein S28	Rps28
0.678249	0.804544	0.993429	0.966992	0.86325	100759_at	17534	mannose receptor, C type 2	Mrc2
1.02333	0.270476	0.525714	0.718571	0.91381	100760_at	13505	desmocollin 1	Dsc1
1.04783	0.685623	0.681371	0.957746	1.49083	100761_at	268980	striatin, calmodulin binding protein	Strn
2.47769	3.38776	2.25181	3.9965	2.47816	100762_at	20358	sema domain, transmembrane domain (TM), and cytoplasmic domain, (semaphorin) 6A	Sema6a
3.3758	3.5527	2.76902	5.36114	4.36205	100763_at	51873	DNA segment, Chr 2, ERATO Doi 127, expressed	D2Ertd127e
0.742623	0.529372	0.963922	0.70802	0.6989	100764_at	16185	interleukin 2 receptor, beta chain	Il2rb
0.3471	0.727619	0.593941	1.00761	0.367749	100765_at	320181	fibronectin type III domain containing 7	Fndc7
1.33418	0.89949	1.7602	1.77959	1.44643	100766_at	13616	endothelin 3	Edn3
1.20672	0.834328	0.707463	0.571642	0.482836	100767_at		---	---
2.04301	3.57168	1.37455	8.72401	1.14158	100768_at		---	---
0.958616	0.821495	0.622298	1.18468	0.698271	100769_at		---	---
0.387783	0.432167	0.365893	0.373103	0.400419	100771_at	17060	B-cell linker	Blnk
0.402213	0.355789	0.273383	0.373439	0.190749	100772_g_at	17060	B-cell linker	Blnk
1.35043	2.29457	4.99086	9.39512	12.3276	100773_at	16159	interleukin 12a	Il12a
0.65678	1.57114	0.916592	1.82114	1.02208	100774_at		Mus musculus, clone IMAGE:3472070, mRNA	---
0.576615	1.03206	0.799567	1.22199	0.938852	100775_at	13436	DNA cytosine methyltransferase 3b6 (Dnmt3b6) mRNA, complete cds; alternatively spliced	Dnmt3b
0.757333	1.72089	0.755556	1.05778	0.719111	100776_at	240064	RIKEN cDNA 6030490I01 gene	6030490I01Rik
0.864623	1.58973	1.10851	0.947296	0.753359	100778_at	12494	CD38 antigen	Cd38
1.12815	2.87737	1.11672	0.884069	1.06625	100779_at	16160	interleukin 12b	Il12b
0.954066	0.938009	0.904223	0.900822	0.900993	100780_at	20102	ribosomal protein S4, X-linked	Rps4x
1.79865	2.536	2.12077	3.18695	2.07883	100828_at	17896	myosin, light polypeptide 4	Myl4
0.816945	2.20647	1.50301	0.763434	1.32999	100839_at		---	---
1.65516	3.15824	3.28505	3.9914	5.75117	100876_at	235180	fasciculation and elongation protein zeta 1 (zygin I)	Fez1
1.06169	1.60239	1.43693	1.31206	1.32405	100877_at	67705	RIKEN cDNA 1810058I24 gene	1810058I24Rik
1.53869	1.36056	1.46758	1.60975	1.46748	100878_at	94186	striatin, calmodulin binding protein 3	Strn3
2.81877	2.81359	3.00555	3.4559	3.48889	100879_at	11474	actinin alpha 3	Actn3
1.20069	1.37003	0.945579	1.64775	1.22719	100880_at	229900	RIKEN cDNA 9830147J24 gene (9830147J24Rik), mRNA	9830147J24Rik
3.1148	4.32653	3.76403	1.75255	1.60204	100882_at	13214	defensin beta 1	Defb1
0.583056	0.827709	0.925261	1.0259	0.581036	100883_at	66182	ADP-ribosylation factor 4-like, mRNA (cDNA clone MGC:28743 IMAGE:4481779)	Arfl4
1.02611	1.02809	1.06267	1.12722	1.20175	100884_at	14187	aldo-keto reductase family 1, member B8	Akr1b8
1.50158	0.754747	0.927971	0.881195	0.624409	100885_at	18005	NIMA (never in mitosis gene a)-related expressed kinase 2	Nek2
1.03972	1.06519	1.00002	0.999142	1.0824	100886_f_at	67036	mitochondrial ribosomal protein L45	Mrpl45
0.8456	0.734036	0.7204	0.624509	0.669709	100887_at	67241	SMC6 structural maintenance of chromosomes 6-like 1 (yeast)	Smc6l1
0.765193	1.83978	1.19337	1.46409	3.42403	100888_at	20660	sortilin-related receptor, LDLR class A repeats-containing	Sorl1
0.692677	0.952957	0.652708	0.798062	0.724977	100889_at	233033	cDNA sequence BC042901	BC042901
1.00639	0.960195	0.449792	0.797298	0.757313	100890_at	110749	chromatin assembly factor 1, subunit B (p60)	Chaf1b
1.07258	0.534812	1.12366	1.10618	0.393952	100891_at	17235	sperm mitochondria-associated cysteine-rich protein	Smcp
1.00951	1.11602	1.10499	1.11578	1.18769	100892_at	69702	NADH dehydrogenase (ubiquinone) 1 alpha subcomplex, assembly factor 1	Ndufaf1
0.812378	0.858295	0.914361	0.715058	0.739501	100893_at	20773	serine palmitoyltransferase, long chain base subunit 2	Sptlc2
0.768106	0.694173	0.727768	0.729569	0.769028	100894_at	26429	origin recognition complex, subunit 5-like (S. cerevisiae)	Orc5l
0.796676	0.758509	0.605748	0.803746	0.744858	100895_at	224092	DNA segment, Chr 16, Brigham & Women's Genetics 1547 expressed	D16Bwg1547e
1.65407	1.62799	1.6365	1.76287	1.94387	100896_at	12299	calcium channel, voltage-dependent, gamma subunit 1	Cacng1
1.02156	0.986368	1.19468	1.2022	0.9495	100897_f_at	81630	Zinc finger protein 297, mRNA (cDNA clone MGC:30544 IMAGE:5043642)	Zfp297
1.02568	0.577795	0.756042	0.976586	0.518882	100898_r_at	81630	Zinc finger protein 297, mRNA (cDNA clone MGC:30544 IMAGE:5043642)	Zfp297
1.18012	1.20782	1.22587	1.17471	1.14132	100899_s_at	81630	zinc finger protein 297	Zfp297
1.08372	0.863804	0.908117	0.931583	0.878463	100900_at	15161	host cell factor C1	Hcfc1
1.25828	0.884328	1.07289	0.818003	0.905682	100901_at	15161	host cell factor C1	Hcfc1
0.841825	1.98645	1.30125	0.41791	1.96397	100902_at	72148	RIKEN cDNA 2610019F03 gene	2610019F03Rik
1.26207	1.07637	0.972315	0.942596	0.928353	100903_at	11546	poly (ADP-ribose) polymerase family, member 2	Parp2
0.93272	0.882632	0.816259	0.800367	0.88055	100904_at	52535	DNA segment, Chr 14, ERATO Doi 209, expressed	D14Ertd209e
1.2105	1.23917	1.30648	1.06432	0.980106	100905_at	67345	hect domain and RLD 4	Herc4
0.882364	1.23323	0.955764	1.08824	0.828316	100906_at	16421	integrin beta 7	Itgb7
1.05041	1.10579	1.17107	1.30248	1.00826	100907_at	66240	potassium voltage-gated channel, Isk-related family, member 1-like	Kcne1l
1.10966	1.19089	1.22218	1.12649	1.23131	100908_at	19262	protein tyrosine phosphatase, receptor type, A	Ptpra
1.34468	1.13478	0.778285	1.31894	1.1163	100909_at	76560	protease, serine, 8 (prostasin)	Prss8
0.900091	0.751713	0.81631	0.728106	0.932728	100910_at	20931	surfeit gene 2	Surf2
1.36841	1.4653	1.37203	1.53698	1.41223	100911_at	14731	GPI anchor attachment protein 1	Gpaa1
0.859489	0.653856	0.711919	0.697079	0.898894	100912_at	69740	DPH5 homolog (S. cerevisiae)	Dph5
0.974083	0.685142	0.590967	0.544265	0.674622	100913_at	230579	cDNA sequence BC026682	BC026682
0.65836	0.879022	0.686949	1.08649	1.30308	100914_at	434722	PREDICTED: similar to protease [Mus musculus], mRNA sequence	---
0.747938	0.859235	0.808197	0.814612	0.814771	100915_at	17886	myosin, heavy polypeptide 9, non-muscle	Myh9
0.853414	5.03012	0.732932	1.8996	1.40763	100916_at	20517	solute carrier family 22 (organic cation transporter), member 1	Slc22a1
1.81392	1.58533	2.09783	1.54866	1.51605	100917_at	67936	WD repeat domain 55	Wdr55
1.16203	1.90971	1.80334	2.43476	0.87013	100920_at	70809	C-type lectin domain family 2, member g (Clec2g), mRNA	Ocilrp1
0.318609	0.399624	0.655169	0.527914	0.882425	100921_at	21954	troponin I, cardiac	Tnni3
0.637488	0.769779	0.723805	0.860329	0.614517	100923_at	17909	myosin X	Myo10
0.963606	1.52664	1.1031	1.09454	0.683491	100924_at	14462	GATA binding protein 3	Gata3
0.882926	0.950115	0.753684	0.835474	1.05786	100925_at	381820	RIKEN cDNA 2700089E24 gene	2700089E24Rik
1.73854	1.62624	3.13297	1.54178	4.12938	100926_at		---	---
1.16507	1.98754	1.81321	1.84076	1.90037	100927_at	18830	phospholipid transfer protein	Pltp
1.14498	1.05883	1.38598	1.37848	1.46344	100928_at	14115	fibulin 2	Fbln2
0.830153	1.1037	1.03497	0.750171	0.719608	100929_at	210376	Myotubularin related protein 9 (Mtmr9), mRNA	Mtmr9
0.539084	0.897054	0.988684	0.901606	0.606848	100931_at	11883	arylsulfatase A	Arsa
1.8322	1.96352	1.85241	1.96001	1.64078	100932_at	12333	calpain 1	Capn1
0.978401	0.987979	0.540364	0.73534	0.442045	100933_at	20907	syntaxin 1A (brain)	Stx1a
0.878847	0.84013	0.827729	0.792878	0.924734	100935_at	21428	MAX-like protein X	Mlx
1.49234	1.49639	1.8041	1.17989	1.32574	100938_at	14601	growth hormone releasing hormone	Ghrh
0.790472	1.80228	1.0253	1.29911	1.0527	100939_at	101095	zinc finger protein 282	Zfp282
0.838193	0.759608	0.816812	0.76127	0.764146	100941_at	17344	protein inhibitor of activated STAT 2	Pias2
1.14902	0.895463	0.975068	1.05463	0.837627	100943_at	55963	solute carrier family 1 (glutamate/neutral amino acid transporter), member 4	Slc1a4
0.691713	1.53104	1.35545	1.35838	1.02744	100944_at		---	---
0.946283	0.854555	0.984277	0.791992	0.619555	100946_at	15511	heat shock protein 1B	Hspa1b
0.974806	1.04576	0.95412	0.985727	0.99792	100947_at	21411	Stromelysin-1 PDGF-responsive element binding protein (Spbp)	Tcf20
0.541742	0.795581	0.665678	0.523434	0.513859	100948_at	11732	progressive ankylosis	Ank
0.230861	0.367979	0.321419	0.364532	0.325158	100949_at	80752	cDNA sequence BC004044	BC004044
0.64751	0.659793	0.813415	0.588134	0.700443	100951_at	18764	polycystic kidney disease 2	Pkd2
2.10261	4.36263	2.58327	4.97272	4.32681	100952_at	20866	stromal interaction molecule 1	Stim1
1.1099	0.893444	1.15589	1.14141	1.03343	100953_at	21853	timeless homolog (Drosophila)	Timeless
0.663961	0.648313	0.666768	0.554122	0.723859	100954_at	15463	HIV-1 Rev binding protein	Hrb
1.56131	0.83147	1.03743	0.834011	0.640075	100955_at	67196	ubiquitin-conjugating enzyme E2T (putative)	Ube2t
0.823529	1.09748	0.820168	1.06723	0.833613	100956_at	16591	klotho	Kl
1.31891	0.953016	1.18718	0.985201	0.877187	100957_at	381760	single-stranded DNA binding protein 1	Ssbp1
1.04228	1.73184	1.58153	1.52093	1.70648	100958_at	219140	spermatogenesis associated 13	Spata13
0.68095	1.02703	0.944066	0.879786	0.969375	100959_at	20196	S100 calcium binding protein A13	S100a13
0.773115	1.12314	0.980841	1.07421	1.21057	100960_g_at	20196	S100 calcium binding protein A13	S100a13
0.765743	0.919428	0.802832	0.912931	0.944761	100961_at	16511	potassium voltage-gated channel, subfamily H (eag-related), member 2	Kcnh2
1.11116	1.06494	1.16097	1.23605	0.978009	100962_at	17937	Ngfi-A binding protein 2	Nab2
0.954163	1.16358	0.990557	0.909605	0.975557	100963_at	56695	brain protein 17	MGI:1930773
1.2111	1.12558	1.09405	1.25448	1.25352	100964_at	53612	vesicle transport through interaction with t-SNAREs 1B homolog	Vti1b
1.08	1.25871	1.15561	1.49035	1.18865	100965_at	75483	cytochrome c oxidase, subunit VIIIc	Cox8c
1.51321	0.712603	0.905034	0.694752	0.867369	100966_at	15160	serine (or cysteine) peptidase inhibitor, clade D, member 1	Serpind1
1.9774	2.01883	2.42373	3.04708	5.20151	100967_at	26458	solute carrier family 27 (fatty acid transporter), member 2	Slc27a2
1.69644	1.29815	1.11524	1.31016	1.36134	100968_at	228410	cleavage stimulation factor, 3' pre-RNA, subunit 3	Cstf3
1.20543	1.05581	1.07743	1.05628	0.985345	100970_at	11651	thymoma viral proto-oncogene 1	Akt1
1.16955	1.7295	1.00725	1.28946	1.15114	100971_at	21678	TEA domain family member 3	Tead3
0.583365	0.727687	0.94417	0.42613	0.619445	100972_s_at	20301	chemokine (C-C motif) ligand 27	Ccl27
0.278204	1.04491	0.468784	1.29135	0.33954	100973_i_at	20301	chemokine (C-C motif) ligand 27	Ccl27
0.844994	0.883015	0.994398	0.982559	0.809436	100974_at	76900	single stranded DNA binding protein 4	Ssbp4
1.09523	1.04679	0.728864	0.720022	1.30705	100975_f_at	76900	Single stranded DNA binding protein 4 (Ssbp4), mRNA	Ssbp4
0.664344	0.687039	0.737975	0.600745	0.612719	100976_at	56294	protein tyrosine phosphatase, non-receptor type 9	Ptpn9
0.775475	1.01649	0.965602	1.18794	1.39683	100977_at	228026	pyruvate dehydrogenase kinase, isoenzyme 1	Pdk1
0.940021	1.05513	0.741286	1.00048	1.27666	100978_at	14300	FSHD region gene 1	Frg1
0.454788	0.495342	0.478595	0.406173	0.385151	100979_at	56515	ring finger protein 138	Rnf138
0.70225	0.992341	0.838606	0.790143	0.747759	100980_at	19877	Rho-associated coiled-coil forming kinase 1	Rock1
0.654718	1.52557	1.27359	0.855561	0.510807	100981_at	15957	interferon-induced protein with tetratricopeptide repeats 1	Ifit1
2.22248	2.13023	1.83033	2.19128	1.81505	100982_at	105440	potassium channel tetramerisation domain containing 9	Kctd9
0.724044	0.785765	0.534586	0.463497	0.423854	100983_at	19072	prolyl endopeptidase	Prep
0.926908	0.865004	0.818209	0.832312	0.787983	100984_at	11908	activating transcription factor 1	Atf1
0.746654	1.06476	0.957391	0.958967	0.99428	100985_at	20437	seven in absentia 1A	Siah1a
0.567832	0.54049	0.53255	0.437434	0.503064	100986_at	14200	four and a half LIM domains 2	Fhl2
1.03116	0.983456	0.893461	1.0063	1.06101	100987_f_at	66245	RIKEN cDNA 1500019G21 gene	1500019G21Rik
1.33698	2.63239	2.19753	1.90856	1.77766	100988_at	12125	BCL2-like 11 (apoptosis facilitator)	Bcl2l11
0.844849	0.966743	1.02693	1.05105	1.04746	100989_at	16413	integrin beta 1 binding protein 1	Itgb1bp1
0.934045	0.950554	1.05986	0.94228	1.00641	100990_g_at	16413	integrin beta 1 binding protein 1	Itgb1bp1
0.863174	0.921093	0.973164	1.18033	0.83057	100991_at	16413	integrin beta 1 binding protein 1	Itgb1bp1
0.769313	0.894988	0.713308	0.720331	0.646097	100992_at	13619	polyhomeotic-like 1 (Drosophila)	Phc1
1.6486	1.88594	1.92897	2.10026	1.6575	100994_at	11302	apoptosis-associated tyrosine kinase	Aatk
2.51163	2.5859	3.64666	2.28357	2.63541	100995_at	68379	CDKN1A interacting zinc finger protein 1	Ciz1
1.21039	0.913528	1.2505	1.16559	0.63138	100996_at	102247	1-acylglycerol-3-phosphate O-acyltransferase 6 (lysophosphatidic acid acyltransferase, zeta)	Agpat6
1.01241	1.23851	1.09689	1.30879	1.16698	100997_at	13346	desmin	Des
0.567076	0.633444	0.568493	0.671469	0.615966	100998_at	14961	histocompatibility 2, class II antigen A, beta 1	H2-Ab1
0.981228	1.21682	1.37494	1.38699	1.48015	101000_at	18247	ornithine decarboxylase antizyme 2	Oaz2
0.937229	1.16386	1.11409	0.98792	1.00825	101001_at	68151	RIKEN cDNA 5031439A09 gene	5031439A09Rik
0.705927	0.432498	0.517848	0.525	0.540427	101002_at	54375	antizyme inhibitor 1	Azin1
0.345877	0.345199	0.345237	0.39545	0.267714	101003_at	20383	splicing factor, arginine/serine-rich 3 (SRp20)	Sfrs3
0.661491	0.338265	0.442431	0.376493	0.359602	101004_f_at	20383	splicing factor, arginine/serine-rich 3 (SRp20)	Sfrs3
3.9365	4.18575	2.76674	3.38294	2.33564	101006_at	110460	acetyl-Coenzyme A acetyltransferase 2	Acat2
1.17092	1.56587	1.59745	1.55897	1.34548	101007_at	17347	MAP kinase-interacting serine/threonine kinase 2	Mknk2
0.909195	0.707398	0.652342	0.649283	0.61709	101008_at	56070	transcription elongation regulator 1 (CA150)	Tcerg1
0.746789	2.36468	0.964679	1.28693	1.10069	101009_at	16691	keratin complex 2, basic, gene 8	Krt2-8
0.825159	0.761138	2.14826	0.691876	1.4635	101010_at	18432	MYB binding protein (P160) 1a	Mybbp1a
1.08915	0.809523	0.853531	0.759708	0.876879	101011_at	12464	chaperonin subunit 4 (delta)	Cct4
1.02607	1.05243	1.03244	1.03288	1.07973	101013_at	18245	ornithine decarboxylase antizyme	Oaz1
0.97171	1.07305	0.861466	0.578093	0.682191	101014_at	15976	interferon (alpha and beta) receptor 2	Ifnar2
0.763114	0.83889	1.13716	0.813267	0.981805	101015_s_at	15976	interferon (alpha and beta) receptor 2	Ifnar2
0.899938	0.836218	0.861275	0.860668	0.911982	101016_at	11840	ADP-ribosylation factor 1	Arf1
0.949838	0.81561	0.890603	0.714521	0.923966	101017_at	12567	cyclin-dependent kinase 4	Cdk4
0.937458	8.67777	5.5622	8.0673	6.59211	101019_at	13032	cathepsin C	Ctsc
0.417641	0.514878	0.436238	0.916578	0.983528	101020_at	13032	cathepsin C	Ctsc
1.48375	3.55137	2.25098	3.20806	3.58778	101022_at	110809	splicing factor, arginine/serine-rich 1 (ASF/SF2)	Sfrs1
1.0145	1.12294	0.900612	1.09071	1.14724	101023_f_at	68332	RIKEN cDNA 0610010E21 gene	0610010E21Rik
0.75616	1.02073	0.931756	0.924325	0.797614	101024_i_at	20755	small proline-rich protein 2A	Sprr2a
0.776538	1.04462	0.88286	0.606322	1.02257	101025_f_at	20755	small proline-rich protein 2A	Sprr2a
1.33028	0.716361	1.31269	0.947248	0.577982	101026_at	30939	pituitary tumor-transforming 1	Pttg1
1.06773	0.739279	0.839901	0.928618	0.790966	101027_s_at	30939	pituitary tumor-transforming 1	Pttg1
3.96263	3.34951	3.42974	3.61609	3.58077	101028_i_at	11464	actin, alpha, cardiac	Actc1
2.01996	1.85859	1.82569	1.92944	1.88531	101029_f_at	11464	actin, alpha, cardiac	Actc1
1.20723	0.939889	1.03054	1.02145	1.02209	101030_at	11852	ras homolog gene family, member B	Rhob
0.9469	1.1769	1.1409	1.17933	1.22693	101031_at	20930	surfeit gene 1	Surf1
1.64031	1.57391	1.32353	0.923467	1.35834	101033_at	18221	nuclear distribution gene C homolog (Aspergillus)	Nudc
1.07431	1.37971	0.994129	0.975675	1.02145	101034_at	14784	growth factor receptor bound protein 2	Grb2
0.745807	0.67408	0.731123	0.575763	0.662196	101035_at	11800	apoptosis inhibitor 5	Api5
1.09695	1.45731	1.37694	1.04904	1.26485	101036_at		translocase of outer mitochondrial membrane 20 homolog (yeast) /// similar to translocase of outer mitochondrial membrane 20 homolog	Tomm20 /// LOC546321
0.539319	0.461597	0.96091	0.302489	0.359444	101037_at	11308	abl-interactor 1	Abi1
0.587679	1.09844	0.929492	0.914632	0.990422	101039_at	12827	procollagen, type IV, alpha 2	Col4a2
0.825505	0.683609	0.763217	0.615157	0.663793	101040_at	12334	calpain 2	Capn2
1.37403	0.929493	0.94325	1.89983	0.526655	101041_at	16664	keratin complex 1, acidic, gene 14	Krt1-14
0.77118	0.803019	0.776182	0.66993	0.703995	101042_f_at	18624	peptidase 4	Pep4
1.11324	0.93123	0.937892	1.09581	1.81701	101043_f_at		trypsin 4 /// RIKEN cDNA 1810049H19 gene	Try4 /// 1810049H19Rik
1.12794	0.927644	0.911483	0.918875	1.01934	101044_at	17025	aminolevulinate, delta-, dehydratase	Alad
1.06214	1.09537	0.935932	1.0831	1.03944	101045_at	15108	hydroxyacyl-Coenzyme A dehydrogenase type II	Hadh2
0.815589	1.37752	0.906224	1.26332	1.24628	101046_at	22352	vimentin	Vim
0.672335	0.959784	0.896771	0.812073	0.811343	101047_at	66478	RIKEN cDNA 2410026K10 gene	2410026K10Rik
2.05346	9.48428	1.3522	1.46226	1.82704	101048_at	19264	protein tyrosine phosphatase, receptor type, C	Ptprc
0.906516	1.12285	0.94733	1.08294	0.947376	101049_at		ribosomal protein L12 /// similar to 60S ribosomal protein L12 /// similar to 60S ribosomal protein L12 /// similar to 60S ribosomal protein L12	Rpl12 /// LOC385403 /// LOC432518 /// LOC436225
1.18976	1.17947	1.26054	1.46252	1.38899	101050_at	54391	riboflavin kinase	Rfk
0.667592	0.670458	0.671427	0.858988	0.767213	101051_at	20197	S100 calcium binding protein A3	S100a3
0.42542	0.162213	0.43785	0.0884089	0.189248	101052_g_at	20197	S100 calcium binding protein A3	S100a3
1.10372	1.14825	1.05509	1.1067	1.07214	101053_at	68879	RIKEN cDNA 2610031L17 gene	2610031L17Rik
1.37609	1.05514	1.29936	1.43749	1.68659	101054_at	16149	Ia-associated invariant chain	Ii
0.727075	1.17806	1.1978	1.051	1.13748	101055_at	19025	protective protein for beta-galactosidase	Ppgb
0.908832	0.752804	0.789837	0.758115	0.691513	101056_at	19684	radixin	Rdx
0.857485	0.748497	0.991337	0.974407	1.14148	101057_at	97159	RIKEN cDNA A430005L14 gene	A430005L14Rik
1.95415	3.90582	3.41388	0.620818	1.93061	101058_at	11722	amylase 1, salivary	Amy1
0.726035	0.859773	0.90407	0.676095	0.793186	101059_at	17984	necdin	Ndn
0.9303	0.796248	1.12644	0.845973	0.820832	101060_at	14827	protein disulfide isomerase associated 3	Pdia3
0.88668	0.619683	0.78353	0.573045	0.637414	101061_at	66256	signal sequence receptor, beta	Ssr2
0.727332	1.00536	0.919127	0.773778	0.766527	101062_at	66626	RIKEN cDNA 5730403B10 gene, mRNA (cDNA clone MGC:8188 IMAGE:3590511)	5730403B10Rik
15.8159	13.8601	13.9811	16.1824	15.6125	101063_at	21924	troponin C, cardiac/slow skeletal	Tnnc1
0.943085	0.819581	0.88628	0.874971	1.04072	101064_at	53317	pleiotropic regulator 1, PRL1 homolog (Arabidopsis)	Plrg1
1.23518	0.555601	0.792654	0.605873	0.764526	101065_at	18538	proliferating cell nuclear antigen	Pcna
0.876254	0.881639	0.936414	0.907829	0.910854	101067_at	67707	mitochondrial ribosomal protein L24	Mrpl24
0.773367	0.636989	0.715379	0.690099	0.230181	101068_at	54484	makorin, ring finger protein, 1	Mkrn1
0.699325	0.778105	0.804459	0.73301	0.758023	101069_g_at	54484	makorin, ring finger protein, 1	Mkrn1
0.788619	1.15854	1.1593	1.12453	1.25217	101070_at	54484	makorin, ring finger protein, 1	Mkrn1
0.882508	3.76304	2.30957	2.4	1.68185	101071_at	17888	myosin, heavy polypeptide 6, cardiac muscle, alpha	Myh6
1.12259	1.13883	1.04894	1.08204	0.945994	101072_at	13688	Eukaryotic translation initiation factor 4E binding protein 2, mRNA (cDNA clone MGC:13950 IMAGE:4218820)	Eif4ebp2
0.979896	1.32814	1.17848	1.21426	1.1223	101073_at	16971	low density lipoprotein receptor-related protein 1	Lrp1
1.27399	0.728097	1.18853	1.0875	0.923482	101074_at	13200	dolichyl-di-phosphooligosaccharide-protein glycotransferase	Ddost
0.724332	2.27637	1.0647	1.58298	1.01688	101075_f_at	23795	anterior gradient 2 (Xenopus laevis)	Agr2
0.691001	0.848768	0.4382	0.428865	0.659634	101076_r_at	23795	anterior gradient 2 (Xenopus laevis)	Agr2
1.80542	2.91026	1.48393	2.63405	1.6128	101077_at	20533	solute carrier family 4 (anion exchanger), member 1	Slc4a1
0.915259	0.898888	0.931956	0.899974	1.06223	101078_at	12215	basigin	Bsg
0.95806	0.785088	0.849888	0.757751	0.698492	101079_at	53319	nuclear RNA export factor 1 homolog (S. cerevisiae)	Nxf1
1.16609	1.29097	1.46331	1.35305	1.42943	101080_at	12831	procollagen, type V, alpha 1	Col5a1
1.17648	1.06549	1.1017	1.0964	1.02862	101081_at	13016	C-terminal binding protein 1	Ctbp1
0.672644	0.605476	0.685625	0.793118	0.694668	101082_at	17436	malic enzyme, supernatant	Mod1
1.12227	0.586446	0.679595	0.650733	0.620614	101083_s_at	27756	LSM2 homolog, U6 small nuclear RNA associated (S. cerevisiae)	Lsm2
0.703838	0.754258	0.878593	0.652771	0.995411	101084_f_at	68563	dolichyl-phosphate mannosyltransferase polypeptide 3	Dpm3
1.02204	1.02245	1.03006	0.93429	0.990586	101085_at	64660	mitochondrial ribosomal protein S24	Mrps24
0.72085	0.559273	0.560227	0.521766	0.661358	101086_f_at	12785	cellular nucleic acid binding protein 1	Cnbp1
0.871898	1.57011	1.26255	0.853433	0.94172	101087_r_at	12785	cellular nucleic acid binding protein 1	Cnbp1
0.67045	0.720075	0.625998	0.627642	0.677081	101088_f_at	12785	cellular nucleic acid binding protein 1	Cnbp1
1.68803	1.59548	1.74681	1.92894	1.78308	101089_at	53318	PDZ and LIM domain 3	Pdlim3
1.32171	2.37072	2.41662	2.13423	2.19098	101090_at	14118	fibrillin 1	Fbn1
1.06489	0.81816	1.04618	0.808096	0.950603	101091_at	22218	SMT3 suppressor of mif two 3 homolog 1 (yeast)	Sumo1
0.462494	0.642698	0.648638	0.59696	0.713462	101093_at	12826	procollagen, type IV, alpha 1	Col4a1
1.10946	1.01468	1.16983	1.26676	1.31298	101094_at	56295	HIG1 domain family, member 1A	Higd1a
0.438224	0.766742	0.71708	0.933198	0.888755	101095_at	17150	microfibrillar-associated protein 2	Mfap2
1.61898	1.20645	1.56604	1.31775	1.65647	101096_s_at	23897	HCLS1 associated X-1	Hax1
1.363	0.849266	0.989005	1.07487	0.995986	101097_at	353242	mitochondrial ribosomal protein L21	Mrpl21
0.132662	0.189786	0.186022	0.0964891	0.132662	101099_at	18196	neuron specific gene family member 1	Nsg1
0.796735	0.69759	0.75578	0.626585	0.695958	101101_at	19053	protein phosphatase 2a, catalytic subunit, beta isoform	Ppp2cb
0.759654	0.734855	0.621112	0.72587	0.706979	101102_at	18518	immunoglobulin (CD79A) binding protein 1	Igbp1
0.71091	0.791939	0.511883	1.3098	0.449618	101103_at	13119	cytochrome P450, family 4, subfamily a, polypeptide 14	Cyp4a14
1.29993	1.69001	1.76761	1.58524	2.02691	101104_at	13185	Down syndrome critical region gene 3	Dscr3
1.19046	0.938251	1.04767	0.974599	0.97401	101105_at	23825	barrier to autointegration factor 1	Banf1
0.871886	0.752294	0.73974	0.734435	0.74307	101106_at	23881	RIKEN cDNA E430034L04 gene	E430034L04Rik
0.913806	0.92834	1.02786	0.901081	1.18601	101107_at	12321	calumenin	Calu
1.74767	1.03517	1.39391	0.804488	0.893584	101108_at	50927	nuclear autoantigenic sperm protein (histone-binding)	Nasp
2.43703	2.79329	2.88263	2.98249	2.77184	101109_at	13138	dystroglycan 1	Dag1
0.907153	0.794927	0.50338	0.374407	0.390085	101110_at	12835	procollagen, type VI, alpha 3	Col6a3
1.21905	0.948565	1.21603	1.177	0.859815	101111_at	11848	ras homolog gene family, member A	Rhoa
1.00813	0.842657	0.916603	0.926992	0.998576	101112_g_at	11848	ras homolog gene family, member A	Rhoa
1.18585	1.10435	0.740947	0.893283	1.09596	101113_at	11848	ras homolog gene family, member A	Rhoa
0.740037	0.880442	0.724224	0.824564	0.955184	101114_at	20818	signal recognition particle receptor, B subunit	Srprb
1.28995	2.22888	2.64498	1.42066	1.37272	101115_at	17002	lactotransferrin	Ltf
0.916509	4.72296	1.34725	0.935484	0.937381	101116_at	18718	Phosphatidylinositol-4-phosphate 5-kinase, type II, alpha, mRNA (cDNA clone MGC:18357 IMAGE:3672732)	Pip5k2a
0.662241	0.668614	0.564525	1.82634	0.826872	101117_at	99499	expressed sequence AA511261	AA511261
0.668184	0.337278	1.02549	1.03596	0.436959	101118_at	52635	DNA segment, Chr 12, ERATO Doi 551, expressed (D12Ertd551e), mRNA	D12Ertd551e
0.740056	0.85399	0.508853	0.758532	1.1437	101119_at		---	---
1.52384	0.744499	1.44682	1.50244	1.63325	101120_at	12334	Calpain 2 (Capn2), mRNA	Capn2
0.51236	0.898876	0.622472	0.910112	1.05618	101121_at	107435	Histone aminotransferase 1 (Hat1), mRNA	Hat1
0.935132	1.14103	0.840796	0.825679	0.845771	101122_at	13840	Eph receptor A6	Epha6
0.771433	1.02514	1.09426	0.975129	1.05048	101123_at	16432	integral membrane protein 2B	Itm2b
0.81383	0.911094	2.24848	2.89514	2.81459	101124_at		---	---
0.603175	1.28254	0.536508	1.00635	0.498413	101125_at		---	---
1.21554	1.34715	2.18549	0.483938	0.629016	101126_r_at		---	---
0.758689	1.10883	0.962393	1.70741	0.931054	101127_at	12677	C. elegans ceh-10 homeo domain containing homolog	Chx10
13.1122	12.5105	13.9502	15.5933	13.0314	101128_at	12292	calcium channel, voltage-dependent, L type, alpha 1S subunit	Cacna1s
0.937463	0.782085	0.858882	0.773089	0.756145	101129_at	19983	ribosomal protein L5	Rpl5
0.771953	1.23604	1.0624	0.962247	1.08975	101130_at	12843	procollagen, type I, alpha 2	Col1a2
0.972931	1.10835	1.13086	1.82982	1.32683	101131_at	11441	cholinergic receptor, nicotinic, alpha polypeptide 7	Chrna7
0.967127	5.7486	3.66978	2.67688	2.77923	101132_at	20272	sodium channel, voltage-gated, type VII, alpha	Scn7a
0.857078	1.22414	0.871597	0.877042	1.22868	101133_at	16820	lipocalin 3	Lcn3
1.16245	1.70839	2.03862	1.59787	0.961385	101134_at	14486	granule cell antiserum positive 8	Gcap8
0.506455	0.626174	0.29284	0.780516	0.469484	101135_at	12311	calcitonin receptor	Calcr
0.838261	1.88921	0.81653	0.644817	1.00392	101136_at	21949	tumor necrosis factor (ligand) superfamily, member 8	Tnfsf8
0.88795	0.795898	0.811667	0.747971	0.798373	101137_at	27050	ribosomal protein S3	Rps3
1.59848	1.55915	2.08171	2.50061	1.5497	101138_at	14401	gamma-aminobutyric acid (GABA-A) receptor, subunit beta 2	Gabrb2
3.19776	5.76578	3.12342	2.6129	2.39271	101139_r_at	17830	mucin 10, submandibular gland salivary mucin	Muc10
0.596164	1.27159	0.886668	0.598042	0.624195	101140_at	15550	5-hydroxytryptamine (serotonin) receptor 1A	Htr1a
1.2444	1.13718	0.612635	1.91769	1.72968	101141_at		---	---
0.380172	0.332263	0.348269	0.195901	0.255719	101142_at	14368	frizzled homolog 6 (Drosophila)	Fzd6
1.00236	1.31553	1.12282	1.0989	1.1738	101143_at	14369	frizzled homolog 7 (Drosophila)	Fzd7
0.88993	2.66335	1.89344	1.7096	1.76405	101144_at	16182	interleukin 18 receptor 1	Il18r1
0.452474	0.582792	0.39234	0.703319	0.461485	101145_at	16328	centrosomal protein 2	Cep2
0.728431	0.986301	0.78699	1.69679	0.749179	101146_at	14842	genomic screened homeo box 1	Gsh1
0.512432	0.991996	1.01158	0.964748	0.371764	101147_at	14525	germinal center expressed transcript 2	Gcet2
0.667039	0.699695	0.629203	0.588573	0.494413	101148_at	18759	protein kinase C, iota	Prkci
1.01484	3.61039	2.19109	2.72542	1.20965	101149_at	20418	src homology 2 domain-containing transforming protein C3	Shc3
0.564377	0.381327	0.718815	0.859868	0.554171	101150_at	14008	ets variant gene 2	Etv2
0.7997	1.63766	0.836459	1.0075	0.984246	101151_at	19674	recoverin	Rcvrn
1.11167	1.10988	1.18907	1.45924	1.42065	101152_at	15563	5-hydroxytryptamine (serotonin) receptor 5A	Htr5a
0.577445	0.350959	0.722508	0.177351	0.240992	101153_at	18290	oncofetal antigen	Ofa
1.10062	1.17248	0.453799	4.12115	0.554415	101154_at	99503	expressed sequence AA517023	AA517023
0.690888	0.519608	0.746251	2.03922	0.883506	101155_at	15500	heat shock factor 2	Hsf2
0.795615	1.00861	0.677369	0.716523	0.321848	101156_at	18153	neoplastic progression 2	Npn2
0.950083	1.23491	0.979489	1.26951	1.00301	101157_at	380794	Immunoglobulin heavy chain (gamma polypeptide), mRNA (cDNA clone MGC:29400 IMAGE:5068622)	Ighg
1.30023	2.02891	1.28446	1.70035	1.85485	101158_at	22678	zinc finger protein 2	Zfp2
1.19414	1.79464	1.14728	1.62142	0.792971	101159_at	17342	microphthalmia-associated transcription factor	Mitf
0.702442	0.946015	0.642031	0.516388	0.976864	101160_at	20310	chemokine (C-X-C motif) ligand 2	Cxcl2
0.911938	1.01296	0.873058	1.271	1.25455	101161_at	17199	melanocortin 1 receptor	Mc1r
0.8884	0.845183	0.750092	0.56211	0.642967	101162_at	17877	myogenic factor 5	Myf5
0.765747	1.2017	0.79264	0.707714	0.645435	101163_at	19374	recombination activating gene 2	Rag2
0.303974	3.46187	2.62299	0.447905	1.21053	101164_at	22164	tumor necrosis factor (ligand) superfamily, member 4	Tnfsf4
0.739239	0.862544	0.830635	0.974824	0.940684	101165_at		---	---
0.602352	2.13084	0.839916	0.494121	0.323485	101166_at	22691	zinc finger and SCAN domain containing 2	Zscan2
2.48545	3.94444	5.09524	5.6045	1.5	101167_at		---	---
0.824796	1.32549	0.973081	0.921089	0.858945	101168_at	474332	dynamin 3, opposite strand	Dnm3os
0.619379	1.3528	0.796013	0.830783	0.887344	101169_at	19133	retinal degeneration, slow (retinitis pigmentosa 7)	Rds
1.07856	0.745223	0.493631	0.737792	0.492569	101170_at	15557	5-hydroxytryptamine (serotonin) receptor 1F	Htr1f
1.80678	1.49512	2.70831	1.78124	2.40269	101171_at	13544	dishevelled 3, dsh homolog (Drosophila)	Dvl3
1.01299	0.970091	0.808737	0.990555	1.04683	101172_at	22754	zinc finger protein 92	Zfp92
0.353082	1.75981	0.965973	0.556845	0.748199	101173_at	18559	phosphatidylcholine transfer protein	Pctp
0.753043	1.07671	0.847213	0.995836	1.44443	101174_at	18261	oncomodulin	Ocm
1.26727	1.60326	0.809094	0.641444	0.836862	101175_at	26405	mitogen activated protein kinase kinase kinase 2	Map3k2
0.641829	3.33023	0.378493	0.69602	0.563929	101176_at	16821	lipocalin 4	Lcn4
0.424865	0.790453	0.711914	0.573643	0.274207	101177_at	11479	activin A receptor, type 1B	Acvr1b
0.719438	1.75004	1.34848	1.35082	1.64434	101178_at	20348	sema domain, immunoglobulin domain (Ig), short basic domain, secreted, (semaphorin) 3C	Sema3c
1.32672	1.24051	1.09116	1.03771	0.845488	101179_at		---	---
1.36566	1.34308	1.0241	1.1604	1.16756	101180_at	11920	ataxia telangiectasia mutated homolog (human)	Atm
0.713742	1.15678	1.23865	0.601396	0.682958	101181_at	12789	cyclic nucleotide gated channel alpha 2	Cnga2
0.792178	0.638451	0.818186	0.947307	0.656144	101182_at	14634	GLI-Kruppel family member GLI3	Gli3
0.78981	0.831007	0.980494	0.55053	0.68791	101183_at	20980	synaptotagmin II	Syt2
0.869783	2.59432	0.983306	1.40367	1.18397	101184_at	15487	hydroxysteroid (17-beta) dehydrogenase 3	Hsd17b3
0.646136	0.756517	0.628777	0.791436	0.720386	101185_at	14241	Forkhead box L1 (Foxl1), mRNA	Foxl1
0.916038	0.978194	0.693499	1.05237	0.453841	101186_at	26930	per-pentamer repeat gene	MGI:1349458
0.639894	1.55369	0.610474	0.721094	1.40365	101187_at	268591	serine (or cysteine) peptidase inhibitor, clade A, member 5	Serpina5
0.507659	2.22013	0.603063	0.395186	0.999562	101188_at	16519	potassium inwardly-rectifying channel, subfamily J, member 3	Kcnj3
0.862324	2.1486	0.775741	0.668487	0.710608	101189_at	12123	harakiri, BCL2 interacting protein (contains only BH3 domain)	Hrk
1.14715	1.07639	1.16155	0.68253	0.857858	101190_at	17773	melatonin receptor 1A	Mtnr1a
2.1595	1.27912	1.95113	1.81079	1.7326	101191_at	13447	double C2, beta	Doc2b
0.540146	0.542883	0.457117	0.578923	0.5	101192_at	16873	LIM homeobox protein 5	Lhx5
1.12396	0.503274	0.571148	0.67285	1.18464	101193_at	22775	zinc finger protein interacting with K protein 1	Zik1
0.712329	0.949315	0.720548	0.923288	0.634247	101194_at	20899	stimulated by retinoic acid gene 8	Stra8
0.362745	0.94902	0.942647	0.933333	0.837255	101195_at	59310	myosin light chain 2, precursor lymphocyte-specific	Mylc2pl
1.38633	1.42272	1.21793	1.41628	1.3893	101196_at	18553	proprotein convertase subtilisin/kexin type 6	Pcsk6
0.974232	0.811695	0.755203	1.11298	0.783944	101197_at	14659	glutamine repeat protein 1	Glrp1
1.04966	1.10114	1.10394	1.32375	1.11278	101198_at	12889	complexin 1	Cplx1
0.992791	0.687333	0.757364	0.419567	0.573841	101199_at	14747	chemokine-like receptor 1	Cmklr1
0.705782	3.32993	1.52551	3.36565	1.40986	101200_at	13075	cytochrome P450, family 19, subfamily a, polypeptide 1	Cyp19a1
1.37931	2.58621	2.1056	1.25647	1.98922	101201_r_at		---	---
3.39122	2.09324	0.943327	0.802559	2.21024	101202_at		---	---
0.431837	2.86939	0.538776	1.13796	0.174694	101203_r_at	75956	serine/arginine repetitive matrix 2	Srrm2
0.719512	1.04878	0.932927	1.20198	0.759909	101204_at		---	---
1.14072	4.17365	3.15269	1.70659	0.991018	101205_at		CDNA clone IMAGE:6405353	---
1.42468	1.3766	1.39984	3.96795	3.68029	101206_at	97343	expressed sequence T25656	T25656
1.10221	0.992522	1.01185	1.00761	1.00501	101207_at	268373	peptidylprolyl isomerase A	Ppia
1.91944	0.920117	1.63591	1.13884	0.792529	101208_at	11987	solute carrier family 7 (cationic amino acid transporter, y+ system), member 1	Slc7a1
1.61385	1.76115	1.21099	1.1465	0.947452	101209_at	14125	Fc receptor, IgE, high affinity I, alpha polypeptide	Fcer1a
1.34026	1.40143	1.45057	1.94312	1.70652	101210_at	270210	zinc finger protein 651	Zfp651
1.05627	0.826367	0.87299	0.982315	0.549839	101211_at	70300	RIKEN cDNA 2600013E07 gene	2600013E07Rik
1.05636	0.89424	0.944567	0.86139	0.875302	101212_at	20115	ribosomal protein S7	Rps7
0.865171	0.916401	0.882588	0.866644	0.894184	101213_at	11837	acidic ribosomal phosphoprotein P0	Arbp
1.17452	1.00607	1.05363	1.06922	1.12063	101214_f_at		similar to glyceraldehyde-3-phosphate dehydrogenase /// similar to glyceraldehyde-3-phosphate dehydrogenase /// cDNA sequence AK190093 /// glyceraldehyde-3-phosphate dehydrogenase /// similar to Glyceraldehyde-3-phosphate dehydrogenase (GAPDH) /// similar	LOC14433 /// LOC380687 /// AK190093 /// Gapdh /// LOC432820 /// LOC433660 /// LOC434187 /// LOC434330 /// LOC545563 /// LOC545741 /// LOC545984
0.61586	0.442156	0.376931	0.569859	0.542396	101215_at	14395	gamma-aminobutyric acid (GABA-A) receptor, subunit alpha 2	Gabra2
0.464257	1.34134	0.796035	0.454577	1.35102	101216_at		Transcribed locus	---
1.08417	1.84461	1.32471	1.32557	1.21528	101217_at	212943	PREDICTED: cDNA sequence BC023892 [Mus musculus], mRNA sequence	BC023892
0.878984	0.645636	0.951967	0.842383	0.826885	101218_at	51959	DNA segment, Chr 7, ERATO Doi 1, expressed	D7Ertd1e
0.70003	0.584728	1.16459	1.05993	0.839671	101219_at		---	---
0.72061	1.17258	1.3718	0.382979	0.414571	101220_at	97687	expressed sequence C76628	C76628
1.1267	1.50598	1.00892	1.0454	1.29411	101221_at	74760	RAB3A interacting protein (rabin3)-like 1	Rab3il1
0.865229	0.679592	0.884202	0.917167	0.893097	101222_f_at	69863	RIKEN cDNA 1810054D07 gene	1810054D07Rik
0.893617	2.86252	1.48936	1.59083	1.20458	101223_r_at		---	---
0.793997	0.868832	0.520148	0.554688	0.638158	101224_at	52199	DNA segment, Chr 8, ERATO Doi 107, expressed	D8Ertd107e
1.08646	1.23801	1.10199	1.31945	1.0954	101225_at	52194	DNA segment, Chr 5, ERATO Doi 102, expressed	D5Ertd102e
1.29677	1.21862	1.07849	1.43191	1.31559	101226_at	59009	SH3 multiple domains 2 (Sh3md2), transcript variant 1, mRNA	Sh3md2
0.834624	1.45635	0.877957	1.19071	1.63513	101227_at		Transcribed locus	---
0.722735	1.81538	0.897778	1.3641	0.533333	101228_at	12237	budding uninhibited by benzimidazoles 3 homolog (S. cerevisiae)	Bub3
0.786408	0.846425	1.16086	1.69373	0.585393	101229_at	97230	expressed sequence C78228	C78228
1.24094	2.3196	1.15175	0.977392	1.01301	101230_at	74203	eukaryotic translation initiation factor 4E nuclear import factor 1	Eif4enif1
0.723087	1.09139	0.823207	1.363	0.435906	101231_at	24127	5'-3' exoribonuclease 1 (Xrn1), mRNA	Xrn1
0.250434	1.58415	1.50087	0.596298	1.12666	101232_at	97959	expressed sequence C78532	C78532
0.786749	1.47272	0.923031	1.08153	1.19758	101233_at		---	---
1.55947	1.59473	0.934134	1.63541	0.543588	101234_at	97868	expressed sequence C78704	C78704
0.827407	0.989303	0.554785	0.982509	0.505348	101235_f_at		Transcribed locus	---
1.17299	0.837605	0.865335	0.934981	0.983754	101254_at	19384	RAN, member RAS oncogene family	Ran
1.09872	1.21721	1.17956	1.2499	1.30302	101255_at	22187	ubiquitin B	Ubb
1.57588	1.7817	0.841996	0.800416	0.835759	101276_at	195176	immunoglobulin heavy chain (X24 family)	Igh-VX24
1.11601	0.811711	0.991583	0.929918	0.826532	101277_at	27762	DNA segment, Chr 17, human D6S56E 3	D17H6S56E-3
0.927234	0.829422	0.982965	0.935131	1.35593	101278_at	11876	artemin	Artn
1.42418	1.28069	1.62451	1.72001	1.26648	101279_f_at	381762	gene model 1066, (NCBI)	Gm1066
0.620798	1.23138	1.54977	0.794825	0.746539	101280_at	18317	olfactory receptor 2	Olfr2
0.718639	1.0965	0.753936	0.729304	0.90871	101281_at	18348	olfactory receptor 49	Olfr49
1.0483	1.03781	1.01665	1.27492	1.16063	101282_at	14764	G protein-coupled receptor 44	Gpr44
0.657801	0.964691	0.769116	1.18686	0.4166	101286_at	14616	gap junction membrane channel protein alpha 8	Gja8
1.52464	2.62103	2.09858	1.19387	1.38335	101287_s_at	13101	cytochrome P450, family 2, subfamily d, polypeptide 10	Cyp2d10
0.319452	1.35434	0.423562	0.302283	0.473607	101288_at	14352	Friend virus susceptibility 4	Fv4
1.27837	2.66084	2.63449	3.07338	2.83138	101289_f_at	13646	kallikrein 22	Klk22
1.00156	0.915696	0.935198	1.09331	0.956054	101290_at	14714	gonadotropin releasing hormone 1	Gnrh1
0.906072	0.902531	0.850882	1.00155	0.919944	101291_at		---	---
1.41471	0.761058	0.809382	1.90966	1.04603	101292_f_at		---	---
1.02616	1.06471	0.697192	1.15507	0.449503	101293_at	14380	glucose-6-phosphate dehydrogenase 2	G6pd2
0.460326	0.513605	0.364575	0.394641	0.50288	101294_g_at		glucose-6-phosphate dehydrogenase 2 /// glucose-6-phosphate dehydrogenase X-linked	G6pd2 /// G6pdx
1.06095	1.19941	1.03729	1.29724	1.48326	101295_s_at	12729	chloride channel, nucleotide-sensitive, 1A	Clns1a
1.11587	1.36166	0.473315	0.635534	0.891854	101296_at		similar to odorant binding protein Ib /// similar to odorant binding protein Ib	LOC236874 /// LOC236875
1.62126	1.94352	1.24917	1.2691	0.936877	101297_at	19264	protein tyrosine phosphatase, receptor type, C	Ptprc
0.610169	2.1368	1.26029	1.30508	0.688862	101298_g_at	19264	protein tyrosine phosphatase, receptor type, C	Ptprc
3.02628	3.20897	2.20192	1.14808	1.82885	101299_at	224756	histocompatibility 2, M region locus 1	H2-M1
0.993188	1.32174	1.19945	1.47509	1.35271	101300_at	14990	histocompatibility 2, M region locus 2	H2-M2
0.782884	1.00574	1.10779	1.01497	1.01986	101301_at		---	---
1.48806	2.62223	1.30178	2.06513	0.77551	101302_at	16506	potassium voltage-gated channel, Shal-related family, member 1	Kcnd1
0.706721	0.562797	0.972845	1.67527	0.665535	101303_at	18312	olfactory receptor 15	Olfr15
0.760209	1.46021	1.68586	0.95445	0.305236	101305_at	18993	POU domain, class 3, transcription factor 3	Pou3f3
1.67139	1.72497	1.08595	1.12437	1.10516	101306_f_at		---	---
1.26861	0.967406	1.33624	1.63011	1.09706	101307_at	13118	cytochrome P450, family 4, subfamily a, polypeptide 12	Cyp4a12
1.72162	2.7396	3.2943	5.69029	5.75449	101308_at	16500	potassium voltage gated channel, Shab-related subfamily, member 1	Kcnb1
0.879611	0.799542	0.672005	0.780955	0.969688	101309_at	20607	somatostatin receptor 3	Sstr3
0.480746	1.0527	0.924199	1.69964	1.27604	101310_at	21350	T-cell acute lymphocytic leukemia 2	Tal2
0.389027	2.24314	1.40374	0.854364	0.766833	101311_at	269846	T-cell receptor beta, variable 13	Tcrb-V13
0.646257	0.717559	0.839028	1.06241	1.10113	101312_at	14812	glutamate receptor, ionotropic, NMDA2B (epsilon 2)	Grin2b
0.858219	1.39964	1.29681	1.63802	0.715139	101313_r_at		---	---
1.47344	1.75499	1.49616	0.732269	0.649064	101314_at		---	---
0.675318	0.737553	0.793167	0.844809	0.507945	101315_at	26947	tubulin alpha, related sequence 1	Tuba-rs1
0.772694	1.60494	0.560639	1.16412	0.778504	101316_at	22421	wingless-related MMTV integration site 7A	Wnt7a
0.607739	0.946426	0.769023	0.935419	0.823047	101317_f_at		interferon alpha family, gene 1 /// interferon alpha family, gene 11 /// interferon alpha family, gene 2 /// interferon alpha family, gene B	Ifna1 /// Ifna11 /// Ifna2 /// Ifnab
0.973333	2.05467	1.17067	1.36267	0.914667	101318_at	20605	somatostatin receptor 1	Sstr1
1.69192	1.74733	1.27097	1.53635	1.22572	101319_f_at		similar to variable region of immunoglobulin kappa light chain /// immunoglobulin light chain variable region /// immunoglobulin light chain variable region /// similar to variable region of immunoglobulin kappa light chain /// similar to variable region	LOC232065 /// 8-30 /// 8-28 /// LOC434571 /// LOC434627 /// LOC546905
1.19984	3.51166	2.17341	5.55288	2.23872	101320_f_at		similar to IgM(b) heavy pre-chain (AA -18 to 119) /// similar to anti-poly(dC) monoclonal antibody heavy chain /// similar to immunoglobulin heavy chain /// similar to Ig heavy chain V region 3 precursor /// similar to monoclonal antibody heavy chain ///	V165-D-J-C mu /// LOC380823 /// LOC382693 /// LOC382696 /// VH186.2-D-J-C mu /// LOC432710 /// LOC544910 /// LOC546230
0.654797	0.913517	1.48038	1.77616	0.556686	101321_r_at		similar to IgM(b) heavy pre-chain (AA -18 to 119) /// similar to anti-poly(dC) monoclonal antibody heavy chain /// similar to immunoglobulin heavy chain /// similar to Ig heavy chain V region 3 precursor /// similar to monoclonal antibody heavy chain ///	V165-D-J-C mu /// LOC380823 /// LOC382693 /// LOC382696 /// VH186.2-D-J-C mu /// LOC432710 /// LOC544910 /// LOC546230
1.14637	2.0842	0.861831	0.743092	0.74266	101324_r_at		---	---
0.747365	1.44798	1.00709	1.25907	1.22953	101325_r_at	14123	fibrosin 1	Fbs1
1.61776	2.4665	1.14036	1.73263	2.00719	101326_at	432709	similar to immunoglobulin heavy chain variable region	LOC432709
3.20842	1.22153	2.0352	3.92961	2.45963	101327_at	18826	lymphocyte cytosolic protein 1	Lcp1
0.237635	0.873498	0.574778	0.672512	1.0203	101328_at	18784	phospholipase A2, group V	Pla2g5
1.17928	1.11043	0.449898	0.814588	1.3013	101329_f_at	16116	PREDICTED: similar to immunoglobulin kappa-chain [Mus musculus], mRNA sequence	Igk-V32
0.810508	1.441	1.97847	2.13437	2.79414	101330_f_at	16116	immunoglobulin kappa chain variable 32 (V32)	Igk-V32
0.925049	1.05523	1.10454	1.41815	0.848126	101331_f_at		immunoglobulin kappa chain variable 19 (V19)-14 /// immunoglobulin light chain variable region /// similar to kappa-tnp V-J	Igk-V19-14 /// 8-30 /// LOC434044
0.692847	1.34642	0.775632	1.62089	0.711738	101332_at	384422	Immunoglobulin lambda chain, mAb 667	Igk-V8
1.46554	1.58193	1.39765	1.17939	1.16663	101333_at	14426	UDP-N-acetyl-alpha-D-galactosamine:polypeptide N-acetylgalactosaminyltransferase 4	Galnt4
0.5	1.53996	1.15042	0.310591	0.481481	101334_at	18089	NK2 transcription factor related, locus 3 (Drosophila)	Nkx2-3
0.828941	2.16366	1.42903	0.948682	0.918169	101335_at	12570	cyclin-dependent kinase 5, regulatory subunit 2 (p39)	Cdk5r2
1.70987	2.13193	0.762989	2.12785	0.791594	101336_at		similar to Trypsin V-A precursor /// similar to Trypsin V-A precursor	LOC194360 /// LOC232718
1.29437	0.881385	0.891775	1.76537	0.866667	101337_at	194357	monooxygenase, DBH-like 2	Moxd2
1.16372	1.36718	1.36862	1.17387	0.898773	101338_f_at		trypsin 4 /// Try10-like trypsinogen	Try4 /// Try10l
1.07317	1.69418	0.990351	1.72795	1.04034	101339_at		protease, serine, 3 /// trypsin 4 /// trypsinogen 16 /// RIKEN cDNA 1810049H19 gene /// similar to Anionic trypsin II precursor (Pretrypsinogen II) /// similar to trypsinogen 12 /// similar to Anionic trypsin II precursor (Pretrypsinogen II)	Prss3 /// Try4 /// Trygn16 /// 1810049H19Rik /// LOC436569 /// LOC547443 /// LOC547444
1.04608	1.25422	1.25653	1.52151	1.97465	101340_at		---	---
0.870699	1.04014	0.946942	1.11065	0.963024	101341_at	14997	histocompatibility 2, M region locus 9	H2-M9
0.97323	1.17565	1.59672	0.874266	0.774784	101342_at	18129	Notch gene homolog 2 (Drosophila)	Notch2
0.652435	0.976523	0.659314	0.444639	0.452937	101343_at	26904	SH2 domain protein 1B	Sh2d1b
0.879308	0.980332	0.850282	1.21485	0.999182	101344_at	12426	cholecystokinin B receptor	Cckbr
0.662343	0.822176	0.68954	0.79749	0.985774	101345_at	81701	EGF-like domain 8	Egfl8
1.67876	2.10542	1.75567	2.08512	2.17606	101346_at		Anti-CD4 immunoglobulin heavy chain (VH2-DQ52-JH3 region)	---
0.83284	0.720299	1.20438	0.709863	0.883632	101347_at	16081	Immunoglobulin kappa light variable region (IgKV gene)	Igk-V1
1.21569	1.59415	0.689655	1.10936	0.91954	101348_at	243420	Monoclonal antiidiotypic antibody IgK (hypervariable region) mRNA	---
1.87197	1.79043	1.80458	0.748652	1.74528	101349_at	18817	polo-like kinase 1 (Drosophila)	Plk1
1.68295	0.702319	1.03849	0.81803	0.591147	101350_g_at	18817	polo-like kinase 1 (Drosophila)	Plk1
1.38475	1.82413	0.839736	2.2593	0.360744	101351_at	333201	similar to putative pheromone receptor (Go-VN5)	LOC333201
0.746581	0.851307	1.09867	1.03618	0.985979	101352_g_at	333201	similar to putative pheromone receptor (Go-VN5)	LOC333201
0.531157	3.25519	1.22107	2.34273	1.47923	101353_at	333201	similar to putative pheromone receptor (Go-VN5)	LOC333201
0.701509	0.992733	0.954164	0.859698	0.939072	101354_at	20508	solute carrier family 18 (vesicular monoamine), member 3	Slc18a3
0.65184	1.43195	0.881188	1.12709	1.34062	101355_at	17173	achaete-scute complex homolog-like 2 (Drosophila)	Ascl2
0.678021	1.066	1.0546	0.55191	1.00488	101356_at	57813	thymidine kinase 2, mitochondrial	Tk2
1.0759	1.25258	1.13365	1.30669	0.950455	101357_at	11771	adaptor protein complex AP-2, alpha 1 subunit	Ap2a1
0.42962	0.735807	0.374665	0.389346	0.557947	101358_at	18797	phospholipase C, beta 3	Plcb3
1.18986	1.36465	1.43428	1.40555	1.25186	101359_at	16779	laminin, beta 2	Lamb2
0.845014	0.866764	0.925655	0.961397	0.964513	101362_at	26420	mitogen activated protein kinase 9	Mapk9
1.05132	1.08033	1.2528	1.23785	1.13502	101363_at		---	---
0.942502	0.813786	0.617445	0.678863	0.722313	101364_at	11540	adenosine A2a receptor	Adora2a
0.718463	1.33701	1.04731	0.736669	0.755161	101366_f_at	67459	nuclear VCP-like	Nvl
0.886259	1.02969	1.08125	0.97528	0.768206	101367_at	13191	dynactin 1	Dctn1
2.13541	2.3985	1.63491	0.817706	1.19451	101368_at	18617	reproductive homeobox on X chromosome, 5	Rhox5
0.659481	0.665899	0.573499	0.611915	0.772639	101369_at	449521	PREDICTED: similar to Zinc finger protein 213 (Putative transcription factor CR53) [Mus musculus], mRNA sequence	BC038178
1.34055	1.10856	1.27045	1.265	1.32609	101370_at	16646	karyopherin (importin) alpha 1	Kpna1
0.934584	0.717377	0.672734	0.687295	0.668613	101371_at	54188	cleavage and polyadenylation specific factor 4	Cpsf4
1.03079	0.330249	0.446712	0.496504	0.5862	101372_at	69716	thyroid hormone receptor interactor 13	Trip13
2.07265	2.7006	2.36846	2.40519	1.27465	101374_at	16700	keratin associated protein 6-1	Krtap6-1
0.525526	1.86553	0.79	0.420526	0.673684	101375_at	16700	keratin associated protein 6-1	Krtap6-1
1.11692	1.73398	1.25986	2.05542	1.55345	101376_at	16700	keratin associated protein 6-1	Krtap6-1
1.06933	1.48019	1.3241	1.34666	1.12801	101377_at		---	---
0.820146	0.928829	0.904732	1.08807	1.17071	101380_at	66174	nudix (nucleoside diphosphate linked moiety X)-type motif 14	Nudt14
0.878573	1.10462	0.866577	1.11824	0.845501	101381_at	54189	rabaptin, RAB GTPase binding effector protein 1	Rabep1
1.56477	1.35375	1.37212	1.27754	1.2635	101382_at	18515	pre B-cell leukemia transcription factor 2	Pbx2
4.22811	3.27554	4.22972	5.81289	6.13732	101383_at		---	---
0.500711	0.817388	0.847857	0.966789	0.685354	101384_at	70059	degenerative spermatocyte homolog 2 (Drosophila), lipid desaturase	Degs2
0.863082	0.786195	0.828832	0.943231	0.961428	101385_at	17192	methyl-CpG binding domain protein 3	Mbd3
1.05264	1.17205	0.750145	1.16102	0.615444	101386_at	66289	RIKEN cDNA 1810030J14 gene	1810030J14Rik
0.901121	0.960806	0.863667	1.10468	0.812053	101387_at	109652	aminoacylase 1	Acy1
0.790443	3.30915	0.674151	0.591249	1.34657	101388_at	18663	phosphoglycerate kinase 2	Pgk2
1.32981	1.58466	1.74028	1.68501	1.69417	101389_at	12492	scavenger receptor class B, member 2	Scarb2
0.802778	1.1	1.21944	1.13611	0.841667	101390_at	17832	mucin 3, intestinal	Muc3
1.10013	0.909534	1.13168	1.08515	1.12467	101392_at	105513	CHMP family, member 7	Chmp7
0.991259	0.706956	0.854718	0.661292	0.761416	101393_at	11745	annexin A3	Anxa3
7.06319	6.70064	8.31498	8.83452	9.71958	101394_at	24053	Sarcoglycan, gamma (dystrophin-associated glycoprotein) (Sgcg), mRNA	Sgcg
0.85162	0.726912	0.752797	0.915205	0.70491	101395_at	19291	Purine rich element binding protein B (Purb), mRNA	Purb
0.521303	0.690476	0.676692	3.7218	0.338346	101396_at	21410	transcription factor 2	Tcf2
0.818744	1.04484	1.08087	1.12532	1.08249	101397_at	56017	solute carrier family 2, (facilitated glucose transporter), member 8	Slc2a8
0.542289	0.54337	0.554618	0.57149	0.384784	101398_at	20911	syntaxin binding protein 2	Stxbp2
1.05238	1.62294	1.48701	1.4324	1.08054	101399_at		---	---
1.39029	1.55304	1.83907	1.32053	1.60999	101401_at	12068	blocked early in transport 1 homolog (S. cerevisiae)	Bet1
1.36066	1.27138	1.23474	1.4236	1.42669	101402_at	23989	thyroid hormone receptor associated protein 4	Thrap4
1.56927	1.07352	1.85485	1.41659	1.35533	101403_at	20300	chemokine (C-C motif) ligand 25	Ccl25
0.863785	0.668341	0.900467	0.83528	1.05654	101404_at	69668	RIKEN cDNA 2310061I09 gene	2310061I09Rik
0.503402	0.632504	0.545045	0.517554	0.612299	101405_at	83797	SWI/SNF related, matrix associated, actin dependent regulator of chromatin, subfamily d, member 1	Smarcd1
0.947945	1.37107	0.80714	1.2122	0.762338	101406_at	54200	sulfotransferase family, cytosolic, 2B, member 1	Sult2b1
1.10672	1.04395	0.830227	0.936857	0.930181	101407_at	14297	frataxin	Fxn
1.33256	1.53723	1.42997	1.44005	1.28878	101408_at	14431	guanidinoacetate methyltransferase	Gamt
0.934961	1.02172	1.06144	1.14791	1.21385	101409_at	16865	ligatin	Lgtn
0.809944	1.66907	0.467663	2.10232	0.535399	101410_at	12740	claudin 4	Cldn4
1.24164	1.65623	1.00783	1.74486	1.13422	101412_at	20408	SH3-domain GRB2-like 3	Sh3gl3
0.466168	0.737126	0.753293	1.08323	0.748204	101413_at	70790	E3 ubiquitin protein ligase, HECT domain containing, 1	Edd1
0.901938	0.412939	0.64417	0.442739	0.640691	101414_at	16907	lamin B2	Lmnb2
0.906019	1.04731	0.886707	1.49791	0.427744	101415_i_at	81845	HLA-B associated transcript 4	Bat4
0.763059	0.989817	0.855016	1.03545	0.972815	101416_f_at	81845	HLA-B associated transcript 4	Bat4
1.51997	1.8476	2.9674	1.7555	1.59658	101417_at	56296	DMRT-like family B with proline-rich C-terminal, 1	Dmrtb1
2.03088	2.51072	2.43611	2.22733	2.07537	101419_at	22153	tubulin, beta 4	Tubb4
0.462679	0.52863	1.08845	0.493354	0.329243	101420_at	22348	solute carrier family 32 (GABA vesicular transporter), member 1	Slc32a1
1.20539	1.23216	1.20145	1.14489	1.15177	101421_at	54197	ring finger protein 5	Rnf5
0.756783	0.661949	0.650916	0.671394	0.604566	101422_at	55935	formin binding protein 4	Fnbp4
0.898723	0.709843	0.767578	0.799556	0.808708	101423_at	212880	DEAD (Asp-Glu-Ala-Asp) box polypeptide 46, mRNA (cDNA clone MGC:31579 IMAGE:4505095)	Ddx46
0.469027	3.11681	0.529204	1.21416	0.576991	101424_at	64685	N-myc (and STAT) interactor	Nmi
1.63621	1.78212	1.79711	1.93956	2.19793	101425_at	14854	glutathione synthetase	Gss
0.495718	0.682969	0.725167	0.838011	0.824976	101426_at	223753	ceramide kinase	Cerk
2.06641	2.18606	1.68606	1.77607	1.72558	101428_at	11421	angiotensin I converting enzyme (peptidyl-dipeptidase A) 1	Ace
1.86407	2.73835	2.339	2.41105	2.51877	101429_at	13198	DNA-damage inducible transcript 3	Ddit3
0.274773	0.692672	0.437946	0.428719	0.381954	101430_at	20677	SRY-box containing gene 4	Sox4
1.19157	1.31808	1.79915	2.40587	2.6108	101431_at	19682	retinol dehydrogenase 5	Rdh5
0.998885	1.50705	1.32466	1.30255	1.31215	101432_at	216964	RIKEN cDNA 2410019G02 gene	2410019G02Rik
0.470911	0.95936	1.23457	1.11813	0.853975	101433_at	15064	major histocompatibility complex, class I-related	Mr1
0.850058	1.10524	0.814358	0.734342	0.766085	101435_at	11641	A kinase (PRKA) anchor protein 2	Akap2
2.95697	1.71068	1.2092	1.40653	0.829377	101436_at	17329	chemokine (C-X-C motif) ligand 9	Cxcl9
1.23344	0.993391	1.41676	1.41772	1.10345	101437_at	20874	STE20-like kinase (yeast)	Slk
1.16533	1.08365	1.13753	0.902502	1.1426	101439_at	56297	ADP-ribosylation factor-like 6	Arl6
0.935554	1.34884	1.34214	1.23045	1.18012	101440_at	73752	RIKEN cDNA 1110033L15 gene	1110033L15Rik
0.828341	0.960521	0.682751	0.659941	0.693153	101441_i_at	16439	inositol 1,4,5-triphosphate receptor 2	Itpr2
0.541773	0.728689	0.553526	0.332342	0.440244	101442_f_at	16439	inositol 1,4,5-triphosphate receptor 2	Itpr2
1.2198	3.81843	2.4529	3.00717	1.80273	101443_at	211945	pleckstrin homology domain containing, family H (with MyTH4 domain) member 1	Plekhh1
0.870732	0.990094	0.937868	1.00355	1.08087	101444_at	14911	THUMP domain containing 3	Thumpd3
1.22942	1.04406	0.929704	0.980349	0.951138	101445_at	13433	DNA methyltransferase (cytosine-5) 1	Dnmt1
0.625951	0.757653	0.860812	0.985272	0.796361	101446_at	21987	tumor protein D52-like 1	Tpd52l1
0.81875	1.08831	0.884363	1.05585	0.926592	101447_at	11789	adenomatosis polyposis coli	Apc
0.952496	0.975171	0.966892	1.04552	0.97352	101448_at	15239	HGF-regulated tyrosine kinase substrate	Hgs
0.872211	1.02017	0.929068	0.904354	0.788841	101449_at	211007	tripartite motif-containing 41	Trim41
0.376703	0.204172	0.212474	0.22115	0.236293	101450_at	12977	colony stimulating factor 1 (macrophage)	Csf1
0.38435	0.52144	0.445466	0.342261	0.242607	101451_at	18616	paternally expressed 3	Peg3
0.788668	1.66888	1.14978	0.9869	1.50726	101453_at	12587	melanoma inhibitory activity 1	Mia1
1.09206	0.912998	0.878713	1.16531	1.16856	101455_at	22247	uridine monophosphate synthetase	Umps
1.59979	1.82406	1.80785	2.0101	1.87662	101456_at	20402	zinc finger protein 106	Zfp106
0.833039	0.837351	0.776779	0.671792	0.985506	101457_at	16452	Janus kinase 2	Jak2
0.639675	0.526232	0.757512	0.740318	0.580289	101458_at	22390	wee 1 homolog (S. pombe)	Wee1
0.717469	0.588439	0.591307	0.638221	0.653429	101459_at	12648	chromodomain helicase DNA binding protein 1	Chd1
0.952643	0.910808	0.848579	0.828651	0.840263	101461_f_at	18744	praja1, RING-H2 motif containing	Pja1
0.88064	1.23893	0.874818	0.912248	0.466417	101462_r_at	18744	praja1, RING-H2 motif containing	Pja1
0.609856	0.844764	0.712936	1.177	1.25051	101463_at	11425	apolipoprotein C-IV	Apoc4
0.943486	0.75118	0.892222	0.885472	1.07697	101464_at	21857	tissue inhibitor of metalloproteinase 1	Timp1
0.839823	1.64092	1.41654	1.10692	1.23616	101465_at	20846	signal transducer and activator of transcription 1	Stat1
1.07708	0.55002	0.950376	0.571862	0.76785	101466_at	18701	phosphatidylinositol glycan, class F	Pigf
0.998476	1.61257	1.13676	2.256	1.74133	101467_at		---	---
1.19276	1.94212	1.31344	1.63928	1.43075	101468_at	18636	properdin factor, complement	Pfc
0.441772	0.568635	0.541204	0.479221	0.483192	101469_at	18003	neural precursor cell expressed, developmentally down-regulated gene 9	Nedd9
1.09055	0.656186	0.819244	1.11804	1.06873	101470_at	242584	WD repeat domain 78	Wdr78
0.830157	0.498343	0.774648	1.02527	1.93911	101471_at	18770	pyruvate kinase liver and red blood cell	Pklr
1.08214	2.02039	0.893245	1.13295	0.807211	101472_s_at	18770	pyruvate kinase liver and red blood cell	Pklr
0.615012	1.42708	1.10543	0.725809	1.03376	101473_at	18113	nicotinamide N-methyltransferase	Nnmt
0.672697	1.09498	0.684622	1.1803	0.722451	101474_at	17194	mannose binding lectin (A)	Mbl1
1.03687	0.895894	0.948027	0.92307	0.748888	101475_at	12151	polycomb group ring finger 4	Pcgf4
0.881003	0.721369	0.763447	0.745194	0.685137	101476_at	54196	poly(A) binding protein, nuclear 1	Pabpn1
0.990529	1.44797	1.47891	1.33484	1.55163	101480_at	54152	dynein, axonemal, light chain 4	Dnalc4
0.91897	1.40248	1.18848	1.00036	1.06111	101481_at	80751	ring finger protein 34	Rnf34
0.818829	0.632679	0.716221	0.656697	0.686136	101482_at	19047	protein phosphatase 1, catalytic subunit, gamma isoform	Ppp1cc
0.978499	1.15999	1.16629	1.3531	1.40249	101483_at	17151	cyclin D-type binding-protein 1	Ccndbp1
1.47647	1.81032	1.45289	1.77993	1.81561	101484_at	17966	neighbor of Brca1 gene 1	Nbr1
0.975236	0.668883	0.742431	0.659119	0.77649	101485_at	192170	DEAD (Asp-Glu-Ala-Asp) box polypeptide 48	Ddx48
1.07409	1.34451	1.23876	1.25857	1.37938	101486_at	19171	proteasome (prosome, macropain) subunit, beta type 10	Psmb10
0.639422	0.557447	0.485086	0.517051	0.590075	101487_f_at	17069	lymphocyte antigen 6 complex, locus E	Ly6e
0.750513	1.36602	1.50128	0.73999	1.3904	101488_r_at	17069	lymphocyte antigen 6 complex, locus E	Ly6e
0.911253	0.477348	0.52473	0.475331	0.441749	101489_at		S-adenosylmethionine decarboxylase 1 /// similar to S-adenosylmethionine decarboxylase	Amd1 /// LOC432454
0.964441	0.901409	1.0282	0.871101	0.923623	101490_at	69046	HESB like domain containing 2	Hbld2
1.09012	0.645187	0.96447	1.0925	1.05106	101492_at	23988	protein (peptidyl-prolyl cis/trans isomerase) NIMA-interacting 1	Pin1
1.78468	0.860155	0.650388	1.18147	1.51942	101493_at	11576	Alpha fetoprotein (Afp), mRNA	Afp
1.41863	2.33834	1.01096	1.94711	1.03812	101494_at	11576	alpha fetoprotein	Afp
1.38243	1.31738	1.37214	1.29469	1.43204	101495_at	12520	CD 81 antigen	Cd81
1.69086	1.02725	1.16637	0.970428	0.887207	101498_at	55980	inositol (myo)-1(or 4)-monophosphatase 1	Impa1
0.710305	0.788865	0.743717	0.668974	0.695586	101499_at	16202	integrin linked kinase	Ilk
0.982278	0.979592	0.826059	0.886153	0.807513	101500_at	13822	4.1G protein (Epb4.1l2 gene) splice variant	Epb4.1l2
1.0617	1.95711	1.45596	1.19497	1.35381	101501_r_at	16210	imprinted and ancient	Impact
0.755993	0.584818	0.666468	0.616485	0.605107	101502_at	21815	TG interacting factor	Tgif
0.498944	0.750873	0.579479	0.39799	0.323811	101503_at	22240	dihydropyrimidinase-like 3	Dpysl3
0.901087	0.866607	1.00138	0.948882	1.00777	101505_at	67231	TBC1 domain family, member 20, mRNA (cDNA clone IMAGE:3489034)	2810442O16Rik
1.80207	0.543554	1.2214	0.863002	1.00355	101506_at	68981	small nuclear ribonucleoprotein polypeptide A'	Snrpa1
1.80135	2.49917	2.23621	1.72261	2.72201	101507_at	69269	sodium channel modifier 1	Scnm1
0.574942	0.661972	0.937274	0.545974	0.483568	101508_at	20218	KH domain containing, RNA binding, signal transduction associated 1	Khdrbs1
1.20675	0.838563	0.966273	0.911657	0.89027	101509_at	22327	von Hippel-Lindau binding protein 1	Vbp1
0.479137	0.749705	0.501237	0.45802	0.60421	101510_at	19186	proteasome (prosome, macropain) 28 subunit, alpha	Psme1
1.04522	0.861477	0.953635	0.531196	0.837436	101511_at	20832	signal sequence receptor, delta	Ssr4
0.973426	1.14549	1.02719	1.43648	1.26282	101513_at		prefoldin 5 /// similar to Prefoldin subunit 5 (C-myc binding protein Mm-1) (Myc modulator 1) (EIG-1)	Pfdn5 /// LOC434860
0.998447	0.966387	0.989239	0.777459	0.879081	101514_at	27096	trafficking protein particle complex 3	Trappc3
0.802549	0.807267	0.936948	0.909479	0.808409	101515_at	11430	acyl-Coenzyme A oxidase 1, palmitoyl	Acox1
0.553444	0.911148	1.04592	1.1016	1.36903	101516_at	12509	CD59a antigen	Cd59a
1.02351	1.03824	0.996555	1.07709	1.04862	101517_at	21766	testis expressed gene 261	Tex261
0.714608	0.949022	0.643448	0.772731	0.598028	101518_at	55978	RIKEN cDNA 0610009H04 gene	0610009H04Rik
1.31957	1.13121	1.33564	1.21356	1.24055	101519_at	20813	signal recognition particle 14	Srp14
1.41166	1.36542	1.40776	1.66349	1.48219	101520_at	67946	spermatogenesis associated 6	Spata6
0.96813	0.594917	0.972203	0.792075	0.622888	101521_at	11799	baculoviral IAP repeat-containing 5	Birc5
0.855291	0.656024	0.644404	0.986911	0.782875	101522_at	17112	transmembrane 4 superfamily member 1	Tm4sf1
0.937495	0.763392	0.774092	0.719644	0.637567	101523_at		heterogeneous nuclear ribonucleoprotein A3 /// similar to Hnrpa3 protein	Hnrpa3 /// LOC547321
0.698292	0.714202	0.625775	0.49933	0.639926	101524_at	229279	heterogeneous nuclear ribonucleoprotein A3	Hnrpa3
1.07031	1.01404	1.05235	0.941939	1.08804	101525_at	68342	NADH dehydrogenase (ubiquinone) 1 beta subcomplex, 10	Ndufb10
0.808707	0.74517	0.779018	0.846905	0.689706	101526_at	17701	homeo box, msh-like 1	Msx1
0.95156	0.79863	0.90698	0.778477	0.832152	101527_at	21399	transcription elongation factor A (SII) 1	Tcea1
0.898947	0.683931	0.819904	0.711415	0.793578	101528_at	21399	transcription elongation factor A (SII) 1	Tcea1
0.973226	0.793366	0.862995	0.81369	0.870833	101529_g_at	21399	transcription elongation factor A (SII) 1	Tcea1
1.24479	0.825362	0.935813	0.822629	0.952145	101530_at	20624	elongation factor Tu GTP binding domain containing 2	Eftud2
0.416013	1.20683	1.04553	1.24097	0.52237	101531_at	230163	aldolase 2, B isoform	Aldob
1.24687	1.41345	0.92414	0.50391	0.910323	101532_g_at	230163	aldolase 2, B isoform	Aldob
1.14277	1.1334	1.35723	1.27298	1.26553	101534_at	21959	transition protein 2	Tnp2
0.863773	1.20164	0.944251	1.06217	0.886143	101536_at	20185	nuclear receptor co-repressor 1	Ncor1
2.4679	1.62646	0.877432	1.9679	1.75389	101537_at	13884	esterase 1	Es1
0.468417	0.614438	0.553733	0.583265	0.580804	101538_i_at	104158	carboxylesterase 3	Ces3
0.806667	1.43778	1.70667	1.43556	0.646667	101539_f_at	104158	carboxylesterase 3	Ces3
0.798315	0.789235	0.725956	0.848701	0.768787	101540_at	21665	thymine DNA glycosylase	Tdg
1.1354	1.37669	0.792231	0.747905	1.23565	101541_at		---	---
0.697334	0.590665	0.587478	0.558179	0.501184	101542_f_at	13205	DEAD/H (Asp-Glu-Ala-Asp/His) box polypeptide 3, X-linked	Ddx3x
1.11322	0.910823	0.974284	1.01988	1.01748	101543_f_at	22146	tubulin, alpha 6	Tuba6
1.70553	2.08998	2.04889	1.54896	1.66778	101546_at	18010	neuraminidase 1	Neu1
1.37763	1.52444	1.52654	1.81537	1.27358	101548_at	24071	synaptojanin 2 binding protein	Synj2bp
0.450312	0.905198	0.692308	0.610395	0.859875	101550_at	21753	testis derived transcript	Tes
0.94315	0.871759	0.599527	0.555207	0.517341	101551_s_at	21753	testis derived transcript	Tes
0.717117	1.29376	0.836198	0.984567	1.25938	101552_at	20505	solute carrier family 34 (sodium phosphate), member 1	Slc34a1
0.652301	1.87911	1.29438	0.955442	0.420745	101553_at	14161	fibrinogen, alpha polypeptide	Fga
0.651446	0.801303	0.712197	0.706006	0.694491	101554_at	18035	nuclear factor of kappa light chain gene enhancer in B-cells inhibitor, alpha	Nfkbia
0.999772	0.817555	0.902797	0.773488	0.839258	101555_at	19353	RAS-related C3 botulinum substrate 1	Rac1
0.865158	1.21389	1.11914	1.19835	1.14388	101557_at	12041	branched chain ketoacid dehydrogenase kinase	Bckdk
1.63619	1.11613	1.39267	1.33037	1.31511	101558_s_at	19173	proteasome (prosome, macropain) subunit, beta type 5	Psmb5
0.385484	0.391495	0.279999	0.283941	0.227662	101560_at	13723	embigin	Emb
0.133326	0.618057	0.34223	0.461155	0.585326	101561_at	17750	metallothionein 2	Mt2
1.05505	0.637059	0.919767	0.75043	0.977207	101562_at	50497	heat shock 70kDa protein 14	Hspa14
1.44341	1.08714	1.58613	1.04787	1.48852	101564_at	18983	CCR4-NOT transcription complex, subunit 7	Cnot7
1.27198	1.63458	1.37267	1.66731	1.57695	101565_f_at	20702	serine (or cysteine) peptidase inhibitor, clade A, member 1c	Serpina1c
0.787286	3.1198	1.12347	0.852078	2.5599	101566_f_at		major urinary protein 1 /// major urinary protein 2	Mup1 /// Mup2
1.2645	1.67211	1.25492	1.60616	1.17371	101567_at	114863	Proline synthetase co-transcribed (Prosc), mRNA	Prosc
1.16617	1.08982	1.18057	0.902003	1.21749	101568_at	114863	proline synthetase co-transcribed	Prosc
1.40676	2.03455	1.2576	2.30325	1.22829	101569_at	56735	keratin complex 2, basic, gene 6g	Krt2-6g
1.75276	2.68775	1.0513	0.904467	0.687749	101570_at	16010	insulin-like growth factor binding protein 4	Igfbp4
0.516219	3.87805	7.44369	7.31185	8.07406	101571_g_at	16010	insulin-like growth factor binding protein 4	Igfbp4
1.7478	1.44927	1.72845	3.56774	2.37126	101572_f_at	20700	serine (or cysteine) peptidase inhibitor, clade A, member 1a	Serpina1a
0.860812	0.719464	0.755697	0.701892	0.716057	101573_f_at	26451	ribosomal protein L27a	Rpl27a
0.845703	1.39246	1.20679	1.20264	1.56006	101574_f_at		serine (or cysteine) peptidase inhibitor, clade A, member 1a /// serine (or cysteine) peptidase inhibitor, clade A, member 1c /// serine (or cysteine) peptidase inhibitor, clade A, member 1d /// serine (or cysteine) peptidase inhibitor, clade A, member 1e	Serpina1a /// Serpina1c /// Serpina1d /// Serpina1e
1.07448	1.88055	1.29657	1.66639	0.849392	101575_i_at	20701	serine (or cysteine) preptidase inhibitor, clade A, member 1b	Serpina1b
1.15802	1.54384	1.20978	1.75348	1.30197	101576_f_at	20701	serine (or cysteine) preptidase inhibitor, clade A, member 1b	Serpina1b
0.893367	1.03907	0.868487	0.867453	0.832713	101577_at	20104	ribosomal protein S6	Rps6
1.38984	1.37069	1.17909	1.88193	1.13961	101578_f_at	11461	actin, beta, cytoplasmic	Actb
0.668944	0.579084	0.643781	0.568819	0.621243	101579_at	27058	signal recognition particle 9	Srp9
1.1801	1.18035	1.04508	1.07207	0.958317	101580_at	66142	cytochrome c oxidase subunit VIIb	Cox7b
1.13322	1.04798	0.839383	1.13951	1.01924	101581_at	22215	ubiquitin protein ligase E3A	Ube3a
0.829617	0.887572	0.760676	0.778897	0.858797	101582_at	230737	guanine nucleotide binding protein-like 2 (nucleolar)	Gnl2
0.487856	0.660441	0.552833	0.622411	0.527242	101583_at	12227	B-cell translocation gene 2, anti-proliferative	Btg2
0.94234	0.989182	0.880788	0.665055	0.907463	101584_at	20163	Ras suppressor protein 1	Rsu1
0.858407	0.775572	0.829404	0.768483	0.891675	101585_at	53328	progesterone receptor membrane component 1	Pgrmc1
0.29989	0.39006	0.270311	0.284056	0.43677	101587_at	13849	epoxide hydrolase 1, microsomal	Ephx1
0.908195	0.580904	0.911873	0.94694	0.813633	101588_at	20501	solute carrier family 16 (monocarboxylic acid transporters), member 1	Slc16a1
1.8963	0.788462	1.16217	0.968686	0.961428	101589_at	15331	high mobility group nucleosomal binding domain 2	Hmgn2
0.562735	0.868615	0.829989	0.693381	0.75919	101590_at	16784	lysosomal membrane glycoprotein 2	Lamp2
1.09403	0.998329	0.921671	0.91925	1.0098	101591_at	170750	X-prolyl aminopeptidase (aminopeptidase P) 1, soluble	Xpnpep1
1.76137	1.46202	1.69993	1.28233	1.41297	101593_at	68337	cysteine rich protein 2	Crip2
1.09754	1.31328	1.21853	1.29605	1.18487	101595_at		---	---
2.15443	2.19222	1.2959	4.03132	4.62851	101596_at		Adult male hypothalamus cDNA, RIKEN full-length enriched library, clone:A230020L22 product:unclassifiable, full insert sequence	---
0.753425	1.99087	2.33516	2.29315	0.737443	101597_at	52545	DNA segment, Chr 12, ERATO Doi 216, expressed	D12Ertd216e
1.08202	1.45263	0.658883	0.632839	0.866936	101598_at		Transcribed locus	---
1.21114	1.02113	0.574063	0.616523	0.415946	101599_at	109260	RIKEN cDNA C030018P15 gene	C030018P15Rik
1.05461	1.00299	1.23154	1.11068	0.744102	101600_at	97715	expressed sequence C79015	C79015
0.925411	1.4246	0.680102	1.12347	0.54436	101601_at	52197	DNA segment, Chr X, ERATO Doi 223, expressed	DXErtd223e
0.764228	0.796748	0.891795	0.815553	0.858655	101602_at	382406	WD repeat domain 51B (Wdr51b), mRNA	4933430F16Rik
1.12578	1.53747	1.17202	2.24056	1.56155	101603_g_at	382406	WD repeat domain 51B (Wdr51b), mRNA	4933430F16Rik
1.07845	1.99338	1.69187	0.532136	0.599244	101604_at	97806	expressed sequence C79296	C79296
0.93188	1.21458	0.622275	1.26737	0.763624	101605_at	52211	DNA segment, Chr 3, ERATO Doi 246, expressed	D3Ertd246e
2.0731	2.24386	1.51778	1.61446	1.17194	101606_at	52305	DNA segment, Chr 1, ERATO Doi 259, expressed	D1Ertd259e
1.0091	1.39864	0.949169	0.873616	0.566456	101607_at	97810	expressed sequence C80068	C80068
0.765839	0.691304	0.987578	0.751553	0.708696	101608_at	97651	expressed sequence C80360	C80360
0.595651	0.681491	0.519948	0.605952	1.18852	101609_at	233836	solute carrier family 5 (sodium/glucose cotransporter), member 11	Slc5a11
5.14609	1.50623	1.25708	4.30125	1.30125	101610_at	71147	RIKEN cDNA 4933425A18 gene	4933425A18Rik
0.845522	0.912355	1.25854	0.857541	0.86267	101611_at	52574	DNA segment, Chr 11, ERATO Doi 326, expressed	D11Ertd326e
0.756234	0.691913	0.965276	0.519459	0.466325	101612_at	97655	expressed sequence C81600	C81600
1.71456	2.38334	2.03361	1.81758	2.06089	101613_at		PREDICTED: Mus musculus similar to developmentally regulated repeat element-containing transcript 1 (LOC545106), mRNA	---
1.30779	1.91224	2.20581	2.09085	0.579728	101614_at		---	---
0.82242	1.60241	1.45731	1.5956	1.27711	101615_at	18541	Pericentrin 2 (Pcnt2), mRNA	Pcnt2
1.23342	2.17272	1.00525	1.75609	1.48408	101616_at	381778	gene model 1067, (NCBI)	Gm1067
1.2726	1.0497	1.07414	1.009	1.02395	101617_s_at		P53-variant (p53)	---
1.06855	0.937992	1.02963	1.36163	1.1427	101618_r_at		P53-variant (p53)	---
0.522968	1.21201	0.837456	1.27208	0.992933	101619_at	15969	interferon alpha family, gene 6	Ifna6
0.729032	1.69032	1.01505	1.02796	1.16129	101620_at	14723	glycoprotein 1b, alpha polypeptide	Gp1ba
1.01324	1.51263	0.993589	1.23267	1.13846	101621_at	57426	androgen-binding protein eta	Apbh
1.92378	0.612851	1.09921	1.08778	1.64135	101622_at	11695	aristaless 4	Alx4
0.790715	1.3797	0.922992	1.74539	0.95818	101623_at	57274	solute carrier family 16 (monocarboxylic acid transporters), member 8	Slc16a8
0.755201	2.55998	2.52058	2.29084	2.99026	101624_at	16538	K+ voltage-gated channel, subfamily S, 1	Kcns1
0.776747	1.22986	0.963166	1.23801	1.07634	101625_at	16539	K+ voltage-gated channel, subfamily S, 2	Kcns2
1.25273	1.00218	1.37432	0.698473	0.813522	101626_at	11500	a disintegrin and metallopeptidase domain 7	Adam7
1.69969	2.66999	2.14107	1.93523	2.33385	101627_at	18805	phospholipase D1	Pld1
2.3725	1.6033	2.53456	4.31528	3.37903	101628_g_at	18805	phospholipase D1	Pld1
0.747036	1.11858	1.56126	4.36759	1.86957	101629_s_at		syntaxin 1B2 /// syntaxin 1B1	Stx1b2 /// Stx1b1
0.486467	1.09858	1.25614	1.34182	1.14035	101630_f_at		vomeronasal 2, receptor, 1 /// vomeronasal 2, receptor, 12 /// vomeronasal 2, receptor, 2 /// vomeronasal 2, receptor, 8 /// vomeronasal 2, receptor, 9	V2r1 /// V2r12 /// V2r2 /// V2r8 /// V2r9
2.25392	1.94864	1.84956	2.32477	2.02009	101631_at	20666	SRY-box containing gene 11	Sox11
0.938017	0.967215	0.833284	1.13523	1.17399	101632_at	21934	tumor necrosis factor receptor superfamily, member 11a	Tnfrsf11a
0.815212	0.822269	1.09409	1.56769	0.679822	101633_at		similar to Ig kappa chain V region EV15 precursor /// similar to Ig kappa chain V region EV15 precursor /// similar to Ig kappa chain V region EV15 precursor /// immunoglobulin kappa light chain /// similar to Ig kappa chain V region EV15 precursor	LOC243433 /// LOC383196 /// LOC432992 /// LOC434025 /// LOC547106
0.962691	0.645956	0.666114	0.547575	0.609466	101634_at	18148	nucleophosmin 1	Npm1
1.19213	0.661798	0.941854	1.28399	0.638202	101635_f_at	17844	major urinary protein 5	Mup5
1.00544	1.06153	0.909586	1.43407	0.578903	101636_at	20771	salivary protein 2	Spt2
1.34912	1.09682	1.26714	0.847703	2.01272	101637_at	26366	CEA-related cell adhesion molecule 10	Ceacam10
0.415049	0.558252	1.01699	0.578479	0.340615	101638_s_at		cytochrome P450, family 3, subfamily a, polypeptide 11 /// cytochrome P450, family 3, subfamily a, polypeptide 16	Cyp3a11 /// Cyp3a16
1.33333	1.09593	2.24878	4.7626	2.3561	101639_r_at	13114	cytochrome P450, family 3, subfamily a, polypeptide 16	Cyp3a16
1.18299	0.926624	0.998385	0.962504	0.831001	101640_f_at		immunoglobulin kappa chain, constant region /// gene model 194, (NCBI) /// gene model 1068, (NCBI) /// gene model 1418, (NCBI) /// gene model 1419, (NCBI) /// gene model 1499, (NCBI)	Igk-C /// Gm194 /// Gm1068 /// Gm1418 /// Gm1419 /// Gm1499
0.95749	0.912164	1.20026	0.968246	0.51959	101641_at		immunoglobulin kappa chain variable 21 (V21) /// similar to anti-PRSV coat protein monoclonal antibody PRSV-L 3-8 immunoglobulin light chain variable region	Igk-V21 /// LOC545854
0.851557	1.09719	1.05324	1.1131	1.03225	101642_at		---	---
1.19789	0.999623	0.911044	1.33283	0.908406	101643_at	79361	syntaxin 1B1	Stx1b1
0.401067	2.9264	2.0288	1.6832	0.608	101644_f_at		vomeronasal 2, receptor, 1 /// vomeronasal 2, receptor, 12 /// vomeronasal 2, receptor, 2 /// vomeronasal 2, receptor, 8 /// vomeronasal 2, receptor, 9	V2r1 /// V2r12 /// V2r2 /// V2r8 /// V2r9
0.706838	2.81795	0.901282	1.31368	2.63419	101645_f_at		vomeronasal 2, receptor, 10 /// vomeronasal 2, receptor, 11	V2r10 /// V2r11
0.903635	1.79893	1.5862	0.8006	0.935979	101646_at	14755	phosphatidylinositol glycan, class Q	Pigq
0.861192	0.985717	0.905155	0.710333	1.5501	101647_at	11534	Adenosine kinase (Adk), mRNA	Adk
2.02806	1.67936	0.603874	1.94856	2.83033	101648_at	14237	forkhead box D4	Foxd4
0.710561	1.86631	2.36029	0.895722	0.764706	101649_at	18719	phosphatidylinositol-4-phosphate 5-kinase, type 1 alpha	Pip5k1a
0.552946	0.917868	0.554457	0.693861	0.903997	101650_at		protocadherin alpha 4 /// protocadherin alpha 6 /// protocadherin alpha 7 /// protocadherin alpha 5 /// protocadherin alpha 11 /// protocadherin alpha 10 /// protocadherin alpha 1 /// protocadherin alpha 9 /// protocadherin alpha 3 /// protocadherin alpha	Pcdha4 /// Pcdha6 /// Pcdha7 /// Pcdha5 /// Pcdha11 /// Pcdha10 /// Pcdha1 /// Pcdha9 /// Pcdha3 /// Pcdha12 /// Pcdha2 /// Pcdha8 /// Pcdhac1 /// Pcdhac2
1.35967	1.26854	1.17402	0.893117	1.8015	101651_at	12804	ciliary neurotrophic factor receptor	Cntfr
0.629909	0.654834	0.675227	0.676737	0.603474	101652_i_at	14967	histocompatibility 2, D region locus 4	H2-D4
0.91544	1.1851	0.896093	1.02346	1.20535	101653_f_at	14967	histocompatibility 2, D region locus 4	H2-D4
0.924149	0.890093	0.806502	0.914861	1.06966	101654_at	319178	histone 1, H2bb	Hist1h2bb
0.661172	0.743066	0.684982	1.38069	0.838043	101655_at	22756	zinc finger protein 94	Zfp94
0.731215	1.39963	0.515514	0.82243	0.542056	101656_f_at	381774	Ig kappa chain	IgM
2.02616	3.34809	1.05433	2.07243	1.07445	101657_at	12164	bone morphogenetic protein 8b	Bmp8b
0.686664	1.09842	0.957786	0.933533	1.12163	101658_f_at	15019	histocompatibility 2, Q region locus 8	H2-Q8
0.859656	0.770554	1.25621	1.76444	0.69675	101659_at	15493	hydroxysteroid dehydrogenase-2, delta<5>-3-beta	Hsd3b2
0.915003	1.52424	1.13006	0.751854	0.875071	101660_at	238505	5-methyltetrahydrofolate-homocysteine methyltransferase	Mtr
1.31592	1.98464	1.5658	2.19816	1.77829	101661_r_at		Transcribed locus	---
1.2537	1.82144	0.988688	0.666308	0.821438	101662_at	52615	Suppressor of zeste 12 homolog (Drosophila), mRNA (cDNA clone IMAGE:3485208)	Suz12
0.728435	1.19116	0.822684	0.653355	0.432375	101663_s_at		---	---
1.01711	0.922015	0.920819	0.902592	0.916847	101664_at	20091	ribosomal protein S3a	Rps3a
1.05352	1.12844	0.982445	1.33725	1.13106	101665_at	26423	nuclear receptor subfamily 5, group A, member 1	Nr5a1
0.491228	1.53767	1.25181	0.595459	0.643963	101666_at	26423	nuclear receptor subfamily 5, group A, member 1	Nr5a1
1.24057	1.70351	3.13134	1.79844	1.15735	101667_at	72502	CWF19-like 1, cell cycle control (S. pombe)	Cwf19l1
0.817632	0.495239	0.903551	0.860647	0.818864	101668_at	102422	expressed sequence AA589418	AA589418
0.8411	1.87433	0.581742	1.25859	0.681054	101669_at		---	---
0.947923	1.46301	0.68469	1.40865	1.1975	101670_at	58231	Serine/threonine kinase 4 (Stk4), mRNA	Stk4
0.976812	0.768116	0.348309	0.445894	1.057	101671_at		Transcribed locus	---
1.03245	6.53097	0.967552	1.0885	1.31858	101672_at		Adult male intestinal mucosa cDNA, RIKEN full-length enriched library, clone:G630090E17 product:similar to Na+ dependent glucose transporter 1 [Rattus norvegicus], full insert sequence	---
2.58755	2.79016	1.22865	0.536903	0.400868	101673_r_at	98231	expressed sequence AA675035	AA675035
0.664254	1.73218	1.20128	1.14226	1.47049	101674_at	269209	Premature mRNA for mKIAA1278 protein	Stk36
0.584389	0.553131	0.621157	0.922424	0.956657	101675_at		---	---
0.346107	0.45368	0.388097	0.439219	0.480146	101676_at	14778	glutathione peroxidase 3	Gpx3
1.15253	1.01364	1.2394	1.44553	1.31887	101677_at	68686	RIKEN cDNA 1110035H17 gene	1110035H17Rik
0.866683	0.734808	0.833588	0.72373	1.1086	101678_r_at		---	---
0.820408	1.11654	0.85292	1.54201	0.714567	101679_at	14539	opsin 1 (cone pigments), medium-wave-sensitive (color blindness, deutan)	Opn1mw
0.889587	0.807717	0.778848	0.727365	0.807208	101680_at		ribosomal protein L27a /// similar to ribosomal protein L27A /// similar to ribosomal protein L27a /// similar to ribosomal protein L27a /// similar to ribosomal protein L27A /// similar to ribosomal protein L27a	Rpl27a /// LOC432798 /// LOC433476 /// LOC433564 /// LOC436158 /// LOC545487
0.63843	0.893918	0.994745	0.980374	1.01469	101681_f_at	14963	histocompatibility 2, blastocyst	H2-Bl
0.680818	1.9934	1.30535	1.0478	1.83962	101682_f_at	17843	major urinary protein 4	Mup4
1.12677	2.19555	0.800783	1.2768	1.37934	101683_at	67903	GIPC PDZ domain containing family, member 1	Gipc1
0.876065	0.934208	0.823449	0.814461	0.832175	101684_r_at	20819	simple repeat sequence-containing transcript	Srst
0.960019	0.810644	0.79811	1.35376	0.907504	101685_f_at		---	---
1.71309	1.96196	1.56157	3.03224	0.589297	101686_at	22717	Zinc finger protein 59 (Zfp59), mRNA	Zfp59
0.771327	0.606315	0.852559	0.74026	0.842373	101687_r_at	12464	Chaperonin subunit 4 (delta) (Cct4), mRNA	Cct4
0.657222	1.14758	0.865145	0.641611	1.10967	101688_at	52054	DNA segment, Chr 4, ERATO Doi 58, expressed	D4Ertd58e
1.56106	0.565457	0.568757	0.767877	2.14081	101689_at	99996	expressed sequence AA416453	AA416453
2.89602	5.17478	1.75442	2.12168	3.47124	101690_r_at		---	---
1.13244	1.22692	1.22865	0.261001	1.69629	101691_s_at	98108	expressed sequence C77405	C77405
1.33981	1.53537	0.902913	1.02635	1.38419	101692_r_at	98108	expressed sequence C77405	C77405
0.910017	1.2275	1.2309	1.29881	0.791171	101693_f_at	223262	similar to small zinc finger-like protein	MGC117751
0.65151	1.16802	0.982161	0.879439	0.772486	101694_f_at	217127	MYST histone acetyltransferase 2	Myst2
1.10205	1.37185	0.780955	0.558499	0.462356	101695_at	16341	Eukaryotic translation initiation factor 3, subunit 6, mRNA (cDNA clone MGC:36795 IMAGE:3988386)	Eif3s6
0.762963	2.92346	0.893827	1.16914	1.58148	101696_r_at		---	---
1.11325	1.01099	1.10102	1.00961	0.898601	101697_f_at		---	---
1.02275	1.34072	1.07534	1.34203	1.21176	101698_f_at	16681	keratin complex 2, basic, gene 17	Krt2-17
0.634483	0.644625	0.736714	1.48763	0.548073	101699_at	18687	per-hexamer repeat gene 2	Phxr2
1.16073	1.33081	1.37571	1.58958	0.830298	101700_at	18689	per-hexamer repeat gene 4	Phxr4
0.601367	1.60934	1.14009	1.06948	0.981777	101701_at	12564	cadherin 8	Cdh8
0.436133	0.89298	1.08631	0.550058	0.696203	101702_at	20147	retinoschisis 1 homolog (human)	Rs1h
0.966843	0.867608	1.01096	1.14974	0.898636	101703_at		---	---
0.672915	1.12791	0.837487	1.21936	0.459938	101704_at	30942	hepatocyte nuclear factor 4, gamma	Hnf4g
0.971918	2.06933	0.952611	0.899517	0.825801	101705_at	18686	per-hexamer repeat gene 1	Phxr1
0.98604	1.39456	0.872888	0.860397	1.05584	101706_at	12790	cyclic nucleotide gated channel alpha 3	Cnga3
0.915004	1.102	1.0303	1.19143	1.05395	101707_at	19378	aldehyde dehydrogenase family 1, subfamily A2	Aldh1a2
0.715032	1.57816	0.817089	1.04209	0.693354	101708_at	17916	myosin IF	Myo1f
1.80833	3.06417	4.19417	2.65	2.83417	101709_at	11624	aryl-hydrocarbon receptor repressor	Ahrr
0.874718	1.19227	1.02222	0.710145	1.12013	101710_at	14802	glutamate receptor, ionotropic, AMPA4 (alpha 4)	Gria4
1.70765	1.62173	0.831645	2.06392	0.921411	101711_at	17251	myelodysplasia syndrome 1 homolog (human)	Mds1
0.761085	0.966096	0.905201	1.26264	0.874405	101712_at	18439	purinergic receptor P2X, ligand-gated ion channel, 7	P2rx7
0.775826	0.906315	0.777917	1.52572	1.22585	101713_at	26570	solute carrier family 7 (cationic amino acid transporter, y+ system), member 11	Slc7a11
1.73233	4.54907	1.6431	0.819492	2.86205	101714_at	23963	odd Oz/ten-m homolog 1 (Drosophila)	Odz1
0.314202	0.390402	0.580739	2.09176	1.46206	101715_at	53877	eosinophil-associated, ribonuclease A family, member 4	Ear4
0.483895	1.73353	2.00732	1.8836	4.38946	101716_at	54159	eosinophil-associated, ribonuclease A family, member 5	Ear5
1.18257	1.13197	0.958271	1.38348	1.21718	101717_at	20608	somatostatin receptor 4	Sstr4
0.753248	0.799285	0.925974	0.937571	1.07516	101718_f_at		gene model 194, (NCBI) /// gene model 1419, (NCBI) /// gene model 1502, (NCBI) /// immunoglobulin light chain variable region	Gm194 /// Gm1419 /// Gm1502 /// ad4
1.16716	1.39734	1.21006	1.50276	1.18553	101719_at	18948	phenylethanolamine-N-methyltransferase	Pnmt
1.08316	1.35279	0.778296	1.74324	0.746038	101720_f_at	384422	immunoglobulin kappa chain variable 8 (V8)	Igk-V8
0.982537	0.844924	0.977361	0.768815	0.767347	101723_r_at	13522	a disintegrin and metallopeptidase domain 28	Adam28
0.781837	1.06553	0.845594	1.31101	0.812193	101724_at	15206	hairy and enhancer of split 2 (Drosophila)	Hes2
0.514748	0.496043	0.575899	0.410791	0.517266	101725_at	26877	UDP-Gal:betaGlcNAc beta 1,3-galactosyltransferase, polypeptide 1	B3galt1
0.697387	0.352969	2.55487	3.12019	2.80998	101726_at	18101	neuromedin B receptor	Nmbr
0.880707	0.544642	1.60828	1.59955	0.594551	101727_at	18037	nuclear factor of kappa light polypeptide gene enhancer in B-cells inhibitor, epsilon	Nfkbie
0.840154	1.29852	1.22929	1.54173	0.902977	101728_at	12273	complement component 5, receptor 1	C5r1
1.84012	1.41344	3.21079	2.65377	3.31874	101729_at	14617	gap junction membrane channel protein alpha 9	Gja9
1.15034	1.33815	1.03822	1.36042	1.22272	101730_at	12563	cadherin 6	Cdh6
0.785586	2.0036	0.534535	0.512312	0.387387	101731_at		---	---
1.01064	1.19834	0.886548	1.02137	0.99139	101732_at	18690	per-hexamer repeat gene 5	Phxr5
3.00844	1.63723	1.69516	1.55624	3.67829	101733_at	12770	chemokine (C-C motif) receptor 1-like 1	Ccr1l1
0.754225	0.948957	1.10708	1.07793	1.05713	101734_at	14804	glutamate receptor, ionotropic, delta 2	Grid2
1.09889	0.614225	0.963496	1.64165	1.04696	101735_f_at	11731	angiogenin, ribonuclease A family, member 2	Ang2
1.58469	3.32309	1.98181	1.24467	1.85383	101736_at	19065	pancreatic polypeptide receptor 1	Ppyr1
0.857878	0.858076	0.979612	0.830166	0.644101	101737_at	14308	follicle stimulating hormone beta	Fshb
1.00147	1.02881	1.08636	1.19372	1.12165	101738_at	16866	luteinizing hormone beta	Lhb
0.916962	1.96709	1.14532	1.5757	1.97924	101739_at	57358	cell matrix adhesion regulator	Cmar
1.55043	1.32268	0.82063	1.6691	2.04655	101740_at	11549	adrenergic receptor, alpha 1a	Adra1a
1.39648	1.22977	1.39239	1.26788	1.45374	101741_at	77132	RIKEN cDNA 2810433D01 gene	2810433D01Rik
0.921836	5.82134	2.88089	2.49628	1.52109	101742_at	56544	tissue-type vomeronasal neurons putative pheromone receptor V2R2	V2R2
0.927833	0.609443	0.829423	0.657555	0.963618	101743_f_at	380793	immunoglobulin heavy chain 1a (serum IgG2a)	Igh-1a
4.21406	4.15335	0.840256	0.715655	1.94249	101744_i_at	16061	Anti-MOG Z12 variable gamma 2a (IgG2a gene)	Igh-VJ558
1.70994	1.15765	1.17053	2.24626	2.40289	101745_f_at	16019	immunoglobulin heavy chain 6 (heavy chain of IgM)	Igh-6
4.46897	5.52414	1.28276	3.56552	0.951724	101746_i_at		Rearranged mRNA for immunoglobulin heavy chain (V region)	---
2.93333	1.14229	1.33333	1.52836	1.5005	101747_f_at		Rearranged mRNA for immunoglobulin heavy chain (V region)	---
1.08993	0.983527	1.00754	1.50185	1.32422	101748_at	12061	bradykinin receptor, beta 1	Bdkrb1
0.530612	0.998056	0.343052	1.10787	1.59378	101749_at	382657	Clone C-1-2 immunoglobulin heavy chain (Igh)	J558
1.3919	1.06278	1.54152	1.34597	1.01264	101751_f_at		gene model 194, (NCBI) /// gene model 189, (NCBI) /// gene model 192, (NCBI) /// gene model 1068, (NCBI) /// gene model 1069, (NCBI) /// gene model 1418, (NCBI) /// gene model 1419, (NCBI) /// gene model 1499, (NCBI) /// gene model 1502, (NCBI) /// gene m	Gm194 /// Gm189 /// Gm192 /// Gm1068 /// Gm1069 /// Gm1418 /// Gm1419 /// Gm1499 /// Gm1502 /// Gm1524 /// Gm1530 /// LOC434586 /// LOC545848 /// ad4 /// Gm1420
0.71453	1.09915	1.09915	1.01026	0.982906	101752_f_at	16019	Immunoglobulin heavy chain 6 (heavy chain of IgM), mRNA (cDNA clone MGC:18788 IMAGE:4189350)	Igh-6
0.742981	0.777538	0.688985	0.765659	0.549676	101753_s_at		lysozyme /// P lysozyme structural	Lyzs /// Lzp-s
1.12036	1.03546	1.13523	1.40011	1.21336	101754_f_at	20761	small proline-rich protein 2G	Sprr2g
0.787444	0.934073	1.0977	1.04575	0.766179	101755_f_at	20764	small proline-rich protein 2J	Sprr2j
1.20343	1.5558	1.63394	1.41292	1.48522	101756_f_at	20765	small proline-rich protein 2K	Sprr2k
2.23842	2.15663	2.42632	2.53327	2.26626	101757_at	18023	nuclear factor, erythroid derived 2,-like 1	Nfe2l1
0.443094	0.211706	0.270326	0.206257	0.14381	101758_at	23892	gremlin 1	Grem1
1.24923	1.72039	1.27344	1.14598	0.852836	101759_at		---	---
0.920915	1.18301	1.19739	1.27974	1.32614	101760_at	14344	fucosyltransferase 2	Fut2
0.786027	0.743719	0.778732	0.835468	0.659264	101761_f_at		small proline-rich protein 2D /// small proline-rich protein 2E /// small proline-rich protein 2F /// small proline-rich protein 2G /// small proline-rich protein 2I	Sprr2d /// Sprr2e /// Sprr2f /// Sprr2g /// Sprr2i
1.29285	0.693426	1.41122	1.68278	1.36658	101762_at	20766	small proline-rich protein 3	Sprr3
1.03427	0.978579	1.11925	1.26	1.1317	101763_at	14765	G-protein-coupled receptor 50	Gpr50
0.748923	0.800687	0.700552	0.861368	0.760451	101764_at	15552	5-hydroxytryptamine (serotonin) receptor 1D	Htr1d
1.06126	2.19465	0.93066	1.29741	1.02451	101765_at	11705	anti-Mullerian hormone	Amh
1.60108	1.31318	0.864621	1.30686	2.16065	101768_at		---	---
1.06075	1.67424	1.06376	1.30498	1.11707	101769_at	12943	protocadherin alpha 10	Pcdha10
0.527891	1.2	1.02585	0.858503	0.412245	101770_i_at	192164	protocadherin alpha 12	Pcdha12
1.51359	1.47684	1.16892	1.46142	1.23544	101771_r_at	192164	protocadherin alpha 12	Pcdha12
0.984019	1.02355	1.10851	0.930081	1.1596	101772_r_at	12942	protocadherin alpha 11	Pcdha11
1.86351	3.17393	1.38532	1.93003	1.59128	101773_r_at	192161	protocadherin alpha 9	Pcdha9
0.959512	3.28021	1.26478	2.34512	2.42738	101774_at	12829	procollagen, type IV, alpha 4	Col4a4
1.04891	0.811133	0.923263	0.410553	0.505631	101775_at	16917	LIM homeobox transcription factor 1 beta	Lmx1b
24.3089	3.85096	15.3589	16.9867	8.00167	101776_at	13867	v-erb-b2 erythroblastic leukemia viral oncogene homolog 3 (avian)	Erbb3
0.387146	0.98477	1.16997	0.68078	0.548888	101777_at	13869	v-erb-a erythroblastic leukemia viral oncogene homolog 4 (avian)	Erbb4
2.69647	2.14439	1.83406	2.77311	2.37271	101778_at	14613	gap junction membrane channel protein alpha 5	Gja5
1.15083	1.44005	0.982655	1.5494	1.07919	101779_at	13490	dopamine receptor 3	Drd3
0.447789	0.895579	0.783631	0.763876	0.82032	101780_at		---	---
1.21415	1.15598	1.27659	1.34481	1.15056	101781_f_at		similar to H3 histone, family 3B /// similar to H3 histone, family 3B	LOC238836 /// LOC544973
1.10634	1.72288	0.704619	0.674544	0.606874	101782_at		---	---
0.557143	1.75397	0.696825	1.20714	2.30317	101783_i_at		---	---
0.639828	0.596475	0.969509	0.733683	0.909957	101784_f_at		---	---
0.387529	1.1521	0.776807	1.12179	1.44289	101786_at	16492	potassium voltage-gated channel, shaker-related subfamily, member 4	Kcna4
1.04071	1.11985	1.08447	1.05668	0.894611	101787_f_at		CCR4 carbon catabolite repression 4-like (S. cerevisiae) /// similar to hypothetical protein PC403257.00.0 /// similar to hypothetical protein PC403257.00.0 /// similar to hypothetical protein PC403257.00.0 /// similar to hypothetical protein /// similar	Ccrn4l /// LOC432899 /// LOC432991 /// LOC433439 /// LOC434192 /// LOC435015 /// LOC436521 /// LOC545033 /// LOC545889 /// LOC547395
0.905155	1.4067	1.1	1.39021	1.28247	101788_f_at	15962	interferon alpha family, gene 1	Ifna1
0.432218	1.19372	1.09017	0.702092	0.485983	101789_i_at	15967	interferon alpha family, gene 4	Ifna4
0.637128	1.07617	0.717841	0.712124	0.504792	101790_f_at	15967	interferon alpha family, gene 4	Ifna4
0.639316	0.685265	0.685747	0.770163	0.861538	101791_f_at	15968	interferon alpha family, gene 5	Ifna5
0.750686	0.654645	0.752646	1.17875	1.59075	101792_at		---	---
0.955108	1.23452	1.07276	1.27167	1.26935	101793_at	14129	Fc receptor, IgG, high affinity I	Fcgr1
0.706844	1.25843	1.00715	1.15832	0.873596	101794_f_at	497114	defensin-related cryptdin 23	Defcr23
0.826662	0.953092	0.884318	0.786849	0.999471	101795_f_at	13221	defensin related cryptdin, related sequence 12	Defcr-rs12
1.30288	2.36395	1.90169	1.92403	2.29543	101796_at	54216	protocadherin 7	Pcdh7
0.739792	0.705364	0.610088	0.958367	0.61249	101797_at	20476	sine oculis-related homeobox 6 homolog (Drosophila)	Six6
1.03654	1.56668	0.888942	2.12482	1.09445	101798_at	319402	RIKEN cDNA D330041B21 gene	D330041B21Rik
0.811567	1.51772	1.29991	0.979478	0.709888	101799_at	280640	hypothetical protein LOC280640	LOC280640
2.27518	5.53327	1.2491	2.03327	0.692446	101800_at	14289	formyl peptide receptor, related sequence 2	Fpr-rs2
0.407741	1.1378	0.506507	0.998665	0.724725	101801_at	14290	formyl peptide receptor, related sequence 3	Fpr-rs3
0.472435	1.57292	0.886253	1.4515	1.05722	101802_at	14291	formyl peptide receptor, related sequence 4	Fpr-rs4
0.677746	0.894509	0.929191	0.75578	1.39595	101803_at	546020	similar to secreted gel-forming mucin	LOC546020
0.422876	2.61981	0.977447	1.19613	0.543294	101804_at		---	---
0.950937	1.02352	1.13347	1.28036	1.33073	101805_f_at	18030	nuclear factor, interleukin 3, regulated	Nfil3
0.868876	1.16082	0.916557	1.23669	1.03657	101806_at	14429	galanin receptor 3	Galr3
0.466667	1.21732	0.292157	1.65686	0.954575	101807_at	17140	melanoma antigen, family A, 4	Magea4
2.01685	3.48526	1.27633	1.02275	1.76664	101808_at	17143	melanoma antigen, family A, 7	Magea7
1.80948	1.00465	1.05019	0.921933	2.01766	101809_at	23829	complement component 1, q subcomponent-like 1	C1ql1
0.944205	1.05225	1.13288	1.05887	1.20986	101810_at	14309	follicle stimulating hormone receptor	Fshr
0.756019	1.97994	1.25843	1.2801	1.04815	101811_at	53404	atonal homolog 7 (Drosophila)	Atoh7
1.73838	1.30344	1.15358	1.0539	1.30065	101814_at	14561	growth differentiation factor 11	Gdf11
1.02069	2.86782	1.0908	3.37126	1.68391	101815_at	12154	bone morphogenetic protein 10	Bmp10
0.587065	0.895522	1.2121	0.887929	0.882692	101816_at	20248	serine (or cysteine) peptidase inhibitor, clade B (ovalbumin), member 3A	Serpinb3a
0.980486	1.02428	1.06982	2.22246	1.43972	101820_at	546644	similar to Lymphocyte antigen Ly-6G.1 precursor	LOC546644
1.26022	3.87372	1.38796	2.04343	1.5146	101821_at	12672	cholinergic receptor, muscarinic 4	Chrm4
0.929042	1.67177	1.16421	1.18205	1.27084	101822_at	17201	melanocortin 3 receptor	Mc3r
0.964454	1.31245	0.696779	0.923606	0.526119	101823_at	547428	similar to TRAV19	LOC547428
0.719018	2.26748	1.36626	1.32025	0.960736	101824_at	436539	similar to TRAV6-2	LOC436539
0.937242	3.05533	2.43435	1.77044	2.04294	101825_at	17962	N-acetyltransferase 3	Nat3
0.78537	1.10531	1.73071	1.28135	0.587621	101826_at	434035	IgG2a kappa chain variable region (antibody MCA75)	LOC434035
1.25859	1.16918	1.29412	1.37365	0.996706	101827_at	15456	human papillomavirus 18 E5 central sequence motif gene 2	Hpvc2
0.717277	1.10471	1.08901	1.67365	0.842932	101828_at	19713	ret proto-oncogene	Ret
1.34247	1.28101	1.14883	2.00981	1.32081	101829_at	12669	cholinergic receptor, muscarinic 1, CNS	Chrm1
1.04779	1.18942	1.152	1.17622	1.18231	101830_at	20192	ryanodine receptor 3	Ryr3
0.981381	1.36835	1.33954	1.04328	2.60272	101831_at	20423	sonic hedgehog	Shh
0.73424	1.18003	1.21524	1.08596	0.90688	101834_at	26417	mitogen activated protein kinase 3	Mapk3
1.16304	1.43821	0.80704	0.985669	0.786298	101835_at	16970	lymphoid-restricted membrane protein	Lrmp
1.17603	1.59306	1.30246	1.17647	1.25373	101836_at	19043	protein phosphatase 1B, magnesium dependent, beta isoform	Ppm1b
1.58651	1.77607	1.59776	1.90092	1.79804	101837_g_at	19043	protein phosphatase 1B, magnesium dependent, beta isoform	Ppm1b
1.08536	1.15243	1.2177	1.2626	1.19899	101838_r_at		protein phosphatase 1B, magnesium dependent, beta isoform /// similar to magnesium dependent protein phosphatase beta-1	Ppm1b /// LOC433336
0.907598	2.04107	1.00565	1.35678	0.680185	101839_at	73481	RIKEN cDNA 1700074P13 gene	1700074P13Rik
0.721776	1.28841	0.96093	0.918504	0.705597	101840_at	13649	epidermal growth factor receptor	Egfr
0.588964	0.629924	1.06992	1.01657	0.702844	101841_at	13649	epidermal growth factor receptor	Egfr
0.63117	1.07793	1.03637	0.991051	1.04775	101842_g_at	13649	epidermal growth factor receptor	Egfr
1.19041	1.3426	1.20504	1.58624	1.48081	101843_at	20399	SH2-B PH domain containing signaling mediator 1	Sh2bpsm1
0.782695	1.38044	0.822371	1.02091	0.833359	101844_at	19193	pipecolic acid oxidase	Pipox
1.10827	3.53406	1.28832	0.839416	1.81873	101845_s_at		component of Sp100-rs /// similar to component of Sp100-rs	Csprs /// Sp100-rs
1.45151	1.88728	1.20105	0.382952	0.417851	101846_r_at	114564	component of Sp100-rs	Csprs
0.965443	2.08578	1.56094	1.31102	1.06171	101847_at	20684	nuclear antigen Sp100	Sp100
0.684416	1.29262	1.29067	0.85491	0.658036	101848_g_at	20684	nuclear antigen Sp100	Sp100
0.553552	0.762209	0.43313	0.788291	0.324917	101850_at	20686	sperm autoantigenic protein 17	Spa17
1.29141	1.76671	2.22727	2.24297	2.36367	101851_at	17470	Cd200 antigen	Cd200
0.294087	0.883071	1.28714	1.04293	1.14285	101853_f_at	12628	complement component factor h	Cfh
1.01076	1.1715	0.999739	1.0388	1.05123	101854_r_at		---	---
0.877865	1.27082	1.25425	1.1667	1.07803	101855_at	17760	microtubule-associated protein 6	Mtap6
0.695401	0.766316	0.787337	0.788231	0.807299	101856_at	72844	potassium channel tetramerisation domain containing 17	Kctd17
1.5039	1.47449	1.46141	1.70304	1.60042	101857_at	20817	serine/arginine-rich protein specific kinase 2	Srpk2
0.929006	1.10004	0.903933	1.05923	0.968521	101858_at	19719	radical fringe gene homolog (Drosophila)	Rfng
0.566008	1.17881	0.783489	1.14741	0.912353	101859_at	11832	aquaporin 7	Aqp7
1.20558	1.38937	1.46516	2.02624	1.60203	101860_at	63985	glia maturation factor, beta	Gmfb
0.679814	1.10192	1.06479	0.919938	1.10003	101861_at	20392	sarcoglycan, epsilon	Sgce
0.782735	1.8031	0.982541	1.39282	1.25412	101862_at	13094	cytochrome P450, family 2, subfamily b, polypeptide 9	Cyp2b9
1.14961	3.022	1.15402	0.524752	0.9967	101863_at		---	---
0.82717	0.841084	0.778103	1.16075	2.40754	101864_at	11471	actin-like 7b	Actl7b
0.936658	1.15512	1.12307	0.823347	0.909492	101865_at	18718	phosphatidylinositol-4-phosphate 5-kinase, type II, alpha	Pip5k2a
1.07113	0.805354	0.869293	0.79656	0.970671	101866_at	76688	ADP-ribosylation factor related protein 1	Arfrp1
0.726169	1.00235	0.8295	0.755675	0.933776	101867_at	14732	glycerol-3-phosphate acyltransferase, mitochondrial	Gpam
0.468854	1.54208	0.449326	0.475103	1.08944	101868_i_at	15000	histocompatibility 2, class II, locus Mb2	H2-DMb2
0.271027	0.473978	1.01545	0.281715	0.975836	101869_s_at		hemoglobin beta chain complex /// hemoglobin, beta adult major chain /// hemoglobin, beta adult minor chain	Hbb /// Hbb-b1 /// Hbb-b2
0.632369	1.29689	0.607717	0.989282	0.945338	101870_at	16017	immunoglobulin heavy chain 4 (serum IgG1)	Igh-4
0.318251	0.863752	0.502288	0.450941	0.762583	101871_f_at	16017	immunoglobulin heavy chain 4 (serum IgG1)	Igh-4
0.490028	0.471668	0.521185	0.716891	0.589301	101872_at	14858	glutathione S-transferase, alpha 2 (Yc2)	Gsta2
0.723815	0.629468	0.652743	1.31276	0.467581	101873_at	16453	Insulin-like 3 (Insl3), mRNA	Jak3
3.82135	4.61002	3.19608	0.745098	1.70806	101874_s_at	19113	prolactin-like protein E	Prlpe
1.23077	1.35852	1.09748	1.24752	0.895113	101875_at	21770	protein phosphatase 2, regulatory subunit B (B56), delta isoform	Ppp2r5d
0.610178	1.15315	1.08191	0.896067	1.02673	101876_s_at		histocompatibility 2, T region locus 10 /// histocompatibility 2, T region locus 22 /// histocompatibility 2, T region locus 9	H2-T10 /// H2-T22 /// H2-T9
1.08104	0.667007	0.946099	0.910521	1.00205	101877_at	20529	solute carrier family 31, member 1	Slc31a1
2.50085	4.56197	3.52462	2.06621	1.83362	101878_at	12517	CD72 antigen	Cd72
0.928634	1.00916	1.13608	0.993896	1.16677	101879_s_at	12946	complement receptor related protein	Crry
1.63071	0.990735	1.23825	1.50364	1.90933	101880_at	12822	procollagen, type XVIII, alpha 1	Col18a1
1.75484	1.76163	1.10177	0.918287	0.758921	101881_g_at	12822	procollagen, type XVIII, alpha 1	Col18a1
1.90114	1.61417	1.14157	0.988548	0.837028	101882_s_at	12822	procollagen, type XVIII, alpha 1	Col18a1
0.794957	1.21641	1.62691	1.71455	2.432	101883_s_at		X-linked lymphocyte-regulated 3A /// X-linked lymphocyte-regulated 3B /// hypothetical protein LOC574437	Xlr3a /// Xlr3b /// MGC76689
0.675962	0.906127	0.60762	0.571877	0.636292	101884_at	434794	X-linked lymphocyte-regulated 4A	Xlr4a
0.474124	1.22216	0.438578	0.673288	0.781495	101885_at	14455	growth arrest specific 5	Gas5
0.543067	0.857773	0.917045	0.87179	0.966104	101886_f_at		histocompatibility 2, D region locus 1 /// histocompatibility 2, D region	H2-D1 /// H2-L
0.645308	1.28501	0.791317	1.03361	0.788165	101887_at	11606	angiotensinogen (serpin peptidase inhibitor, clade A, member 8)	Agt
0.584217	1.51708	1.2768	2.0212	1.62191	101888_at	19883	RAR-related orphan receptor alpha	Rora
1.02698	1.18338	0.995427	1.88338	1.03003	101889_s_at	19883	RAR-related orphan receptor alpha	Rora
0.955553	0.82653	0.823435	0.914776	0.96819	101890_f_at	22791	DnaJ (Hsp40) homolog, subfamily C, member 2	Dnajc2
0.613105	0.976079	1.70671	0.902756	1.32761	101891_at	15486	hydroxysteroid (17-beta) dehydrogenase 2	Hsd17b2
1.54559	1.70443	1.77629	1.87472	1.7013	101892_f_at	14339	fused toes	Fts
2.23884	2.10045	1.25	3.93527	1.63393	101893_r_at	14339	fused toes	Fts
1.18893	1.82798	1.63133	1.72907	1.63398	101894_s_at	14339	fused toes	Fts
1.02117	1.67879	0.840591	0.824211	0.492609	101896_at	12480	CD1d2 antigen	Cd1d2
0.960176	1.02712	0.940086	1.00482	1.00033	101897_g_at		CD1d1 antigen /// CD1d2 antigen	Cd1d1 /// Cd1d2
0.881522	0.979891	0.89585	1.15771	0.859536	101898_s_at	15007	histocompatibility 2, Q region locus 10	H2-Q10
8.96005	6.73647	8.00838	9.36727	6.96585	101899_at	14061	coagulation factor II	F2
1.06044	0.487702	0.283907	1.28461	1.20801	101900_at	12579	cyclin-dependent kinase inhibitor 2B (p15, inhibits CDK4)	Cdkn2b
0.598692	0.439305	0.488025	0.442145	0.619354	101901_at	24070	mannose-P-dolichol utilization defect 1	Mpdu1
1.11863	1.14678	1.34256	1.17006	1.06021	101902_at	19664	recombining binding protein suppressor of hairless (Drosophila)	Rbpsuh
12.0627	7.29418	9.25324	10.9191	9.1146	101903_at	12180	SET and MYND domain containing 1	Smyd1
1.16335	0.715399	1.1022	1.58704	1.51464	101904_at	12180	SET and MYND domain containing 1	Smyd1
0.883343	0.968011	0.923019	1.16697	0.97588	101905_at	16396	itchy	Itch
1.66145	0.847423	1.03671	0.88765	0.719212	101906_at	70099	SMC4 structural maintenance of chromosomes 4-like 1 (yeast)	Smc4l1
0.823845	0.546682	1.46714	1.47007	1.40094	101907_s_at	26367	CEA-related cell adhesion molecule 2	Ceacam2
1.29311	1.58095	1.82986	1.80742	0.773987	101908_s_at		CEA-related cell adhesion molecule 1 /// CEA-related cell adhesion molecule 2	Ceacam1 /// Ceacam2
1.07883	1.58571	1.278	1.66994	1.40054	101909_f_at	17842	major urinary protein 3	Mup3
0.864395	0.742819	0.658651	1.46025	2.18771	101910_f_at	17842	major urinary protein 3	Mup3
1.01251	1.65872	0.566067	0.414777	1.51603	101912_at	66107	RIKEN cDNA 1100001G20 gene	1100001G20Rik
0.965307	0.915843	0.649655	0.827217	0.659612	101913_at	12728	chloride channel 5	Clcn5
0.873491	0.924081	0.976818	0.887088	0.827517	101914_at	52477	angel homolog 2 (Drosophila)	Angel2
1.50124	0.675154	1.41974	1.10781	1.3575	101916_at	217325	lethal giant larvae homolog 2	Llglh2
1.88138	3.59439	2.07908	2.08163	0.651786	101917_at	16184	interleukin 2 receptor, alpha chain	Il2ra
0.485456	0.524922	0.585843	0.43062	0.472432	101918_at	21803	transforming growth factor, beta 1	Tgfb1
0.747783	0.862572	0.753665	0.875695	0.61541	101919_at	22764	zinc finger protein X-linked	Zfx
1.65865	0.65943	1.07376	1.03505	0.585404	101920_at	18974	polymerase (DNA directed), epsilon 2 (p59 subunit)	Pole2
1.36318	1.536	1.36039	1.51729	1.27414	101921_at	19341	RAB4A, member RAS oncogene family	Rab4a
0.968405	1.06663	0.897063	1.07629	1.07767	101922_at	66913	KDEL (Lys-Asp-Glu-Leu) endoplasmic reticulum protein retention receptor 2	Kdelr2
0.303787	1.19566	0.556531	0.757409	0.440724	101923_at	27226	phospholipase A2, group VII (platelet-activating factor acetylhydrolase, plasma)	Pla2g7
0.875543	1.08925	0.915608	0.980564	1.20868	101924_at	19364	RAD51-like 3 (S. cerevisiae)	Rad51l3
1.02633	1.44457	1.1324	1.31139	1.29397	101926_at	18715	proviral integration site 2	Pim2
0.442866	0.805021	0.715216	0.744583	0.717679	101927_at	19085	protein kinase, cAMP dependent regulatory, type I beta	Prkar1b
0.647418	0.944475	0.692393	0.86563	0.796224	101928_at	18816	serine (or cysteine) peptidase inhibitor, clade F, member 2	Serpinf2
0.868863	1.05285	0.896469	1.06356	0.844386	101929_at	68097	RIKEN cDNA 6720463E02 gene	6720463E02Rik
1.23889	1.65631	1.32771	1.59105	1.62159	101930_at	18032	nuclear factor I/X	Nfix
0.825251	0.785835	0.818603	0.681355	0.737498	101931_at	19210	phosphatidylserine synthase 1	Ptdss1
0.61886	0.697898	0.661145	0.612501	0.455187	101932_at	19267	protein tyrosine phosphatase, receptor type, E	Ptpre
1.1552	0.936388	0.913713	1.00422	1.02934	101933_at	19325	RAB10, member RAS oncogene family	Rab10
1.04565	1.02384	1.13467	1.39122	1.31652	101934_at	225020	fasciculation and elongation protein zeta 2 (zygin II)	Fez2
0.942786	1.36177	1.1691	1.2453	1.37679	101936_at	12750	CDC like kinase 4	Clk4
0.864734	0.942979	1.13213	1.00277	1.1461	101937_s_at	12750	CDC like kinase 4	Clk4
0.94098	0.906285	1.08649	1.00475	0.828806	101938_at	18459	poly A binding protein, cytoplasmic 2	Pabpc2
1.33045	1.19453	1.14701	1.13475	1.10431	101939_at	67150	Ring finger protein 141, mRNA (cDNA clone MGC:19457 IMAGE:3582546)	Rnf141
1.47109	1.68187	1.60981	1.54198	1.63283	101940_at	20598	sphingomyelin phosphodiesterase 2, neutral	Smpd2
1.1269	1.24196	1.30615	1.40878	1.35752	101942_at	234373	splicing factor, arginine/serine-rich 14	Sfrs14
0.874646	0.958788	1.05421	1.08579	1.193	101943_at	27224	transcription elongation factor B (SIII), polypeptide 3	Tceb3
1.25923	1.22242	1.24616	1.33688	1.44702	101944_at	18777	lysophospholipase 1	Lypla1
1.45078	1.34627	1.26168	1.24485	1.67193	101945_g_at	18777	lysophospholipase 1	Lypla1
1.60263	1.22545	1.36552	1.3111	1.64458	101946_at	18777	lysophospholipase 1	Lypla1
1.18896	1.69831	1.13074	1.47277	1.17038	101947_at	54194	A kinase (PRKA) anchor protein 8-like	Akap8l
0.940693	0.732924	0.673672	0.676863	0.745193	101948_at	16777	laminin B1 subunit 1	Lamb1-1
0.716191	0.670715	0.72165	0.639772	0.741749	101949_at	54128	phosphomannomutase 2	Pmm2
1.26411	1.64509	0.794785	1.8046	1.91718	101950_at	54120	GIPC PDZ domain containing family, member 2	Gipc2
0.507993	1.83343	0.987369	0.912572	0.645155	101952_at	224440	open reading frame 21	ORF21
0.926413	0.696452	1.26807	0.7477	0.804205	101953_at	13609	endothelial differentiation sphingolipid G-protein-coupled receptor 1	Edg1
1.34575	0.52856	0.780404	0.759753	0.660403	101954_at	51788	H2A histone family, member Z	H2afz
0.891192	0.644013	0.909513	0.70374	0.696907	101955_at	14828	heat shock 70kD protein 5 (glucose-regulated protein)	Hspa5
0.715309	0.876007	0.766353	0.661363	0.805816	101956_at	216197	cytoskeleton-associated protein 4	Ckap4
1.54662	1.24523	1.05956	0.761505	0.710618	101957_f_at	11545	poly (ADP-ribose) polymerase family, member 1	Parp1
1.57296	0.765622	1.01945	0.899004	0.900404	101958_f_at	21781	transcription factor Dp 1	Tfdp1
1.34621	0.935692	0.968769	0.894514	0.924371	101959_r_at	21781	transcription factor Dp 1	Tfdp1
0.807045	0.626508	0.69363	0.672349	0.670375	101960_at	28088	DNA segment, Chr 10, Wayne State University 52, expressed	D10Wsu52e
1.00635	0.715019	0.87177	0.678474	0.805961	101961_at	12237	budding uninhibited by benzimidazoles 3 homolog (S. cerevisiae)	Bub3
0.498853	0.541605	0.448673	0.358752	0.380571	101962_at	67040	DEAD (Asp-Glu-Ala-Asp) box polypeptide 17	Ddx17
0.823485	0.814969	0.989646	0.946045	0.982356	101963_at	13039	cathepsin L	Ctsl
0.86242	0.737505	0.54149	0.588457	0.624843	101964_at	21881	transketolase	Tkt
1.40517	1.97723	2.00439	1.65177	1.78938	101965_at	24017	ring finger protein 13	Rnf13
1.24967	1.48692	1.60976	1.50396	1.58014	101966_s_at	24017	ring finger protein 13	Rnf13
1.1095	1.12853	1.08734	1.47857	1.20148	101967_at	20316	stromal cell derived factor 2	Sdf2
0.861005	1.17263	0.745093	1.08036	1.0719	101968_at	18285	outer dense fiber of sperm tails 1	Odf1
0.681551	1.26395	1.05395	1.13614	1.04059	101969_at	17965	neuroblastoma, suppression of tumorigenicity 1	Nbl1
0.561775	0.830336	0.604988	1.04524	0.834107	101970_at	16206	leucine-rich repeats and immunoglobulin-like domains 1	Lrig1
1.53332	1.6279	1.83859	1.73528	2.01192	101971_at	66510	RIKEN cDNA 2500002L14 gene	2500002L14Rik
0.888889	0.895888	1.10849	1.60192	1.16535	101972_at	16541	napsin A aspartic peptidase	Napsa
0.695176	0.755171	0.732142	0.667515	0.572321	101973_at	17684	Cbp/p300-interacting transactivator, with Glu/Asp-rich carboxy-terminal domain, 2	Cited2
0.806268	1.29041	0.813704	1.52905	1.44831	101975_at	13386	delta-like 1 homolog (Drosophila)	Dlk1
1.01915	0.934338	0.912122	0.943384	0.909648	101976_at	26891	COP9 (constitutive photomorphogenic) homolog, subunit 4 (Arabidopsis thaliana)	Cops4
0.919762	0.920564	0.930109	1.07895	1.03681	101977_at	56409	nudix (nucleotide diphosphate linked moiety X)-type motif 3	Nudt3
1.22185	1.10128	1.2303	1.46803	1.52866	101978_at	73373	RIKEN cDNA 1700048E23 gene	1700048E23Rik
0.621397	0.572926	0.519479	0.491511	0.52869	101979_at	23882	growth arrest and DNA-damage-inducible 45 gamma	Gadd45g
0.587195	0.531166	0.477673	0.642764	0.528092	101980_at	20024	SUB1 homolog (S. cerevisia	Sub1
1.22147	1.19449	1.31948	1.42161	1.38273	101981_at	22260	nuclear receptor subfamily 1, group H, member 2	Nr1h2
1.23374	0.870911	0.9915	0.970001	0.907015	101982_at	22323	vasodilator-stimulated phosphoprotein	Vasp
0.972807	0.970418	0.986734	1.12012	1.1566	101984_at	11927	ATX1 (antioxidant protein 1) homolog 1 (yeast)	Atox1
0.868705	1.69221	0.76932	1.70866	1.04155	101985_at	18815	plasminogen	Plg
1.14606	1.06932	1.08973	1.06904	1.15956	101989_at	22273	ubiquinol-cytochrome c reductase core protein 1	Uqcrc1
1.2329	1.55488	0.807508	1.42862	0.928384	101990_at	16832	lactate dehydrogenase 2, B chain	Ldh2
0.784216	0.890981	0.628324	0.551505	0.486754	101991_at	14261	flavin containing monooxygenase 1	Fmo1
1.16477	1.13943	1.27382	1.21875	1.16845	101992_at	19175	proteasome (prosome, macropain) subunit, beta type 6	Psmb6
1.33165	1.0208	0.991747	0.774933	0.946478	101993_at	21923	tenascin C	Tnc
0.648511	1.02864	1.01751	0.924097	0.9239	101995_at	18412	sequestosome 1	Sqstm1
0.865534	0.5979	0.8434	0.781336	0.767148	101996_at	19255	protein tyrosine phosphatase, non-receptor type 2	Ptpn2
1.09982	1.19485	1.2889	1.21906	1.32127	101997_at	67526	autophagy-related 12 (yeast)	Atg12
1.12538	0.99495	1.02684	1.05612	0.900303	101998_at	67392	RIKEN cDNA 4833420G17 gene	4833420G17Rik
0.978489	1.09722	0.985859	1.06557	1.03455	102000_f_at	67003	ubiquinol cytochrome c reductase core protein 2	Uqcrc2
0.728863	0.294547	0.449731	0.403519	0.472684	102001_at	20135	ribonucleotide reductase M2	Rrm2
0.972619	0.877674	0.883969	0.846229	0.739824	102002_at	54609	ubiquilin 2	Ubqln2
1.09807	1.20512	1.14073	1.17367	1.092	102003_at	107338	golgi-specific brefeldin A-resistance factor 1	Gbf1
0.691987	0.794283	0.758384	0.733401	0.608935	102004_at	235674	3-ketoacyl-CoA thiolase B	MGC29978
0.887693	0.739773	0.737125	0.656162	0.5945	102007_at	15159	holocytochrome c synthetase	Hccs
2.34193	4.89387	4.44772	5.73771	5.03172	102009_at	76884	cytoplasmic FMR1 interacting protein 2	Cyfip2
1.10245	2.38976	1.62584	2.7951	0.929844	102010_at	27407	ATP-binding cassette, sub-family F (GCN20), member 2	Abcf2
1.35861	0.820034	1.3492	1.62548	1.25362	102011_at	72140	RIKEN cDNA 2610507L03 gene	2610507L03Rik
2.23469	2.53336	2.71445	2.5569	2.87815	102012_at	54353	src family associated phosphoprotein 2	Scap2
1.16469	1.31043	0.840047	1.04976	1.10782	102013_at	19683	retinol dehydrogenase 16	Rdh16
0.68245	0.924905	0.864169	0.844879	0.764797	102014_at	26558	homer homolog 3 (Drosophila)	Homer3
0.918413	0.420798	0.702881	0.552268	0.889546	102015_at	234374	DEAD (Asp-Glu-Ala-Asp) box polypeptide 49	Ddx49
0.334938	0.397004	0.815944	1.4473	0.567683	102016_at	14311	cell death-inducing DFFA-like effector c	Cidec
0.693035	0.493546	0.499896	0.448609	0.418789	102017_at	19134	PRP4 pre-mRNA processing factor 4 homolog B (yeast)	Prpf4b
0.736118	0.882626	0.677488	0.813258	0.675381	102018_at	232791	CCR4-NOT transcription complex, subunit 3	Cnot3
1.25961	0.852524	1.14684	0.993358	1.08963	102019_at	68537	mitochondrial ribosomal protein L13	Mrpl13
0.861279	2.61158	1.0953	0.968637	2.83957	102020_at	16527	potassium channel, subfamily K, member 3	Kcnk3
0.753505	0.971401	1.27501	1.43197	1.57711	102021_at	16190	interleukin 4 receptor, alpha	Il4ra
0.741661	1.08507	0.921974	0.989263	0.731333	102022_at	73724	methylmalonyl CoA epimerase	Mcee
0.636522	0.764417	0.915998	0.715832	0.328742	102024_at	17979	nuclear receptor coactivator 3	Ncoa3
0.814381	0.698439	0.960981	0.862876	1.14883	102025_at	55985	chemokine (C-X-C motif) ligand 13	Cxcl13
0.723585	1.15591	0.945725	0.908787	0.694295	102026_s_at	12651	choline kinase beta	Chkb
0.793266	1.07061	0.909072	0.981776	0.970186	102027_s_at	12651	choline kinase beta	Chkb
0.947913	1.44329	0.974284	1.09419	1.03606	102028_at	54354	Ras association (RalGDS/AF-6) domain family 5	Rassf5
1.06818	1.32814	1.11181	1.61861	1.23142	102029_at	16170	interleukin 16	Il16
1.09645	1.26483	0.845863	1.0494	1.10546	102030_at	67403	RIKEN cDNA 4833408C14 gene	4833408C14Rik
1.10627	1.01547	1.16349	1.03035	0.905362	102031_at	19819	ribonuclease H1	Rnaseh1
0.680521	0.758828	0.743844	0.670196	0.804001	102032_at	65960	twisted gastrulation homolog 1 (Drosophila)	Twsg1
1.10133	1.22384	1.21349	1.24276	1.07575	102033_at	21754	testis specific protein kinase 1	Tesk1
0.998604	0.789804	0.774607	0.874355	0.866796	102035_at	22017	thiopurine methyltransferase	Tpmt
0.946336	1.02592	1.02108	0.796568	1.20822	102036_at	69009	THAP domain containing 7	Thap7
1.4986	3.38733	0.85741	2.38312	1.50608	102037_at	212307	microtubule-associated protein, RP/EB family, member 2	Mapre2
3.62069	1.06404	2.94581	4.66995	4.27833	102038_at	16924	ligand of numb-protein X 1	Lnx1
1.14622	1.01617	1.08329	0.937072	1.04362	102039_at	14885	general transcription factor II H, polypeptide 4	Gtf2h4
0.802355	0.675883	0.624057	0.653199	0.67437	102040_at	26385	G protein-coupled receptor kinase 6	Gprk6
6.8282	7.14998	7.38516	8.11784	7.34614	102041_at	17930	myomesin 2	Myom2
1.35325	1.80493	1.28227	1.88548	1.43761	102042_at	66294	RIKEN cDNA 1810037C20 gene	1810037C20Rik
1.39075	1.3933	1.34429	1.47858	1.44559	102043_at	22156	tuftelin 1	Tuft1
0.511338	0.467287	0.543768	0.414532	0.477976	102044_at	22402	WNT1 inducible signaling pathway protein 1	Wisp1
1.09575	1.23204	1.00115	0.835929	1.16345	102046_at	14105	FUS interacting protein (serine-arginine rich) 1	Fusip1
1.28614	1.0987	1.18689	1.18722	1.16364	102047_at	18107	N-myristoyltransferase 1	Nmt1
0.95274	0.728265	0.925683	1.02349	0.960447	102048_at	107765	ankyrin repeat domain 1 (cardiac muscle)	Ankrd1
0.801057	0.970503	1.0109	0.9258	0.806539	102049_at	27273	pyruvate dehydrogenase kinase, isoenzyme 4	Pdk4
1.94792	1.45104	0.777083	0.852083	0.796875	102050_at	18021	nuclear factor of activated T-cells, cytoplasmic, calcineurin-dependent 3	Nfatc3
1.14928	1.02353	1.28772	0.984144	1.15114	102052_at	67469	abhydrolase domain containing 5	Abhd5
1.26403	2.14641	2.85066	2.36538	1.61119	102053_at	18828	phospholipid scramblase 2	Plscr2
0.89263	0.921328	0.805147	0.950773	0.981481	102054_at	11736	ankyrin repeat and FYVE domain containing 1	Ankfy1
1.21628	1.07857	1.11778	1.06234	1.11641	102056_f_at	67513	RIKEN cDNA 2610002J02 gene	2610002J02Rik
1.58935	1.79346	1.34756	1.6449	0.680738	102057_r_at	67513	RIKEN cDNA 2610002J02 gene	2610002J02Rik
1.2671	1.07124	1.25923	1.05791	1.17931	102058_at	78523	mitochondrial ribosomal protein L9	Mrpl9
0.794111	1.12629	1.03468	1.03744	0.989994	102059_at	66257	nicolin 1	Nicn1
0.990021	1.21172	1.18024	1.1193	1.14503	102060_at	54214	golgi autoantigen, golgin subfamily a, 4	Golga4
0.503686	4.11057	1.24079	1.29238	1.21376	102061_at	17349	myeloid leukemia factor 1	Mlf1
0.876249	0.784167	0.682414	0.672325	0.597373	102062_at	20588	SWI/SNF related, matrix associated, actin dependent regulator of chromatin, subfamily c, member 1	Smarcc1
1.53249	1.17815	1.61826	1.40905	1.5385	102063_at	18607	3-phosphoinositide dependent protein kinase-1	Pdpk1
1.01395	1.23184	1.57287	2.19817	1.46032	102064_at	12362	caspase 1	Casp1
1.13368	0.514371	0.64398	0.425705	0.795011	102065_at	14133	ficolin A	Fcna
1.07338	1.04701	0.925507	1.05925	0.858596	102069_at	17765	metal response element binding transcription factor 2	Mtf2
0.903706	1.41838	0.895743	1.20766	1.20276	102070_at	12841	procollagen, type IX, alpha 3	Col9a3
1.00691	1.01441	1.01232	1.07928	1.04345	102071_at	66498	RIKEN cDNA 1500034J01 gene	1500034J01Rik
1.11128	1.43692	1.35188	1.42867	1.11532	102072_g_at	66498	RIKEN cDNA 1500034J01 gene	1500034J01Rik
1.37553	1.48207	1.05169	1.74262	1.51899	102073_at	50873	parkin	Park2
1.3511	1.73524	1.29753	1.4546	1.37702	102074_at	18420	orthopedia homolog (Drosophila)	Otp
1.06581	0.935897	3.35983	1.83162	1.44701	102075_at	17223	mast cell protease, pseudogene 1	Mcpt-ps1
0.339927	0.369649	0.459502	0.500837	0.563232	102076_at	381781	Immunoglobulin light chain V region	---
1.08469	1.82459	1.19313	1.15025	1.87916	102077_at	100986	Adriamycin-resistant related protein (Arr)	Akap9
0.25691	0.869959	0.7227	0.209334	0.380154	102078_at	19226	parathyroid hormone	Pth
0.83948	0.852892	1.12825	0.883068	0.937133	102079_at	503692	activator of yeast meiotic promoters 1	Aym1
1.94033	2.5431	0.905365	3.07655	2.41049	102080_at		---	---
0.683669	0.846575	0.876753	0.628655	0.984244	102081_at	19649	roundabout homolog 3 (Drosophila)	Robo3
0.485066	1.91219	1.31004	1.03584	0.701912	102082_at	14683	GNAS (guanine nucleotide binding protein, alpha stimulating) complex locus	Gnas
0.518602	0.91981	0.946914	1.10945	0.994821	102083_at	19762	Ras-like without CAAX 2	Rit2
0.429985	0.738565	1.05612	0.740153	0.986504	102084_f_at	13097	cytochrome P450, family 2, subfamily c, polypeptide 38	Cyp2c38
1.10267	1.52743	1.64542	0.677913	1.19437	102085_at	53626	insulinoma-associated 1	Insm1
0.926918	2.52253	2.09135	1.19367	1.04019	102086_r_at	52193	DNA segment, Chr 15, ERATO Doi 50, expressed	D15Ertd50e
1.06234	0.461659	1.47157	1.79708	1.63172	102087_at	15400	homeo box A3	Hoxa3
1.16903	1.06076	1.94294	1.20111	1.07742	102088_at	16597	Kruppel-like factor 12	Klf12
3.60732	1	2.77146	0.949495	4.74495	102089_at	17182	matrilin 3	Matn3
0.85057	0.807494	0.660486	0.913847	0.617983	102090_f_at		Transcribed locus	---
0.712573	0.867274	0.582595	0.841553	0.478462	102091_f_at		---	---
0.725095	0.862547	0.871375	1.99622	1.40858	102092_s_at	12659	oviductal glycoprotein 1	Ovgp1
1.15322	0.43832	0.967321	0.604537	1.12759	102093_f_at	57317	splicing factor, arginine/serine-rich 4 (SRp75)	Sfrs4
0.257087	0.672184	0.295512	0.403374	0.33032	102094_f_at		---	---
0.947419	0.879102	0.923431	0.923047	0.665899	102095_f_at	94214	sparc/osteonectin, cwcv and kazal-like domains proteoglycan 2	Spock2
1.364	2.65291	0.680756	0.671308	1.67976	102096_f_at		major urinary protein 1 /// major urinary protein 2 /// major urinary protein 3 /// major urinary protein 4 /// major urinary protein 5	Mup1 /// Mup2 /// Mup3 /// Mup4 /// Mup5
1.13903	1.61828	1.34817	1.97484	1.07581	102097_f_at	66091	NADH dehydrogenase (ubiquinone) 1 alpha subcomplex, 3	Ndufa3
0.940273	0.851153	0.799232	0.75917	0.776979	102098_at		---	---
0.818228	0.98827	0.966226	1.00827	0.997544	102099_f_at	72844	potassium channel tetramerisation domain containing 17	Kctd17
0.821071	0.641416	0.72631	0.780003	0.357423	102100_f_at		---	---
1.30794	2.23496	1.61204	1.7644	1.51857	102101_f_at		Adult male diencephalon cDNA, RIKEN full-length enriched library, clone:9330169H20 product:unclassifiable, full insert sequence	---
0.638682	0.754089	0.575775	0.628045	0.631133	102102_at		Transcribed locus, strongly similar to XP_575411.1 PREDICTED: similar to Ac1262 [Rattus norvegicus]	---
0.926634	1.15614	0.938158	0.906147	0.826523	102103_f_at	30926	thioredoxin-like 2	Txnl2
0.740929	0.488389	0.825109	1.57475	0.608128	102104_f_at		---	---
1.1411	1.11884	1.08593	1.25962	1.01339	102105_f_at	19215	prostaglandin D2 synthase (brain)	Ptgds
1.29308	1.0242	1.6507	1.59203	1.65314	102106_at	97784	expressed sequence C76472	C76472
0.740412	0.949178	0.820329	0.517476	0.711506	102107_at	55949	Eukaryotic translation elongation factor 1 beta 2, mRNA (cDNA clone MGC:28092 IMAGE:3963930)	Eef1b2
0.95806	0.787266	1.02085	0.70427	1.07492	102108_f_at	17886	myosin, heavy polypeptide 9, non-muscle	Myh9
0.928954	0.863676	0.83718	0.830308	0.898316	102109_at	270106	ribosomal protein L13	Rpl13
0.844411	1.60386	1.34216	2.01699	1.21189	102110_at		---	---
1.0007	1.58706	0.85764	1.65465	0.988987	102111_f_at		---	---
1.09163	0.908154	1.05444	1.4132	1.26843	102112_s_at		Transcribed locus	---
1.13295	0.837121	1.00991	0.946836	0.989465	102113_f_at	22122	tissue specific transplantation antigen P35B	Tsta3
0.755483	0.559549	0.554802	0.663786	0.744801	102114_f_at	57875	angiopoietin-like 4	Angptl4
1.69282	1.20097	0.863301	1.18019	1.61709	102115_r_at	108907	nucleolar and spindle associated protein 1	Nusap1
0.913324	1.17307	1.65975	1.22244	0.715007	102116_f_at	20981	synaptotagmin III	Syt3
1.28416	1.367	1.32846	1.2505	1.87099	102117_at	67042	RAB, member of RAS oncogene family-like 4	Rabl4
1.08237	1.29954	0.859503	1.11042	1.17307	102118_at	81702	ankyrin repeat domain 17	Ankrd17
0.796533	1.2751	0.574014	0.893313	0.417413	102119_at		---	---
0.84418	0.896295	0.784704	0.814489	0.834447	102120_f_at	69732	RIKEN cDNA 2410018L13 gene	2410018L13Rik
0.53949	0.738761	0.492102	0.687728	0.380316	102121_f_at	16669	keratin complex 1, acidic, gene 19	Krt1-19
1.17291	1.36585	1.47077	1.62202	1.98937	102122_f_at		---	---
0.755438	0.932272	1.1303	1.12682	0.813411	102123_at	16889	lysosomal acid lipase 1	Lip1
1.11221	1.12003	0.962823	1.07546	0.868074	102124_f_at	12857	cytochrome c oxidase subunit IV isoform 1	Cox4i1
1.10044	1.9243	1.3492	1.80315	1.47707	102125_f_at		---	---
0.933475	0.853113	0.784191	0.750699	0.792443	102126_at		ribosomal protein S12 /// similar to ribosomal protein S12	Rps12 /// LOC546473
1.06286	3.1722	1.51749	1.07658	1.2324	102127_at	16865	Ligatin, mRNA (cDNA clone MGC:36900 IMAGE:4935223)	Lgtn
1.35814	0.97559	1.17585	1.01659	0.931337	102128_f_at	64658	mitochondrial ribosomal protein S25	Mrps25
0.844598	1.36741	0.719461	0.506351	0.633997	102129_at		ribosomal protein S17 /// similar to 40S ribosomal protein S17	Rps17 /// LOC383032
0.864811	1.09228	1.04177	0.825124	0.901378	102130_f_at		---	---
1.46228	0.898044	1.51243	1.43938	1.44119	102131_f_at	109331	ring finger protein 20	Rnf20
0.491855	1.0142	0.8046	1.24331	0.639603	102132_i_at	11650	alkaline phosphatase 5	Akp5
0.94259	1.10681	0.918261	1.07803	1.0132	102133_at	243905	expressed sequence C80731	C80731
0.937987	0.955664	1.00517	0.991156	0.938913	102134_f_at		ATP synthase, H+ transporting, mitochondrial F0 complex, subunit c (subunit 9), isoform 2 /// similar to ATP synthase, H+ transporting, mitochondrial F0 complex, subunit c (subunit 9), isoform 2	Atp5g2 /// LOC546080
1.05169	1.22296	1.03868	1.36979	1.35504	102135_at	97149	expressed sequence C78893	C78893
1.09536	1.66999	1.0254	1.82315	0.87613	102136_r_at	96891	expressed sequence C79246	C79246
0.856296	1.15937	0.853043	1.0765	0.869764	102137_f_at		---	---
0.804097	0.683739	0.928297	0.640205	0.508323	102138_at	52471	DNA segment, Chr 13, ERATO Doi 37, expressed	D13Ertd37e
0.887155	0.9988	2.4982	1.02881	1.08523	102139_at	52561	DNA segment, Chr 13, ERATO Doi 205, expressed	D13Ertd205e
1.07037	1.90139	1.11228	1.59394	0.978137	102140_at	97213	expressed sequence C77137	C77137
1.1369	1.03883	1.07555	0.998274	1.00012	102141_f_at	99650	RIKEN cDNA 4933434E20 gene	4933434E20Rik
0.807822	1.19556	0.883911	0.947556	0.836089	102142_r_at	236874	similar to odorant binding protein Ib	LOC236874
1.16398	1.28781	1.17333	1.27189	1.14392	102143_at	13808	Enolase 3, beta muscle, mRNA (cDNA clone MGC:18648 IMAGE:4217678)	Eno3
0.665105	0.568865	0.491523	0.436852	0.316274	102144_f_at		---	---
1.03807	0.911601	1.017	0.850652	1.0192	102145_f_at	26379	estrogen related receptor, alpha	Esrra
0.749128	0.465748	1.0382	0.712213	0.687787	102146_at	16337	insulin receptor	Insr
0.378851	0.283976	0.626327	0.664639	0.551385	102147_at	11648	alkaline phosphatase 3, intestine, not Mn requiring	Akp3
0.744475	1.02103	1.22828	1.27258	1.30197	102148_f_at		interferon alpha family, gene 1 /// interferon alpha family, gene 5 /// interferon alpha family, gene 9	Ifna1 /// Ifna5 /// Ifna9
1.0433	5.15506	2.76887	3.0825	2.50088	102149_f_at		interferon alpha family, gene 1 /// interferon alpha family, gene 2 /// interferon alpha family, gene 5 /// interferon alpha family, gene 7 /// interferon alpha family, gene 9 /// interferon alpha family, gene B /// interferon alpha 6T /// alpha-interfero	Ifna1 /// Ifna2 /// Ifna5 /// Ifna7 /// Ifna9 /// Ifnab /// Ifna6T /// LOC242517 /// Ifna12 /// LOC384100 /// Ifna14
0.876327	1.2894	1.52259	2.23298	1.1218	102150_f_at	242517	alpha-interferon	LOC242517
1.13551	1.41144	1.25508	0.925976	1.1374	102151_at	11554	adrenergic receptor, beta 1	Adrb1
1.3327	1.12542	0.757075	1.30594	1.51039	102152_f_at	16065	(clone VM201) anti-hemagglutinin antibody Ig kappa light chain mRNA, VJ4 region	Igh-VS107
2.23808	4.10528	1.83456	0.99264	0.9472	102153_at		---	---
0.927353	1.06046	0.611409	1.05656	0.788396	102154_f_at	384422	immunoglobulin kappa chain variable 8 (V8)	Igk-V8
0.276897	1.58841	0.899083	0.346122	0.362385	102155_f_at		recombinant antineuraminidase single chain Ig VH and VL domains /// similar to immunoglobulin light chain precursor	LOC56304 /// LOC434031
0.865443	2.34047	2.07136	3.19572	1.32416	102156_f_at		immunoglobulin kappa chain, constant region /// immunoglobulin kappa chain variable 21 (V21) /// immunoglobulin kappa chain variable 28 (V28) /// similar to anti-glycoprotein-B of human Cytomegalovirus immunoglobulin Vl chain /// immunoglobulin kappa chai	Igk-C /// Igk-V21 /// Igk-V28 /// LOC243469 /// Igk-V8 /// LOC545854
0.791391	3.59603	0.798013	0.986755	1.78477	102157_f_at	56304	recombinant antineuraminidase single chain Ig VH and VL domains	LOC56304
0.874889	1.03327	1.99867	1.06078	1.04791	102158_at		---	---
0.635325	0.815844	0.612727	1.04026	1.25532	102159_at		immunoglobulin heavy chain 4 (serum IgG1) /// immunoglobulin heavy chain 6 (heavy chain of IgM) /// immunoglobulin heavy chain (J558 family) /// similar to immunoglobulin heavy chain variable region /// immunoglobulin heavy chain 1a (serum IgG2a) /// Unkn	Igh-4 /// Igh-6 /// Igh-VJ558 /// LOC238447 /// Igh-1a /// MGC60843 /// LOC380804 /// LOC544898 /// LOC544899 /// LOC544903
0.751688	1.16315	0.732302	0.407972	1.06948	102160_at		---	---
0.568365	0.832861	0.915351	0.827213	0.982263	102161_f_at		histocompatibility 2, D region locus 1 /// histocompatibility 2, D region /// histocompatibility 2, T region locus 22 /// MHC (A.CA/J(H-2K-f) class I antigen /// similar to MHC H2-L antigen ( /// similar to MHC class I antigen precursor	H2-D1 /// H2-L /// H2-T22 /// LOC56628 /// LOC545196 /// LOC547349
0.950765	0.931949	1.14584	1.31767	1.27577	102162_at		---	---
1.68996	1.48136	2.33389	1.83944	2.95969	102163_at		small nuclear ribonucleoprotein N /// similar to small nuclear ribonucleoparticle-associated protein	Snrpn /// LOC545062
0.912442	3.24654	0.940092	0.788018	1.28111	102164_at	14610	gap junction membrane channel protein alpha 10	Gja10
1.18626	1.35198	1.30108	1.66063	1.52882	102165_at	107798	vomeronasal 1 receptor, B5	V1rb5
0.66983	0.782384	0.596903	1.00333	0.781718	102166_g_at		vomeronasal 1 receptor, B6 /// vomeronasal 1 receptor, B5	V1rb6 /// V1rb5
0.900358	1.46343	1.0176	1.01156	1.34199	102167_at	107797	vomeronasal 1 receptor, B6	V1rb6
0.26353	1.40856	0.824549	1.22144	1.76477	102168_at	258448	olfactory receptor 92	Olfr92
1.02202	0.655789	1.27931	1.21773	0.739482	102169_at	258051	olfactory receptor 93	Olfr93
0.830072	0.808932	0.802973	0.672778	0.883984	102170_at	258219	olfactory receptor 94	Olfr94
1.01255	0.889905	0.918215	1.09178	0.946266	102171_r_at	12355	nuclear receptor subfamily 1, group I, member 3	Nr1i3
1.99446	2.64266	3.79501	4.42936	1.39335	102192_r_at	20216	acyl-CoA synthetase medium-chain family member 3	Acsm3
1.13085	0.962229	0.847615	1.02711	1.0488	102193_at	71151	RIKEN cDNA 4933424N09 gene	4933424N09Rik
1.09592	1.21912	1.28194	1.29832	1.12996	102194_at	69961	RIKEN cDNA 2810432D09 gene	2810432D09Rik
0.754293	0.937904	0.76982	0.7741	0.714715	102195_at	26921	mitogen-activated protein kinase kinase kinase kinase 4	Map4k4
0.880095	1.06375	0.910626	0.921887	1.00278	102196_at	14672	guanine nucleotide binding protein, alpha 11	Gna11
0.934216	0.974354	1.09206	0.993015	1.20329	102197_at	53322	nucleobindin 2	Nucb2
0.550982	0.520398	0.501526	0.43764	0.429074	102198_at	16534	potassium intermediate/small conductance calcium-activated channel, subfamily N, member 4	Kcnn4
1.17086	1.24975	1.21119	1.39402	1.35191	102199_at	71807	threonyl-tRNA synthetase-like 1	Tarsl1
0.805875	0.69509	0.810239	0.695846	0.835166	102200_at	11833	aquaporin 8	Aqp8
1.02641	0.915762	1.10996	1.0819	0.988804	102201_s_at	19164	presenilin 1	Psen1
0.799515	1.00562	0.912011	0.81981	0.98915	102202_s_at	17527	Mpv17 transgene, kidney disease mutant	Mpv17
1.07546	2.0052	1.0902	1.44059	1.81006	102203_at	19011	placental protein 11 related	Pp11r
0.472155	1.00424	0.491525	0.388015	0.315981	102204_at	16658	v-maf musculoaponeurotic fibrosarcoma oncogene family, protein B (avian)	Mafb
0.918437	0.802776	1.13074	1.11686	1.23029	102205_at	432486	hypothetical LOC432486	MGC79224
2.1986	2.4504	1.11316	2.19445	1.77028	102206_at	56299	FK506 binding protein-like	Fkbpl
0.799717	1.05174	0.972323	1.08718	0.884165	102207_at	223649	nuclear receptor binding protein 2	Nrbp2
0.660089	1.9274	1.55957	0.790022	1.11914	102208_at	54613	ST3 beta-galactoside alpha-2,3-sialyltransferase 6	St3gal6
0.231089	0.287977	0.308667	0.232817	0.296699	102209_at	18018	nuclear factor of activated T-cells, cytoplasmic, calcineurin-dependent 1	Nfatc1
0.489583	0.640625	0.479167	0.508413	0.373397	102210_at	13528	dystrobrevin, beta	Dtnb
0.765944	1.47864	1.15666	1.40062	0.728483	102211_r_at	99683	SEC24 related gene family, member B (S. cerevisiae) (Sec24b), mRNA	Sec24b
0.654232	0.746055	0.797704	0.78264	0.67934	102212_at	19202	reproductive homeobox on X chromosome, 6	Rhox6
5.79327	7.44894	7.72193	9.77348	8.39705	102213_at	22437	cardiomyopathy associated 1	Cmya1
0.553515	0.567527	0.401944	1.19617	0.958977	102214_at	19153	periaxin	Prx
1.11827	1.41285	1.2803	1.32364	1.2419	102215_at	12589	carnitine deficiency-associated gene expressed in ventricle 1	Cdv1
1.19138	1.0779	0.712535	1.10716	0.420324	102216_at	11686	arachidonate 12-lipoxygenase, 12R type	Alox12b
5.392	5.30148	5.9311	5.12568	5.69246	102217_at	14773	G protein-coupled receptor kinase 5	Gprk5
0.601782	0.784718	0.53412	0.233023	0.662926	102218_at	16193	interleukin 6	Il6
3.53419	2.14806	2.78513	1.39272	2.29705	102219_at	19725	regulatory factor X, 2 (influences HLA class II expression)	Rfx2
1.21397	0.918953	0.867707	0.880322	0.662725	102220_at	22286	undifferentiated embryonic cell transcription factor 1	Utf1
2.1828	3.92046	3.61218	4.2226	3.45396	102221_at	20972	synaptogyrin 1	Syngr1
1.274	1.48654	1.3722	1.29432	1.19596	102222_at	22289	ubiquitously transcribed tetratricopeptide repeat gene, X chromosome	Utx
1.00578	1.02289	0.98981	1.37964	0.956823	102223_at	19041	periplakin	Ppl
1.19836	2.00591	1.66241	1.73665	1.15382	102224_at	330557	hypothetical protein D930020L01	D930020L01
0.97262	1.33156	1.30326	0.756123	1.24792	102225_at	29809	RAB GTPase activating protein 1-like	Rabgap1l
0.850072	1.87554	1.46708	2.19654	1.70975	102226_at	55987	carboxypeptidase X 2 (M14 family)	Cpxm2
0.767269	0.682253	2.41977	0.54729	0.549416	102227_g_at	55987	carboxypeptidase X 2 (M14 family)	Cpxm2
0.892175	1.29124	1.17252	1.20426	1.11766	102228_at	16797	linker for activation of T cells	Lat
1.04763	1.20907	0.618881	1.08598	0.832308	102229_at	18108	N-myristoyltransferase 2	Nmt2
0.823458	1.89762	1.07618	0.653366	1.4599	102230_at		hyaluronidase 1 /// N-acetyltransferase 6	Hyal1 /// Nat6
0.46878	0.536051	0.503715	0.507494	0.513441	102231_at	26427	cAMP responsive element binding protein 3-like 1	Creb3l1
0.794804	0.718543	0.883354	0.641567	0.753512	102232_at	328133	solute carrier family 39 (zinc transporter), member 9	Slc39a9
2.64785	3.4752	3.81584	4.87394	4.35681	102233_at	320204	RIKEN cDNA 4833442J19 gene	4833442J19Rik
0.710357	0.906332	1.10631	1.08292	0.720156	102234_at	67704	RIKEN cDNA 1810037I17 gene	1810037I17Rik
0.406356	0.391396	0.40232	0.374667	0.537096	102235_at	16918	lung carcinoma myc related oncogene 1	Lmyc1
1.83417	1.61767	1.91753	2.02003	2.16554	102237_at	12487	CD28 antigen	Cd28
0.912008	0.753887	0.699305	0.869666	1.10155	102238_at	17172	achaete-scute complex homolog-like 1 (Drosophila)	Ascl1
0.253289	0.439728	0.782364	0.723313	0.660919	102239_at	12051	B-cell leukemia/lymphoma 3	Bcl3
2.74107	2.66629	1.84598	1.88058	2.91295	102240_at	19017	peroxisome proliferative activated receptor, gamma, coactivator 1 alpha	Ppargc1a
0.828866	1.13444	0.952853	1.22531	1.20886	102241_f_at	21416	transcription factor 7-like 2, T-cell specific, HMG-box	Tcf7l2
1.0298	0.937107	1.04384	0.971524	0.83513	102242_at	18628	period homolog 3 (Drosophila)	Per3
0.672984	0.488762	0.584398	1.00705	1.1093	102243_at	13661	ets homologous factor	Ehf
0.670063	1.09639	1.35727	1.06065	1.12243	102244_at	21755	testicular serine protease 1	Tesp1
0.907695	1.09622	0.908726	1.20769	1.11332	102247_at	22222	ubiquitin protein ligase E3 component n-recognin 1	Ubr1
0.916205	1.17074	1.00276	1.02572	1.18315	102248_f_at	12361	calcium/calmodulin-dependent serine protein kinase (MAGUK family)	Cask
0.78164	0.510067	0.784036	1.30872	1.6745	102249_at	11567	advillin	Avil
0.84199	1.01057	0.943766	1.03777	1.01213	102250_at	50931	interleukin 27 receptor, alpha	Il27ra
0.578786	0.63726	0.660037	1.03026	0.723724	102251_at	17364	transient receptor potential cation channel, subfamily M, member 1	Trpm1
1.21549	1.03955	1.03658	1.16888	1.27712	102252_at	18637	prefoldin 2	Pfdn2
0.50438	2.04526	0.585401	0.828467	0.718978	102253_at	380878	cDNA sequence AF067063	AF067063
0.875	0.896591	0.854545	1.12614	0.885227	102254_f_at		---	---
0.667462	1.30609	1.77341	1.54302	1.87293	102255_at	18414	oncostatin M receptor	Osmr
4.44185	6.03269	5.65976	7.19695	6.98506	102256_at	21384	T-box 15	Tbx15
0.650196	0.602845	0.514892	0.739751	0.718197	102257_at	18771	Pbx/knotted 1 homeobox	Pknox1
0.189933	0.415454	0.544632	0.524184	0.394023	102258_at	20897	stimulated by retinoic acid gene 6	Stra6
1.43366	0.905109	1.084	1.02807	0.863293	102259_at	22628	3-monooxygenase/tryptophan 5-monooxygenase activation protein, gamma polypeptide	Ywhag
1.03993	0.642857	1.00647	1.48313	1.11586	102260_at	14582	growth factor independent 1B	Gfi1b
1.56701	2.14877	1.21239	1.31882	1.52177	102261_f_at	12817	procollagen, type XIII, alpha 1	Col13a1
1.9204	1.48127	1.51041	2.77575	0.708117	102262_r_at	12817	procollagen, type XIII, alpha 1	Col13a1
1.63874	1.22755	1.0141	0.842041	1.202	102263_at	20841	zinc finger protein 143	Zfp143
0.801996	1.77077	0.84546	0.801191	1.48535	102264_at	20555	schlafen 1	Slfn1
0.820737	17.9738	12.654	17.1761	12.3148	102265_at	17878	myogenic factor 6	Myf6
1.34982	1.50302	1.55408	1.8263	1.39807	102266_at	16322	inhibin alpha	Inha
0.714413	1.64842	1.49453	1.00503	1.10388	102267_at	54218	UDP-Gal:betaGalNAc beta 1,3-galactosyltransferase, polypeptide 4	B3galt4
0.851553	0.8181	0.846516	0.887643	0.830407	102268_at	66932	REX1, RNA exonuclease 1 homolog (S. cerevisiae)	Rexo1
0.754518	1.14006	0.900602	0.904367	0.802711	102269_at	11685	arachidonate lipoxygenase, epidermal	Alox12e
1.2202	1.38848	1.26745	1.29951	1.29686	102271_at	52915	DNA segment, Chr 11, Brigham & Women's Genetics 0280e expressed	D11Bwg0280e
0.788276	1.04437	1.19701	1.2577	0.705057	102272_at	54215	CD160 antigen	Cd160
0.920256	0.999803	1.03718	1.08081	0.960089	102273_at	21871	ATPase, H+ transporting, lysosomal V0 subunit a isoform 2	Atp6v0a2
0.625544	0.931034	0.854536	0.841815	0.547037	102274_at	15001	histocompatibility 2, O region alpha locus	H2-Oa
2.18886	2.02179	1.33051	1.36925	1.54843	102275_at	22673	zinc finger protein 185	Zfp185
1.04196	0.826694	0.75341	0.702136	0.619759	102277_at	22688	zinc finger protein 26	Zfp26
0.894501	0.572953	0.825425	0.815537	0.94067	102278_at	56031	peptidylprolyl isomerase E (cyclophilin E)	Ppie
0.930411	1.01972	1.12666	0.622608	1.03651	102279_at	74153	ubiquitin-activating enzyme E1-like	Ube1l
0.636212	0.850233	0.875675	0.701702	0.68656	102280_at	54216	protocadherin 7	Pcdh7
1.22244	0.706395	1.315	1.80841	0.888529	102281_at		---	---
1.51465	1.43295	1.96122	2.30491	1.70663	102282_g_at		---	---
0.700312	0.806536	0.727369	0.850406	0.743737	102283_at	21844	T-cell lymphoma invasion and metastasis 1	Tiam1
0.306383	0.42695	0.246809	0.907092	0.260993	102284_at	17174	mannan-binding lectin serine peptidase 1	Masp1
1.64845	1.44778	1.71494	2.50546	0.957802	102285_at	17314	O-6-methylguanine-DNA methyltransferase	Mgmt
1.28385	1.15956	1.21097	0.902661	1.20569	102286_at	11836	v-raf murine sarcoma 3611 viral oncogene homolog	Araf
1.05082	1.268	1.4023	2.26255	1.14761	102287_at	12503	CD3 antigen, zeta polypeptide	Cd3z
0.896235	1.78627	0.821625	1.12305	1.38315	102288_at	12503	CD3 antigen, zeta polypeptide	Cd3z
0.220874	1.3665	0.614078	1.2233	0.533981	102289_r_at	12902	complement receptor 2	Cr2
1.04174	1.15631	1.2087	1.44405	1.62522	102290_at	11684	arachidonate 12-lipoxygenase	Alox12
0.628198	1.26948	0.7442	1.16716	0.726353	102291_at	14071	coagulation factor IX	F9
1.35199	1.98654	2.05511	1.96456	1.97951	102292_at	13197	growth arrest and DNA-damage-inducible 45 alpha	Gadd45a
1.09113	2.58333	2.7476	1.38849	1.41427	102293_at	22778	zinc finger protein, subfamily 1A, 1 (Ikaros)	Zfpn1a1
1.38456	1.37848	1.55077	1.47474	1.16636	102294_at	22778	zinc finger protein, subfamily 1A, 1 (Ikaros)	Zfpn1a1
0.526778	1.48727	0.750658	0.81036	1.95961	102295_at	16493	potassium voltage-gated channel, shaker-related subfamily, member 5	Kcna5
0.211955	0.787654	1.17562	0.447548	0.65169	102296_at	18549	proprotein convertase subtilisin/kexin type 2	Pcsk2
0.773535	1.1165	0.99558	0.559887	0.950765	102297_at	52712	zinc finger protein 535	Zfp535
0.524272	0.09362	0.165346	0.0873786	0.163761	102298_at	18049	nerve growth factor, beta	Ngfb
0.782761	1.02301	0.806098	0.797173	0.778059	102299_at	18750	protein kinase C, alpha	Prkca
1.1005	1.33154	1.24719	1.09117	1.21192	102300_at	19400	receptor-associated protein of the synapse	Rapsn
0.412649	1.52941	1.04998	0.919062	0.194604	102301_at	12344	capping protein (actin filament) muscle Z-line, alpha 3	Capza3
0.510718	1.11807	0.558693	0.94624	0.574345	102302_at	12040	branched chain ketoacid dehydrogenase E1, beta polypeptide	Bckdhb
0.814829	1.10969	0.856339	0.88818	1.01217	102303_i_at	22719	zinc finger protein 61	Zfp61
1.11668	1.24199	0.93357	0.598335	0.888409	102304_f_at	22719	zinc finger protein 61	Zfp61
1.12458	0.842161	1.34353	1.36187	1.36606	102305_at	171469	G protein-coupled receptor 37-like 1	Gpr37l1
0.518035	0.802921	0.790893	0.632302	0.741994	102306_at	23908	heparan sulfate 2-O-sulfotransferase 1	Hs2st1
0.826443	2.27967	1.81741	1.81699	1.79526	102307_at	13193	doublecortin	Dcx
0.909865	0.876051	0.962305	0.821638	0.837955	102308_at	22158	tubby-like protein 3	Tulp3
0.724715	0.626805	0.670212	0.814017	0.541334	102309_at	54367	zinc finger protein 326	Zfp326
0.901183	0.92463	0.933449	1.40965	1.24432	102310_at	20299	chemokine (C-C motif) ligand 22	Ccl22
0.653078	1.90766	0.678965	0.891154	0.613738	102311_at	54368	glycoprotein 9 (platelet)	Gp9
0.899498	0.708375	1.10197	1.05071	1.07279	102312_r_at	66498	RIKEN cDNA 1500034J01 gene	1500034J01Rik
0.759082	0.758468	1.17391	0.884266	0.761291	102313_at	14528	GTP cyclohydrolase 1	Gch1
1.63393	1.47048	2.63704	1.38844	1.34618	102314_at	20528	solute carrier family 2 (facilitated glucose transporter), member 4	Slc2a4
0.735879	0.55589	0.573598	0.55686	0.6259	102315_at	21771	cirrhosis, autosomal recessive 1A (human)	Cirh1a
0.49396	1.03313	0.712366	0.9456	0.913164	102316_at	12337	calpain 5	Capn5
1.08049	1.03148	1.30077	1.30066	1.03887	102317_at	53330	vesicle-associated membrane protein 4	Vamp4
1.1554	1.0365	1.29064	1.80766	1.4335	102318_at	20452	ST8 alpha-N-acetyl-neuraminide alpha-2,8-sialyltransferase 4	St8sia4
1.21786	1.03031	1.09113	1.05146	0.972992	102319_at	55988	sorting nexin 12	Snx12
0.891775	1.03514	0.842123	0.787242	0.821486	102320_at	55988	sorting nexin 12	Snx12
0.890086	0.896129	0.892362	0.906021	0.826803	102321_at	11512	adenylate cyclase 6	Adcy6
0.363936	0.537912	0.509509	0.425212	0.454294	102322_at	22235	UDP-glucose dehydrogenase	Ugdh
0.88204	1.031	1.09325	1.22335	1.24538	102323_at	15114	huntingtin-associated protein 1	Hap1
1.16879	1.34385	1.42954	1.44421	1.50504	102324_at	57431	DnaJ (Hsp40) homolog, subfamily C, member 4	Dnajc4
2.08283	2.61145	2.3494	4.84639	1.05572	102326_at	17970	neutrophil cytosolic factor 2	Ncf2
0.869843	0.78931	0.731036	0.580179	0.990642	102327_at	11754	amine oxidase, copper containing 3	Aoc3
1.11772	1.18206	1.19895	0.650698	1.00563	102328_at	12370	caspase 8	Casp8
0.812464	0.829354	0.784508	1.15492	1.14968	102329_at	12684	cell death-inducing DNA fragmentation factor, alpha subunit-like effector B	Cideb
0.28943	0.355904	0.42403	0.279108	0.455409	102330_at	11629	allograft inflammatory factor 1	Aif1
0.693376	0.861922	0.948565	0.795448	0.863707	102331_at	76954	suppression of tumorigenicity 5	St5
1.12155	1.63361	1.54614	1.59158	1.51184	102332_at	22241	Unc-51 like kinase 1 (C. elegans)	Ulk1
0.875729	1.24551	1.09759	1.3481	1.36086	102333_at	13855	epsin 2	Epn2
0.931823	0.474975	0.881084	1.29488	1.40473	102334_at	13449	docking protein 2	Dok2
0.797541	0.901381	1.2695	1.33013	0.660771	102335_at	16525	potassium channel, subfamily K, member 1	Kcnk1
1.19671	1.29999	1.24205	1.16371	1.16389	102336_at	56030	DNA segment, Chr 1, Brigham & Women's Genetics 0491 expressed	D1Bwg0491e
0.61215	0.919003	0.783489	1.88941	0.638629	102337_s_at	14130	Fc receptor, IgG, low affinity IIb	Fcgr2b
0.538462	2.37092	0.703899	0.74921	1.25501	102338_at	18585	phosphodiesterase 9A	Pde9a
0.833163	0.857557	0.795043	0.712919	0.647266	102340_at	67014	myc induced nuclear antigen	Mina
0.956283	1.82339	1.32629	0.859004	1.00203	102341_at	11605	galactosidase, alpha	Gla
1.3147	1.50997	1.13194	1.39309	1.33771	102342_at	18195	N-ethylmaleimide sensitive fusion protein	Nsf
1.64242	1.31383	1.48709	1.57573	1.65438	102343_at	54219	CD320 antigen	Cd320
0.390668	1.5098	1.25962	1.93448	0.942417	102344_s_at	21401	transcription elongation factor A (SII), 3	Tcea3
1.08267	1.38596	1.33911	2.10136	0.903195	102345_at	13590	left right determination factor 1	Lefty1
0.991794	1.01784	0.873428	0.914281	0.958196	102346_at	13872	excision repair cross-complementing rodent repair deficiency, complementation group 3	Ercc3
1.05048	1.56503	1.17051	1.01805	0.827984	102348_at		xanthine dehydrogenase /// cDNA sequence BC003993 /// similar to hypothetical protein MGC37588 /// similar to hypothetical protein MGC37588 /// hypothetical gene supported by NM_146237 /// similar to hypothetical protein MGC37588 /// similar to novel prot	Xdh /// BC003993 /// LOC432468 /// LOC432512 /// LOC432683 /// LOC432823 /// LOC432857 /// LOC432890 /// LOC432924 /// LOC432932 /// LOC433038 /// LOC433041 /// LOC433043 /// LOC433154 /// LOC433373 /// LOC433596 /// LOC433893 /// LOC433915 /// LOC434071
0.78276	0.939805	0.645233	0.831539	0.675797	102349_at	100206	ADP-ribosylhydrolase like 2	Adprhl2
0.554511	0.603109	0.563002	0.641944	0.767253	102350_at	100206	ADP-ribosylhydrolase like 2	Adprhl2
0.563805	0.691415	0.988399	2.39211	2.16357	102351_at	12873	carboxypeptidase A3, mast cell	Cpa3
0.619636	0.802574	0.807038	0.740842	0.694761	102352_at	171212	UDP-N-acetyl-alpha-D-galactosamine:polypeptide N-acetylgalactosaminyltransferase 10	Galnt10
0.794976	2.06888	1.47204	0.675446	2.09603	102353_at	16414	integrin beta 2	Itgb2
3.12963	2.32481	1.93445	1.92274	3.02975	102354_at	106795	transcription factor 19	Tcf19
1.06529	1.25397	1.14707	1.23023	1.31083	102356_at	28199	WD repeat domain 23	Wdr23
1.5994	1.69425	1.83291	0.475345	1.14761	102357_at	277939	expressed sequence AU020772	AU020772
1.82232	1.55967	1.70817	1.2904	1.05141	102360_at	17769	5,10-methylenetetrahydrofolate reductase	Mthfr
0.47882	0.446428	0.60538	0.590517	0.593278	102362_i_at	16477	Jun-B oncogene	Junb
0.528622	0.444278	0.529338	0.580909	0.567744	102363_r_at	16477	Jun-B oncogene	Junb
0.944776	0.882127	0.880537	0.908868	0.898566	102364_at	16478	Jun proto-oncogene related gene d1	Jund1
0.695086	1.00888	1.08111	1.01125	0.657194	102366_at	57264	resistin	Retn
0.924295	1.06937	0.901766	1.141	0.830649	102368_at	108755	RIKEN cDNA 2610208E05 gene	2610208E05Rik
0.670392	1.47545	1.24715	1.14837	1.0942	102370_at	114664	dehydrogenase/reductase (SDR family) member 8	Dhrs8
1.03068	1.29003	1.34951	1.51639	1.28436	102371_at	15370	nuclear receptor subfamily 4, group A, member 1	Nr4a1
1.01032	1.42774	1.12575	1.63044	1.26032	102372_at	16069	immunoglobulin joining chain	Igj
0.145688	0.147545	0.154913	0.231627	0.120116	102373_at	13809	glutamyl aminopeptidase	Enpep
0.909784	0.603468	0.857504	0.395761	0.823678	102374_at	53902	Down syndrome critical region gene 1-like 2	Dscr1l2
0.720077	0.593359	0.413764	0.623735	0.532605	102375_at	232187	SET and MYND domain containing 5	Smyd5
1.71108	0.83936	1.40966	1.36118	1.07165	102376_r_at	18545	Purkinje cell protein 2 (L7)	Pcp2
1.41428	2.08538	1.79124	2.11493	2.30058	102378_at	16651	sarcospan	Sspn
1.92985	1.33391	1.44931	1.7835	1.81619	102379_at	56289	Ras association (RalGDS/AF-6) domain family 1	Rassf1
1.3209	1.24075	0.623433	0.921014	0.859225	102380_s_at	15436	homeo box D4	Hoxd4
1.11049	0.884347	0.980421	0.91191	0.837145	102381_at	50790	acyl-CoA synthetase long-chain family member 4	Acsl4
0.873679	0.818665	0.88347	0.8319	0.735599	102382_at	11865	aryl hydrocarbon receptor nuclear translocator-like	Arntl
0.920182	1.11082	0.969643	0.823103	0.781951	102383_at	215512	RIKEN cDNA 5730593F17 gene	5730593F17Rik
0.47864	1.01889	0.965095	0.811279	0.883173	102384_at	67155	SWI/SNF related, matrix associated, actin dependent regulator of chromatin, subfamily a, member 2	Smarca2
0.466082	0.51311	0.474729	0.47453	0.491132	102385_at	72515	WD repeat domain 43	Wdr43
0.834605	0.671419	0.688389	0.720448	0.722002	102387_at	225215	cDNA sequence BC003885	BC003885
0.620805	0.58171	0.650673	0.75012	0.59538	102389_s_at	14432	growth associated protein 43	Gap43
0.98613	0.52676	0.830243	1.0796	1.02503	102393_at	12954	crystallin, alpha A	Cryaa
0.327254	0.467267	0.573571	0.448402	0.536885	102395_at	18858	peripheral myelin protein	Pmp22
0.855622	1.23237	1.34177	1.20184	1.21565	102396_at	67661	RIKEN cDNA 493055F24Rik	4930553F24Rik
14.5605	12.4212	12.6428	15.7692	12.2795	102397_at	12398	core-binding factor, runt domain, alpha subunit 2, translocated to, 3 homolog (human)	Cbfa2t3h
1.04545	1.12265	0.993229	1.11143	1.33014	102398_at	20182	retinoid X receptor beta	Rxrb
1.0238	1.67387	0.975112	0.521284	0.833129	102399_at	19663	RNA binding protein gene with multiple splicing	Rbpms
1.175	1.05129	1.08495	1.03962	0.977833	102400_at	433702	expressed sequence AU014645	AU014645
1.14079	1.31702	1.61576	1.30472	1.53894	102401_at	16362	interferon regulatory factor 1	Irf1
0.976626	1.18223	1.2196	1.23378	1.5671	102402_at	14467	glioblastoma amplified sequence	Gbas
1.73019	0.944629	1.25604	0.903168	1.44449	102403_at	12544	cell division cycle 45 homolog (S. cerevisiae)-like	Cdc45l
0.850426	1.1658	1.10048	1.21885	1.09611	102404_at	226519	laminin, gamma 1	Lamc1
1.24036	1.66145	0.70241	1.07651	1.08976	102405_at	17136	myelin-associated glycoprotein	Mag
1.48927	1.11645	0.507661	1.33197	0.835546	102406_at	17228	mast cell protease 5	Mcpt5
0.53257	0.625318	1.04771	0.789822	1.0299	102407_at	17228	mast cell protease 5	Mcpt5
0.712227	0.972664	0.772863	0.791252	0.753479	102408_g_at	17228	mast cell protease 5	Mcpt5
1.01194	0.594854	0.839141	0.685586	0.749716	102409_at	76522	LSM8 homolog, U6 small nuclear RNA associated (S. cerevisiae)	Lsm8
0.672289	1.35422	2.35904	6.31325	2.6747	102410_at	15476	heparan sulfate (glucosamine) 3-O-sulfotransferase 1	Hs3st1
1.23202	1.68518	1.84233	1.58634	1.41314	102411_at	22685	zinc finger protein 239	Zfp239
1.37939	0.566703	0.765792	0.766448	0.759	102412_at	103468	nucleoporin 107	Nup107
1.04927	1.20113	1.21772	1.5581	1.12167	102413_at	109594	LIM domain only 1	Lmo1
0.824071	0.75922	0.86148	0.852891	0.867244	102414_i_at	19107	DnaJ (Hsp40) homolog, subfamily C, member 3	Dnajc3
0.883449	0.902594	0.83882	0.725956	0.661471	102415_r_at	19107	DnaJ (Hsp40) homolog, subfamily C, member 3	Dnajc3
0.821311	2.97137	2.3538	1.45457	1.32517	102416_at	13074	cytochrome P450, family 17, subfamily a, polypeptide 1	Cyp17a1
0.539254	0.444983	1.15308	0.433162	0.767505	102418_at	73679	testis expressed gene 19	Tex19
0.650865	1.15714	1.02494	0.785261	0.656412	102419_at	19411	retinoic acid receptor, gamma	Rarg
0.631439	1.02195	0.957045	0.925903	0.967894	102421_at	76483	RIKEN cDNA 2400010G15 gene	2400010G15Rik
1.2577	0.98501	0.989528	1.19692	0.879055	102423_at	67883	UDP-glucuronate decarboxylase 1	Uxs1
0.991281	1.07374	1.77977	2.24639	0.767813	102424_at	20302	chemokine (C-C motif) ligand 3	Ccl3
0.569494	0.784772	0.579588	0.280511	0.370955	102425_at	21885	transducin-like enhancer of split 1, homolog of Drosophila E(spl)	Tle1
4.4296	14.0124	14.8019	19.2412	18.6678	102426_at	12372	calsequestrin 1	Casq1
1.18796	0.841772	1.20827	0.990737	1.03065	102427_at	69823	forty-two-three domain containing 1	Fyttd1
0.91298	1.22999	1.36362	1.26427	1.29647	102429_at	20521	solute carrier family 22 (organic anion/cation transporter), member 12	Slc22a12
0.791958	0.751559	0.990644	0.755387	1.00676	102430_at	17874	myeloid differentiation primary response gene 88	Myd88
1.51831	3.61639	5.44507	9.02731	5.69522	102431_at	17762	microtubule-associated protein tau	Mapt
1.40581	1.08246	0.979029	1.38191	1.36229	102476_f_at	65246	Exportin 7, mRNA (cDNA clone MGC:32487 IMAGE:5053250)	Xpo7
0.970804	0.986592	1.20048	1.53114	1.36592	102477_at	13004	Chondroitin sulfate proteoglycan 3 (Cspg3), mRNA	Cspg3
1.08445	1.02264	0.927898	1.06532	1.33114	102478_f_at	30838	F-box and WD-40 domain protein 4	Fbxw4
0.661554	2.97751	1.13292	0.99591	1.13906	102552_at	14611	gap junction membrane channel protein alpha 3	Gja3
1.18168	3.08354	0.629089	1.35078	1.693	102553_at		IGVK mRNA for immunoglobulin light chain variable region	---
0.721232	1.33766	0.954079	2.18314	0.851972	102554_at	18313	olfactory receptor 16	Olfr16
0.775546	0.761572	0.776419	1.03057	0.609607	102555_at		---	---
0.67029	1.1715	0.836957	0.716787	1.17391	102556_at	11551	adrenergic receptor, alpha 2a	Adra2a
0.812449	1.96725	1.512	1.70138	1.36432	102557_at		histone 1, H2ad /// histone 1, H2an	Hist1h2ad /// Hist1h2an
1.08118	1.42007	1.56245	1.86886	1.58243	102558_at	319190	histone 2, H2be	Hist2h2be
0.44006	0.870439	0.554728	1.34996	1.52867	102559_at	12156	bone morphogenetic protein 2	Bmp2
0.981402	1.46781	0.852647	1.42489	0.756795	102560_at	269784	contactin 4	Cntn4
0.974363	1.15192	1.0262	1.08122	0.922735	102561_at	11958	ATP synthase, H+ transporting, mitochondrial F1F0 complex, subunit e	Atp5k
0.805404	0.673449	0.563181	0.308593	0.469563	102562_at		---	---
0.442636	0.989214	0.559521	1.06825	0.468915	102566_at	13176	deleted in colorectal carcinoma	Dcc
0.709677	1.07558	0.832258	0.902304	0.980645	102567_at	15433	homeo box D13	Hoxd13
1.03202	1.86707	1.45136	1.24411	1.31843	102568_at	18291	OG2 homeobox gene	Og2x
1.38548	2.19732	1.76885	1.37844	1.78154	102569_at	11921	atonal homolog 1 (Drosophila)	Atoh1
0.63022	0.74107	0.764706	0.943042	1.00609	102570_at		---	---
0.979292	1.30528	0.824315	1.01136	0.834335	102571_at	14623	gap junction membrane channel protein beta 6	Gjb6
0.673115	0.547519	0.326605	0.366134	0.824783	102572_at	19418	RAS protein-specific guanine nucleotide-releasing factor 2	Rasgrf2
1.08645	1.16221	0.853832	1.52139	1.22014	102573_at	18231	neurexophilin 1	Nxph1
1.42701	1.49935	1.85787	1.57932	1.36348	102574_at	14166	fibroblast growth factor 11	Fgf11
1.01012	0.687301	1.12316	1.27097	0.937301	102575_at	18407	orosomucoid 3	Orm3
0.86078	1.39713	0.574675	0.571526	0.85065	102576_at	15465	histamine receptor H 1	Hrh1
1.015	1.28754	1.24563	1.06993	0.882703	102577_at	16499	potassium voltage-gated channel, shaker-related subfamily, beta member 3	Kcnab3
1.29326	2.48534	1.68622	1.57258	1.64076	102578_at	18507	paired box gene 5	Pax5
0.83449	2.87314	1.22498	1.33102	0.993062	102579_f_at	15403	homeo box A6	Hoxa6
1.28385	1.20629	1.31615	1.28709	1.40882	102580_r_at	15403	homeo box A6	Hoxa6
0.495464	0.534017	0.512621	0.686354	0.774502	102581_at	17870	myc-like oncogene, s-myc protein	Mycs
0.561596	1.34064	0.725559	0.978518	1.089	102582_at	23805	adenomatosis polyposis coli 2	Apc2
1.27218	1.69181	0.816974	1.94085	1.48993	102583_at	170648	olfactory receptor 138	Olfr138
0.939067	1.28208	1.28024	1.60471	1.30358	102584_at	13549	dual-specificity tyrosine-(Y)-phosphorylation regulated kinase 1b	Dyrk1b
0.879532	1.0882	0.966276	0.987029	1.22208	102585_f_at	16071	immunoglobulin kappa chain, constant region	Igk-C
0.828313	1.30904	1.24096	0.937952	0.955422	102586_at	26563	receptor tyrosine kinase-like orphan receptor 1	Ror1
0.945089	0.952001	0.934423	0.970143	0.996523	102599_at		tumor protein, translationally-controlled 1 /// Tpt1 pseudogene /// similar to tumor protein, translationally-controlled 1	Tpt1 /// Tpt1p /// LOC545869
1.02149	1.8639	1.33095	0.713467	3.37106	102612_at	18185	neural retina leucine zipper gene	Nrl
0.830109	2.88141	0.964676	1.1413	1.15055	102613_at	223431	TGF-beta1-induced anti-apoptotic factor 2	Tiaf2
3.3216	3.75071	2.03806	3.71741	2.47288	102614_at	19130	prospero-related homeobox 1	Prox1
0.546099	2.02613	0.588652	0.808137	0.904069	102619_at	30938	FYVE, RhoGEF and PH domain containing 3	Fgd3
10.9017	7.3027	11.0873	13.161	11.5551	102620_at	56323	DnaJ (Hsp40) homolog, subfamily B, member 5	Dnajb5
0.878916	1.18948	0.981006	1.68844	1.09014	102621_at	57810	cell adhesion molecule-related/down-regulated by oncogenes	Cdon
0.609104	0.613796	1.09761	1.603	1.42187	102622_r_at	12723	chloride channel 1	Clcn1
0.78877	0.867201	2.14349	4.22816	0.931373	102623_at	20350	sema domain, immunoglobulin domain (Ig), short basic domain, secreted, (semaphorin) 3 F	Sema3f
1.08615	0.845596	0.837873	0.890221	0.893442	102624_at	20856	stanniocalcin 2	Stc2
1.19307	1.83443	1.19605	1.66467	1.18111	102625_f_at	22712	zinc finger protein 54	Zfp54
1.61926	1.03303	1.40902	1.26998	1.13232	102626_r_at	22712	zinc finger protein 54	Zfp54
1.70209	1.76892	0.841385	1.46014	0.379227	102627_at	140486	insulin-like growth factor 2, binding protein 1	Igf2bp1
0.80814	0.997093	0.998062	1.63372	0.975291	102628_at	14198	fragile histidine triad gene	Fhit
0.622796	0.953978	1.37763	3.58409	0.905806	102629_at	21926	tumor necrosis factor	Tnf
0.447261	0.469542	0.679068	0.45646	0.758994	102630_s_at	16992	lymphotoxin A	Lta
1.16383	0.600157	0.692032	1.14716	0.817816	102631_at	12144	Bloom syndrome homolog (human)	Blm
1.15544	0.326765	1.23929	1.00885	0.176754	102632_at	12316	asp (abnormal spindle)-like, microcephaly associated (Drosophila)	Aspm
0.758567	0.619938	1.09813	1.13551	0.885254	102633_at	17444	GRB2-related adaptor protein 2	Grap2
1.30407	1.40797	0.92324	2.36132	1.50551	102635_at	53611	vesicle transport through interaction with t-SNAREs homolog 1A (yeast)	Vti1a
1.30775	1.35673	1.45558	1.35923	1.38218	102636_at	16594	kinesin light chain 2	Klc2
1.23545	1.56539	1.30771	0.760109	1.2528	102637_at	21814	transforming growth factor, beta receptor III	Tgfbr3
0.945402	1.62931	1.68247	1.78807	1.61782	102638_at	13011	cystatin F (leukocystatin)	Cst7
0.273841	0.16289	0.170678	0.111253	0.135961	102639_at	54371	carbohydrate sulfotransferase 2	Chst2
0.88278	1.24589	0.834892	1.20348	0.465334	102640_at	57355	ICRFP703B1614Q5.5 gene	ICRFP703B1614Q5.5
2.33176	2.27133	0.851432	1.81964	0.945861	102641_at	20375	SFFV proviral integration 1	Sfpi1
1.07136	1.31842	1.04928	1.45169	1.07144	102642_at	18174	solute carrier family 11 (proton-coupled divalent metal ion transporters), member 2	Slc11a2
0.882216	0.896337	0.780463	1.00399	1.03588	102643_at	15399	homeo box A2	Hoxa2
0.458324	0.587158	0.597537	0.54679	0.617485	102644_at	16543	MyoD family inhibitor domain containing	Mdfic
0.548425	0.507061	0.552254	0.49668	0.570235	102645_at	216238	early endosome antigen 1	Eea1
0.987199	1.2619	0.874906	1.11138	0.777125	102646_at	17847	ubiquitin specific peptidase 34	Usp34
1.234	1.36893	1.16197	1.3826	1.19497	102647_g_at	17847	ubiquitin specific peptidase 34	Usp34
0.602051	0.817179	0.286709	0.768814	0.970207	102648_at	20390	surfactant associated protein D	Sftpd
0.733877	1.14336	1.07227	0.98487	0.859132	102649_s_at		retinoic acid early transcript 1, alpha /// retinoic acid early transcript beta /// retinoic acid early transcript gamma /// retinoic acid early transcript delta /// retinoic acid early transcript 1E	Raet1a /// Raet1b /// Raet1c /// Raet1d /// Raet1e
0.866844	1.99114	3.13847	1.35784	2.60526	102650_at	50782	regulator of G-protein signaling 11	Rgs11
0.978246	0.926472	1.05154	1.10503	1.25903	102651_at	103988	glucokinase	Gck
[truncated: 10,489 more rows]
