# Supplementary material for: Unraveling transcriptional control and cis-regulatory codes using the software suite GeneACT
Source: Genome Biol. 2006 Oct 25;7(10):R97. doi: 10.1186/gb-2006-7-10-r97 (PMC1794569; doi:10.1186/gb-2006-7-10-r97)
Supplement: Additional data file 6 — Table containing the full lists summarized in Table 3. [file gb-2006-7-10-r97-S6.xls]

## Sheet: Table 3 1 conserved site
miRNA name	Sequence	ratio	Regulated Frequency	Control Frequency		Regulated Gene Count: 1327		Control Gene Count: 208
miR-206	UGGAAUGUAAGGAAGUGUGUGG	4.07536	26	1
miR-7	UGGAAGACUAGUGAUUUUGUUG	3.13489	20	1
miR-301	CAGUGCAAUAGUAUUGUCAAAGC	3.13489	20	1
miR-23a	AUCACAUUGCCAGGGAUUUCC	2.8214	18	1
miR-138	AGCUGGUGUUGUGAAUC	2.8214	18	1
miR-211	UUCCCUUUGUCAUCCUUCGCCU	2.2728	58	4
miR-29c	UAGCACCAUUUGAAAUCGGU	2.03768	13	1
miR-133a	UUGGUCCCCUUCAACCAGCUGU	1.9789	101	8
miR-194	UGUAACAGCAACUCCAUGUGGA	1.95931	25	2
miR-30c	UGUAAACAUCCUACACUCUCAGC	1.88093	12	1
miR-130a	CAGUGCAAUGUUAAAAGGGCAU	N/A	18	0
miR-216	UAAUCUCAGCUGGCAACUGUG	N/A	12	0
miR-196b	UAGGUAGUUUCCUGUUGUUGG	N/A	10	0
miR-140	AGUGGUUUUACCCUAUGGUAG	N/A	10	0
miR-223	UGUCAGUUUGUCAAAUACCCC	N/A	9	0
miR-448	UUGCAUAUGUAGGAUGUCCCAU	N/A	8	0
miR-144	UACAGUAUAGAUGAUGUACUAG	N/A	8	0
miR-153	UUGCAUAGUCACAAAAGUGA	N/A	8	0
miR-181c	AACAUUCAACCUGUCGGUGAGU	N/A	7	0
miR-30b	UGUAAACAUCCUACACUCAGCU	N/A	7	0
miR-30a-5p	UGUAAACAUCCUCGACUGGAAG	N/A	7	0
miR-30e	UGUAAACAUCCUUGACUGGA	N/A	7	0
miR-196a	UAGGUAGUUUCAUGUUGUUGG	N/A	6	0
miR-154	UAGGUUAUCCGUGUUGCCUUCG	N/A	5	0
miR-191	CAACGGAAUCCCAAAAGCAGCU	N/A	5	0
miR-203	GUGAAAUGUUUAGGACCACUAG	N/A	5	0
miR-365	UAAUGCCCCUAAAAAUCCUUAU	N/A	5	0
miR-21	UAGCUUAUCAGACUGAUGUUGA	N/A	5	0

## Sheet: Table3 2 conserved sites
miRNA name	Sequence	ratio	Regulated Frequency	Control Frequency			Regulated Gene Count: 1327		Control Gene Count: 208
miR-324-5p	CGCAUCCCCUAGGGCAUUGGUGU	2.50791	32	2
miR-193	AACUGGCCUACAAAGUCCCAG	2.03768	13	1
miR-150	UCUCCCAACCCUUGUACCAGUG	2.03768	13	1
miR-125b	UCCCUGAGACCCUAACUUGUGA	N/A	18	0
miR-133a	UUGGUCCCCUUCAACCAGCUGU	N/A	17	0
miR-152	UCAGUGCAUGACAGAACUUGGG	N/A	11	0
miR-204	UUCCCUUUGUCAUCCUAUGCCU	N/A	9	0
miR-17	CAAAGUGCUUACAGUGCAGGUAGU	N/A	8	0
miR-211	UUCCCUUUGUCAUCCUUCGCCU	N/A	8	0
miR-127	UCGGAUCCGUCUGAGCUUGGCU	N/A	7	0
miR-431	UGUCUUGCAGGCCGUCAUGCA	N/A	7	0
miR-184	UGGACGGAGAACUGAUAAGGGU	N/A	7	0
miR-128a	UCACAGUGAACCGGUCUCUUUU	N/A	7	0
miR-205	UCCUUCAUUCCACCGGAGUCUG	N/A	7	0
miR-130b	CAGUGCAAUGAUGAAAGGGCAU	N/A	6	0
miR-28	AAGGAGCUCACAGUCUAUUGAG	N/A	6	0
miR-122a	UGGAGUGUGACAAUGGUGUUUGU	N/A	6	0
miR-96	UUUGGCACUAGCACAUUUUUGC	N/A	5	0
miR-22	AAGCUGCCAGUUGAAGAACUGU	N/A	5	0
miR-337	UCCAGCUCCUAUAUGAUGCCUUU	N/A	5	0
miR-31	GGCAAGAUGCUGGCAUAGCUG	N/A	5	0
miR-34b	UAGGCAGUGUCAUUAGCUGAUUG	N/A	5	0
miR-130a	CAGUGCAAUGUUAAAAGGGCAU	N/A	4	0
miR-217	UACUGCAUCAGGAACUGAUUGGAU	N/A	4	0
miR-141	UAACACUGUCUGGUAAAGAUGG	N/A	4	0
miR-340	UCCGUCUCAGUUACUUUAUAGCC	N/A	3	0

## Sheet: Table 3 3 conserved sites
miRNA name	Sequence	ratio	Regulated Frequency	Control Frequency				Regulated Gene Count: 1327		Control Gene Count: 208
miR-296	AGGGCCCCCCCUCAAUCCUGU	2.03768	26	2
miR-34a	UGGCAGUGUCUUAGCUGGUUGUU	N/A	11	0
miR-125a	UCCCUGAGACCCUUUAACCUGUG	N/A	7	0
miR-330	GCAAAGCACACGGCCUGCAGAGA	N/A	7	0
miR-345	UGCUGACUCCUAGUCCAGGGC	N/A	6	0
miR-320	AAAAGCUGGGUUGAGAGGGCGAA	N/A	6	0
miR-125b	UCCCUGAGACCCUAACUUGUGA	N/A	5	0
miR-449	UGGCAGUGUAUUGUUAGCUGGU	N/A	5	0
miR-150	UCUCCCAACCCUUGUACCAGUG	N/A	5	0
miR-133a	UUGGUCCCCUUCAACCAGCUGU	N/A	5	0
miR-199a	CCCAGUGUUCAGACUACCUGUUC	N/A	4	0
miR-193	AACUGGCCUACAAAGUCCCAG	N/A	4	0
miR-205	UCCUUCAUUCCACCGGAGUCUG	N/A	4	0
miR-185	UGGAGAGAAAGGCAGUUC	N/A	3	0
miR-152	UCAGUGCAUGACAGAACUUGGG	N/A	3	0
miR-103	AGCAGCAUUGUACAGGGCUAUGA	N/A	3	0
miR-145	GUCCAGUUUUCCCAGGAAUCCCUU	N/A	3	0
miR-204	UUCCCUUUGUCAUCCUAUGCCU	N/A	3	0

## Sheet: Full List 1 conserved site
Regulated Gene Count: 1327
Control Gene Count: 208
miRNA name	Sequence	ratio	Regulated Frequency	Control Frequency
miR-15b	UAGCAGCACAUCAUGGUUUACA	0.940467	48	8
miR-29c	UAGCACCAUUUGAAAUCGGU	2.03768	13	1
miR-483	UCACUCCUCUCCUCCCGUCUUCU	1.16175	126	17
miR-200c	UAAUACUGCCGGGUAAUGAUGG	1.09721	7	1
miR-23b	AUCACAUUGCCAGGGAUUACC	0.862095	11	2
miR-135b	UAUGGCUUUUCAUUCCUAUGUG	1.17558	15	2
miR-125a	UCCCUGAGACCCUUUAACCUGUG	1.18865	91	12
miR-212	UAACAGUCUCCAGUCACGGCC	1.05803	27	4
miR-200b	UAAUACUGCCUGGUAAUGAUGAC	0.862095	11	2
miR-125b	UCCCUGAGACCCUAACUUGUGA	1.52266	68	7
miR-214	ACAGCAGGCACAGACAGGCAG	0.983707	182	29
miR-134	UGUGACUGGUUGACCAGAGGG	0.694154	62	14
miR-124a	UUAAGGCACGCGGUGAAUGCCA	1.00317	32	5
miR-7	UGGAAGACUAGUGAUUUUGUUG	3.13489	20	1
miR-323	GCACAUUACACGGUCGACCUCU	0.783723	5	1
miR-23a	AUCACAUUGCCAGGGAUUUCC	2.8214	18	1
miR-92	UAUUGCACUUGUCCCGGCCUG	0.940467	18	3
miR-324-3p	CCACUGCCCCAGGUGCUGCUGG	0.944486	235	39
miR-181b	AACAUUCAUUGCUGUCGGUGGG	1.09721	14	2
miR-29b	UAGCACCAUUUGAAAUCAGUGUU	1.72419	22	2
miR-136	ACUCCAUUUGUUUUGAUGAUGGA	0.862095	11	2
miR-16	UAGCAGCACGUAAAUAUUGGCG	0.671762	30	7
miR-324-5p	CGCAUCCCCUAGGGCAUUGGUGU	1.01884	117	18
miR-130b	CAGUGCAAUGAUGAAAGGGCAU	1.33233	17	2
miR-424	CAGCAGCAAUUCAUGUUUUGAA	0.923051	53	9
miR-200a	UAACACUGUCUGGUAACGAUGU	1.48907	19	2
miR-17	CAAAGUGCUUACAGUGCAGGUAGU	1.13204	65	9
miR-30a-3p	CUUUCAGUCGGAUGUUUGCAGC	1.01884	13	2
miR-449	UGGCAGUGUAUUGUUAGCUGGU	0.673079	73	17
miR-301	CAGUGCAAUAGUAUUGUCAAAGC	3.13489	20	1
miR-222	AGCUACAUCUGGCUACUGGGUCUC	1.01884	65	10
miR-187	UCGUGUCUUGUGUUGCAGCCG	0.888219	17	3
miR-128b	UCACAGUGAACCGGUCUCUUUC	0.714058	41	9
miR-99a	AACCCGUAGAUCCGAUCUUGUG	0.470234	3	1
miR-328	CUGGCCCUCUCUGCCCUUCCGU	0.971816	186	30
miR-133a	UUGGUCCCCUUCAACCAGCUGU	1.9789	101	8
miR-186	CAAAGAAUUCUCCUUUUGGGCUU	0.783723	5	1
miR-101	UACAGUACUGUGAUAACUGAAG	0.992715	19	3
miR-329	AACACACCUGGUUAACCUCUUU	0.862095	22	4
miR-93	AAAGUGCUGUUCGUGCAGGUAG	1.56745	40	4
miR-100	AACCCGUAGAUCCGAACUUGUG	0.470234	3	1
miR-127	UCGGAUCCGUCUGAGCUUGGCU	1.50475	48	5
miR-29a	UAGCACCAUCUGAAAUCGGUU	0.522482	10	3
miR-181a	AACAUUCAACGCUGUCGGUGAGU	0.679226	13	3
miR-325	CCUAGUAGGUGUCCAGUAAGUGU	1.25396	8	1
miR-195	UAGCAGCACAGAAAUAUUGGC	0.806115	36	7
miR-296	AGGGCCCCCCCUCAAUCCUGU	1.08467	173	25
miR-429	UAAUACUGUCUGGUAAAACCGU	0.156745	4	4
miR-9	UCUUUGGUUAUCUAGCUGUAUGA	1.25396	16	2
miR-183	UAUGGCACUGGUAGAAUUCACUG	0.815072	52	10
miR-28	AAGGAGCUCACAGUCUAUUGAG	1.52826	39	4
miR-26b	UUCAAGUAAUUCAGGAUAGGUU	0.261241	5	3
miR-10a	UACCCUGUAGAUCCGAAUUUGUG	0.470234	6	2
miR-132	UAACAGUCUACAGCCAUGGUCG	1.09721	21	3
miR-24	UGGCUCAGUUCAGCAGGAACAG	1.21664	163	21
miR-193	AACUGGCCUACAAAGUCCCAG	1.44553	83	9
miR-431	UGUCUUGCAGGCCGUCAUGCA	1.28531	41	5
miR-25	CAUUGCACUUGUCUCGGUCUGA	1.14946	22	3
miR-184	UGGACGGAGAACUGAUAAGGGU	1.07109	41	6
miR-96	UUUGGCACUAGCACAUUUUUGC	1.72419	33	3
miR-26a	UUCAAGUAAUCCAGGAUAGGC	0.626978	4	1
miR-129	CUUUUUGCGGUCUGGGCUUGC	0.992715	19	3
miR-326	CCUCUGGGCCCUUCCUCCAG	1.21988	179	23
miR-107	AGCAGCAUUGUACAGGGCUAUCA	0.880181	73	13
miR-342	UCUCACACAGAAAUCGCACCCGUC	1.07762	55	8
miR-27b	UUCACAGUGGCUAAGUUCUGC	0.642653	41	10
miR-185	UGGAGAGAAAGGCAGUUC	0.806115	36	7
miR-30c	UGUAAACAUCCUACACUCUCAGC	1.88093	12	1
miR-27a	UUCACAGUGGCUAAGUUCCGC	0.557314	32	9
miR-22	AAGCUGCCAGUUGAAGAACUGU	0.84642	54	10
miR-340	UCCGUCUCAGUUACUUUAUAGCC	1.20171	23	3
miR-152	UCAGUGCAUGACAGAACUUGGG	1.23156	55	7
miR-30d	UGUAAACAUCCCCGACUGGAAG	0.548606	7	2
miR-339	UCCCUGUCCUCCAGGAGCUCA	0.893444	171	30
miR-337	UCCAGCUCCUAUAUGAUGCCUUU	1.34352	60	7
miR-19a	UGUGCAAAUCUAUGCAAAACUGA	1.25396	16	2
miR-345	UGCUGACUCCUAGUCCAGGGC	0.888219	68	12
miR-151	ACUAGACUGAAGCUCCUUGAGG	0.822909	21	4
miR-221	AGCUACAUUGUCUGCUGGGUUUC	0.689676	22	5
miR-139	UCUACAGUGCACGUGUCU	0.548606	7	2
miR-199a	CCCAGUGUUCAGACUACCUGUUC	0.646571	66	16
miR-128a	UCACAGUGAACCGGUCUCUUUU	0.470234	30	10
miR-346	UGUCUGCCCGCAUGCCUGCCUCU	1.00414	205	32
miR-194	UGUAACAGCAACUCCAUGUGGA	1.95931	25	2
miR-122a	UGGAGUGUGACAAUGGUGUUUGU	1.03004	46	7
miR-219	UGAUUGUCCAAACGCAAUUCU	0.626978	4	1
miR-98	UGAGGUAGUAAGUUGUAUUGUU	0.391861	10	4
miR-218	UUGUGCUUGAUCUAACCAUGU	0.940467	6	1
miR-150	UCUCCCAACCCUUGUACCAGUG	1.20171	69	9
miR-338	UCCAGCAUCAGUGAUUUUGUUGA	0.873291	39	7
miR-31	GGCAAGAUGCUGGCAUAGCUG	1.12334	43	6
miR-217	UACUGCAUCAGGAACUGAUUGGAU	1.21477	31	4
miR-211	UUCCCUUUGUCAUCCUUCGCCU	2.2728	58	4
miR-34c	AGGCAGUGUAGUUAGCUGAUUGC	0.842502	129	24
miR-103	AGCAGCAUUGUACAGGGCUAUGA	1.17558	75	10
miR-145	GUCCAGUUUUCCCAGGAAUCCCUU	0.84642	54	10
miR-141	UAACACUGUCUGGUAAAGAUGG	0.84642	27	5
miR-143	UGAGAUGAAGCACUGUAGCUCA	1.72419	22	2
miR-34a	UGGCAGUGUCUUAGCUGGUUGUU	0.76413	117	24
miR-330	GCAAAGCACACGGCCUGCAGAGA	0.940467	108	18
miR-210	CUGUGCGUGUGACAGCGGCUGA	0.96006	49	8
miR-19b	UGUGCAAAUCCAUGCAAAACUGA	1.25396	16	2
miR-204	UUCCCUUUGUCAUCCUAUGCCU	1.20171	46	6
miR-106b	UAAAGUGCUGACAGUGCAGAU	0.70535	18	4
miR-135a	UAUGGCUUUUUAUUCCUAUGUGA	1.56745	10	1
miR-142-3p	UGUAGUGUUUCCUACUUUAUGGA	0.470234	6	2
miR-146	UGAGAACUGAAUUCCAUGGGUU	1.72419	11	1
miR-206	UGGAAUGUAAGGAAGUGUGUGG	4.07536	26	1
miR-99b	CACCCGUAGAACCGACCUUGCG	0.626978	4	1
miR-32	UAUUGCACAUUACUAAGUUGC	1.09721	7	1
miR-335	UCAAGAGCAAUAACGAAAAAUGU	0.940467	12	2
miR-331	GCCCCUGGGCCUAUCCUAGAA	1.05803	162	24
miR-137	UAUUGCUUAAGAAUACGCGUAG	0.156745	1	1
miR-320	AAAAGCUGGGUUGAGAGGGCGAA	0.930018	89	15
miR-148b	UCAGUGCAUCACAGAACUUUGU	1.21477	31	4
miR-138	AGCUGGUGUUGUGAAUC	2.8214	18	1
miR-34b	UAGGCAGUGUCAUUAGCUGAUUG	1.00764	45	7
miR-205	UCCUUCAUUCCACCGGAGUCUG	0.685757	35	8
miR-451	AAACCGUUACCAUUACUGAGUUU	N/A	1	0
miR-450	UUUUUGCGAUGUGUUCCUAAUA	N/A	2	0
miR-126	UCGUACCGUGAGUAAUAAUGC	N/A	1	0
miR-190	UGAUAUGUUUGAUAUAUUAGGU	N/A	2	0
miR-154	UAGGUUAUCCGUGUUGCCUUCG	N/A	5	0
miR-448	UUGCAUAUGUAGGAUGUCCCAU	N/A	8	0
miR-192	CUGACCUAUGAAUUGACAGCC	N/A	3	0
miR-216	UAAUCUCAGCUGGCAACUGUG	N/A	12	0
miR-144	UACAGUAUAGAUGAUGUACUAG	N/A	8	0
miR-223	UGUCAGUUUGUCAAAUACCCC	N/A	9	0
miR-181c	AACAUUCAACCUGUCGGUGAGU	N/A	7	0
miR-433	AUCAUGAUGGGCUCCUCGGUGU	N/A	4	0
miR-191	CAACGGAAUCCCAAAAGCAGCU	N/A	5	0
miR-196a	UAGGUAGUUUCAUGUUGUUGG	N/A	6	0
miR-196b	UAGGUAGUUUCCUGUUGUUGG	N/A	10	0
miR-140	AGUGGUUUUACCCUAUGGUAG	N/A	10	0
miR-153	UUGCAUAGUCACAAAAGUGA	N/A	8	0
miR-30b	UGUAAACAUCCUACACUCAGCU	N/A	7	0
miR-10b	UACCCUGUAGAACCGAAUUUGU	N/A	2	0
miR-33	GUGCAUUGUAGUUGCAUUG	N/A	4	0
miR-130a	CAGUGCAAUGUUAAAAGGGCAU	N/A	18	0
miR-30a-5p	UGUAAACAUCCUCGACUGGAAG	N/A	7	0
miR-203	GUGAAAUGUUUAGGACCACUAG	N/A	5	0
miR-365	UAAUGCCCCUAAAAAUCCUUAU	N/A	5	0
miR-30e	UGUAAACAUCCUUGACUGGA	N/A	7	0
miR-208	AUAAGACGAGCAAAAAGCUUGU	N/A	2	0
miR-21	UAGCUUAUCAGACUGAUGUUGA	N/A	5	0

## Sheet: Full List 2 conserved sites
Regulated Gene Count: 1327
Control Gene Count: 208
miRNA name	Sequence	ratio	Regulated Frequency	Control Frequency
miR-222	AGCUACAUCUGGCUACUGGGUCUC	1.09721	7	1
miR-128b	UCACAGUGAACCGGUCUCUUUC	1.25396	8	1
miR-34c	AGGCAGUGUAGUUAGCUGAUUGC	0.64937	29	7
miR-328	CUGGCCCUCUCUGCCCUUCCGU	0.839703	75	14
miR-103	AGCAGCAUUGUACAGGGCUAUGA	0.731475	14	3
miR-15b	UAGCAGCACAUCAUGGUUUACA	1.09721	7	1
miR-342	UCUCACACAGAAAUCGCACCCGUC	1.25396	8	1
miR-483	UCACUCCUCUCCUCCCGUCUUCU	0.918075	41	7
miR-125a	UCCCUGAGACCCUUUAACCUGUG	1.64582	21	2
miR-145	GUCCAGUUUUCCCAGGAAUCCCUU	1.56745	10	1
miR-329	AACACACCUGGUUAACCUCUUU	0.470234	3	1
miR-101	UACAGUACUGUGAUAACUGAAG	0.313489	2	1
miR-185	UGGAGAGAAAGGCAGUUC	0.391861	5	2
miR-214	ACAGCAGGCACAGACAGGCAG	0.897719	63	11
miR-134	UGUGACUGGUUGACCAGAGGG	1.72419	11	1
miR-34a	UGGCAGUGUCUUAGCUGGUUGUU	0.809847	31	6
miR-339	UCCCUGUCCUCCAGGAGCUCA	1.09721	63	9
miR-195	UAGCAGCACAGAAAUAUUGGC	0.470234	3	1
miR-210	CUGUGCGUGUGACAGCGGCUGA	0.626978	4	1
miR-296	AGGGCCCCCCCUCAAUCCUGU	1.18429	68	9
miR-330	GCAAAGCACACGGCCUGCAGAGA	0.862095	22	4
miR-183	UAUGGCACUGGUAGAAUUCACUG	0.783723	5	1
miR-345	UGCUGACUCCUAGUCCAGGGC	1.56745	20	2
miR-324-3p	CCACUGCCCCAGGUGCUGCUGG	0.923051	106	18
miR-199a	CCCAGUGUUCAGACUACCUGUUC	0.70535	9	2
miR-29b	UAGCACCAUUUGAAAUCAGUGUU	0.626978	4	1
miR-346	UGUCUGCCCGCAUGCCUGCCUCU	1.48907	76	8
miR-24	UGGCUCAGUUCAGCAGGAACAG	1.29874	58	7
miR-193	AACUGGCCUACAAAGUCCCAG	2.03768	13	1
miR-324-5p	CGCAUCCCCUAGGGCAUUGGUGU	2.50791	32	2
miR-424	CAGCAGCAAUUCAUGUUUUGAA	1.25396	8	1
miR-331	GCCCCUGGGCCUAUCCUAGAA	0.877769	56	10
miR-320	AAAAGCUGGGUUGAGAGGGCGAA	1.09721	21	3
miR-30a-3p	CUUUCAGUCGGAUGUUUGCAGC	0.313489	2	1
miR-98	UGAGGUAGUAAGUUGUAUUGUU	N/A	0	1
miR-326	CCUCUGGGCCCUUCCUCCAG	0.924793	59	10
miR-449	UGGCAGUGUAUUGUUAGCUGGU	0.587792	15	4
miR-150	UCUCCCAACCCUUGUACCAGUG	2.03768	13	1
miR-107	AGCAGCAUUGUACAGGGCUAUCA	0.626978	8	2
miR-338	UCCAGCAUCAGUGAUUUUGUUGA	0.313489	2	1
miR-200c	UAAUACUGCCGGGUAAUGAUGG	N/A	1	0
miR-23b	AUCACAUUGCCAGGGAUUACC	N/A	2	0
miR-29c	UAGCACCAUUUGAAAUCGGU	N/A	1	0
miR-135b	UAUGGCUUUUCAUUCCUAUGUG	N/A	2	0
miR-212	UAACAGUCUCCAGUCACGGCC	N/A	2	0
miR-200b	UAAUACUGCCUGGUAAUGAUGAC	N/A	1	0
miR-125b	UCCCUGAGACCCUAACUUGUGA	N/A	18	0
miR-154	UAGGUUAUCCGUGUUGCCUUCG	N/A	1	0
miR-124a	UUAAGGCACGCGGUGAAUGCCA	N/A	2	0
miR-7	UGGAAGACUAGUGAUUUUGUUG	N/A	1	0
miR-23a	AUCACAUUGCCAGGGAUUUCC	N/A	1	0
miR-216	UAAUCUCAGCUGGCAACUGUG	N/A	1	0
miR-136	ACUCCAUUUGUUUUGAUGAUGGA	N/A	2	0
miR-144	UACAGUAUAGAUGAUGUACUAG	N/A	1	0
miR-16	UAGCAGCACGUAAAUAUUGGCG	N/A	2	0
miR-130b	CAGUGCAAUGAUGAAAGGGCAU	N/A	6	0
miR-17	CAAAGUGCUUACAGUGCAGGUAGU	N/A	8	0
miR-301	CAGUGCAAUAGUAUUGUCAAAGC	N/A	2	0
miR-133a	UUGGUCCCCUUCAACCAGCUGU	N/A	17	0
miR-186	CAAAGAAUUCUCCUUUUGGGCUU	N/A	1	0
miR-93	AAAGUGCUGUUCGUGCAGGUAG	N/A	1	0
miR-100	AACCCGUAGAUCCGAACUUGUG	N/A	1	0
miR-127	UCGGAUCCGUCUGAGCUUGGCU	N/A	7	0
miR-29a	UAGCACCAUCUGAAAUCGGUU	N/A	1	0
miR-181a	AACAUUCAACGCUGUCGGUGAGU	N/A	1	0
miR-325	CCUAGUAGGUGUCCAGUAAGUGU	N/A	2	0
miR-429	UAAUACUGUCUGGUAAAACCGU	N/A	1	0
miR-9	UCUUUGGUUAUCUAGCUGUAUGA	N/A	1	0
miR-28	AAGGAGCUCACAGUCUAUUGAG	N/A	6	0
miR-132	UAACAGUCUACAGCCAUGGUCG	N/A	1	0
miR-431	UGUCUUGCAGGCCGUCAUGCA	N/A	7	0
miR-25	CAUUGCACUUGUCUCGGUCUGA	N/A	2	0
miR-184	UGGACGGAGAACUGAUAAGGGU	N/A	7	0
miR-96	UUUGGCACUAGCACAUUUUUGC	N/A	5	0
miR-26a	UUCAAGUAAUCCAGGAUAGGC	N/A	1	0
miR-27b	UUCACAGUGGCUAAGUUCUGC	N/A	4	0
miR-27a	UUCACAGUGGCUAAGUUCCGC	N/A	3	0
miR-152	UCAGUGCAUGACAGAACUUGGG	N/A	11	0
miR-340	UCCGUCUCAGUUACUUUAUAGCC	N/A	3	0
miR-22	AAGCUGCCAGUUGAAGAACUGU	N/A	5	0
miR-140	AGUGGUUUUACCCUAUGGUAG	N/A	1	0
miR-19a	UGUGCAAAUCUAUGCAAAACUGA	N/A	1	0
miR-337	UCCAGCUCCUAUAUGAUGCCUUU	N/A	5	0
miR-151	ACUAGACUGAAGCUCCUUGAGG	N/A	3	0
miR-221	AGCUACAUUGUCUGCUGGGUUUC	N/A	3	0
miR-30b	UGUAAACAUCCUACACUCAGCU	N/A	1	0
miR-128a	UCACAGUGAACCGGUCUCUUUU	N/A	7	0
miR-194	UGUAACAGCAACUCCAUGUGGA	N/A	2	0
miR-122a	UGGAGUGUGACAAUGGUGUUUGU	N/A	6	0
miR-130a	CAGUGCAAUGUUAAAAGGGCAU	N/A	4	0
miR-31	GGCAAGAUGCUGGCAUAGCUG	N/A	5	0
miR-217	UACUGCAUCAGGAACUGAUUGGAU	N/A	4	0
miR-211	UUCCCUUUGUCAUCCUUCGCCU	N/A	8	0
miR-141	UAACACUGUCUGGUAAAGAUGG	N/A	4	0
miR-143	UGAGAUGAAGCACUGUAGCUCA	N/A	1	0
miR-204	UUCCCUUUGUCAUCCUAUGCCU	N/A	9	0
miR-19b	UGUGCAAAUCCAUGCAAAACUGA	N/A	2	0
miR-106b	UAAAGUGCUGACAGUGCAGAU	N/A	1	0
miR-135a	UAUGGCUUUUUAUUCCUAUGUGA	N/A	2	0
miR-146	UGAGAACUGAAUUCCAUGGGUU	N/A	1	0
miR-206	UGGAAUGUAAGGAAGUGUGUGG	N/A	2	0
miR-99b	CACCCGUAGAACCGACCUUGCG	N/A	1	0
miR-32	UAUUGCACAUUACUAAGUUGC	N/A	1	0
miR-335	UCAAGAGCAAUAACGAAAAAUGU	N/A	1	0
miR-148b	UCAGUGCAUCACAGAACUUUGU	N/A	2	0
miR-138	AGCUGGUGUUGUGAAUC	N/A	1	0
miR-205	UCCUUCAUUCCACCGGAGUCUG	N/A	7	0
miR-34b	UAGGCAGUGUCAUUAGCUGAUUG	N/A	5	0

## Sheet: Full List 3 conserved sites
Regulated Gene Count: 1327
Control Gene Count: 208
miRNA name	Sequence	ratio	Regulated Frequency	Control Frequency
miR-34c	AGGCAGUGUAGUUAGCUGAUUGC	1.09721	7	1
miR-328	CUGGCCCUCUCUGCCCUUCCGU	1.03451	33	5
miR-342	UCUCACACAGAAAUCGCACCCGUC	0.470234	3	1
miR-483	UCACUCCUCUCCUCCCGUCUUCU	0.626978	16	4
miR-324-3p	CCACUGCCCCAGGUGCUGCUGG	1.18678	53	7
miR-346	UGUCUGCCCGCAUGCCUGCCUCU	0.666164	34	8
miR-24	UGGCUCAGUUCAGCAGGAACAG	1.25396	24	3
miR-324-5p	CGCAUCCCCUAGGGCAUUGGUGU	0.940467	6	1
miR-331	GCCCCUGGGCCUAUCCUAGAA	1.35845	26	3
miR-214	ACAGCAGGCACAGACAGGCAG	1.1364	29	4
miR-339	UCCCUGUCCUCCAGGAGCUCA	1.46295	28	3
miR-296	AGGGCCCCCCCUCAAUCCUGU	2.03768	26	2
miR-326	CCUCUGGGCCCUUCCUCCAG	1.09721	28	4
miR-107	AGCAGCAUUGUACAGGGCUAUCA	0.313489	2	1
miR-15b	UAGCAGCACAUCAUGGUUUACA	N/A	1	0
miR-125a	UCCCUGAGACCCUUUAACCUGUG	N/A	7	0
miR-27b	UUCACAGUGGCUAAGUUCUGC	N/A	1	0
miR-27a	UUCACAGUGGCUAAGUUCCGC	N/A	1	0
miR-185	UGGAGAGAAAGGCAGUUC	N/A	3	0
miR-340	UCCGUCUCAGUUACUUUAUAGCC	N/A	1	0
miR-152	UCAGUGCAUGACAGAACUUGGG	N/A	3	0
miR-22	AAGCUGCCAGUUGAAGAACUGU	N/A	2	0
miR-125b	UCCCUGAGACCCUAACUUGUGA	N/A	5	0
miR-134	UGUGACUGGUUGACCAGAGGG	N/A	1	0
miR-7	UGGAAGACUAGUGAUUUUGUUG	N/A	1	0
miR-337	UCCAGCUCCUAUAUGAUGCCUUU	N/A	1	0
miR-19a	UGUGCAAAUCUAUGCAAAACUGA	N/A	1	0
miR-345	UGCUGACUCCUAGUCCAGGGC	N/A	6	0
miR-151	ACUAGACUGAAGCUCCUUGAGG	N/A	1	0
miR-221	AGCUACAUUGUCUGCUGGGUUUC	N/A	1	0
miR-199a	CCCAGUGUUCAGACUACCUGUUC	N/A	4	0
miR-128a	UCACAGUGAACCGGUCUCUUUU	N/A	2	0
miR-136	ACUCCAUUUGUUUUGAUGAUGGA	N/A	1	0
miR-29b	UAGCACCAUUUGAAAUCAGUGUU	N/A	1	0
miR-130b	CAGUGCAAUGAUGAAAGGGCAU	N/A	2	0
miR-194	UGUAACAGCAACUCCAUGUGGA	N/A	1	0
miR-122a	UGGAGUGUGACAAUGGUGUUUGU	N/A	2	0
miR-17	CAAAGUGCUUACAGUGCAGGUAGU	N/A	1	0
miR-449	UGGCAGUGUAUUGUUAGCUGGU	N/A	5	0
miR-150	UCUCCCAACCCUUGUACCAGUG	N/A	5	0
miR-338	UCCAGCAUCAGUGAUUUUGUUGA	N/A	1	0
miR-301	CAGUGCAAUAGUAUUGUCAAAGC	N/A	1	0
miR-217	UACUGCAUCAGGAACUGAUUGGAU	N/A	2	0
miR-222	AGCUACAUCUGGCUACUGGGUCUC	N/A	2	0
miR-211	UUCCCUUUGUCAUCCUUCGCCU	N/A	2	0
miR-128b	UCACAGUGAACCGGUCUCUUUC	N/A	1	0
miR-133a	UUGGUCCCCUUCAACCAGCUGU	N/A	5	0
miR-103	AGCAGCAUUGUACAGGGCUAUGA	N/A	3	0
miR-186	CAAAGAAUUCUCCUUUUGGGCUU	N/A	1	0
miR-141	UAACACUGUCUGGUAAAGAUGG	N/A	1	0
miR-145	GUCCAGUUUUCCCAGGAAUCCCUU	N/A	3	0
miR-329	AACACACCUGGUUAACCUCUUU	N/A	1	0
miR-101	UACAGUACUGUGAUAACUGAAG	N/A	1	0
miR-127	UCGGAUCCGUCUGAGCUUGGCU	N/A	1	0
miR-143	UGAGAUGAAGCACUGUAGCUCA	N/A	1	0
miR-325	CCUAGUAGGUGUCCAGUAAGUGU	N/A	1	0
miR-34a	UGGCAGUGUCUUAGCUGGUUGUU	N/A	11	0
miR-330	GCAAAGCACACGGCCUGCAGAGA	N/A	7	0
miR-19b	UGUGCAAAUCCAUGCAAAACUGA	N/A	1	0
miR-204	UUCCCUUUGUCAUCCUAUGCCU	N/A	3	0
miR-9	UCUUUGGUUAUCUAGCUGUAUGA	N/A	1	0
miR-106b	UAAAGUGCUGACAGUGCAGAU	N/A	1	0
miR-183	UAUGGCACUGGUAGAAUUCACUG	N/A	2	0
miR-135a	UAUGGCUUUUUAUUCCUAUGUGA	N/A	1	0
miR-28	AAGGAGCUCACAGUCUAUUGAG	N/A	1	0
miR-193	AACUGGCCUACAAAGUCCCAG	N/A	4	0
miR-431	UGUCUUGCAGGCCGUCAUGCA	N/A	2	0
miR-320	AAAAGCUGGGUUGAGAGGGCGAA	N/A	6	0
miR-184	UGGACGGAGAACUGAUAAGGGU	N/A	2	0
miR-96	UUUGGCACUAGCACAUUUUUGC	N/A	1	0
miR-148b	UCAGUGCAUCACAGAACUUUGU	N/A	1	0
miR-138	AGCUGGUGUUGUGAAUC	N/A	1	0
miR-205	UCCUUCAUUCCACCGGAGUCUG	N/A	4	0
miR-34b	UAGGCAGUGUCAUUAGCUGAUUG	N/A	2	0

## Sheet: Genes with 1 conserved site
Sequence	miRNA Name	Gene ID	Gene Name	Taxon ID	Regulated / Control
UGUAAACAUCCUACACUCUCAGC	miR-30c	3552	|IL1A|IL1-ALPHA|IL1F1|IL-1A|IL1|	9606	regulated
UGUAAACAUCCUACACUCAGCU	miR-30b	3552	|IL1A|IL1-ALPHA|IL1F1|IL-1A|IL1|	9606	regulated
UGUAAACAUCCUACACUCUCAGC	miR-30c	16175	|Il1a|	10090	regulated
UGUAAACAUCCUACACUCAGCU	miR-30b	16175	|Il1a|	10090	regulated
UGUAAACAUCCUACACUCUCAGC	miR-30c	24493	|Il1a|	10116	regulated
UGUAAACAUCCUACACUCAGCU	miR-30b	24493	|Il1a|	10116	regulated
UUGGUCCCCUUCAACCAGCUGU	miR-133a	6403	|SELP|GRMP|CD62P|CD62|GMP140|PADGEM|PSEL|	9606	regulated
UUGGUCCCCUUCAACCAGCUGU	miR-133a	20344	|Selp|CD62P|PADGEM|P-selectin|	10090	regulated
UUGGUCCCCUUCAACCAGCUGU	miR-133a	25651	|Selp|PSELECT|	10116	regulated
UUGGUCCCCUUCAACCAGCUGU	miR-133a	9094	|UNC119|HRG4|	9606	regulated
UUGGUCCCCUUCAACCAGCUGU	miR-133a	22248	|Unc119|HRG4|	10090	regulated
UUGGUCCCCUUCAACCAGCUGU	miR-133a	29402	|Uncl19|Unc119|	10116	regulated
UGUAACAGCAACUCCAUGUGGA	miR-194	6484	|SIAT4C|CGS23|NANTA3|SIAT4|STZ|SAT3|ST3Gal IV|FLJ11867|ST3GalIV|	9606	regulated
UGUAACAGCAACUCCAUGUGGA	miR-194	20443	|Siat4c|	10090	regulated
UGUAACAGCAACUCCAUGUGGA	miR-194	363040	|LOC363040|	10116	regulated
UUGGUCCCCUUCAACCAGCUGU	miR-133a	27122	|DKK3|REIC|	9606	regulated
UUGGUCCCCUUCAACCAGCUGU	miR-133a	50781	|Dkk3|	10090	regulated
UUGGUCCCCUUCAACCAGCUGU	miR-133a	171548	|Dkk3|Reic|p29|	10116	regulated
UUCCCUUUGUCAUCCUUCGCCU	miR-211	840	|CASP7|MCH3|CMH-1|ICE-LAP3|	9606	regulated
AUCACAUUGCCAGGGAUUUCC	miR-23a	840	|CASP7|MCH3|CMH-1|ICE-LAP3|	9606	regulated
UUCCCUUUGUCAUCCUUCGCCU	miR-211	12369	|Casp7|Mch3|CMH-1|mCASP-7|ICE-IAP3|caspase-7|	10090	regulated
AUCACAUUGCCAGGGAUUUCC	miR-23a	12369	|Casp7|Mch3|CMH-1|mCASP-7|ICE-IAP3|caspase-7|	10090	regulated
UUCCCUUUGUCAUCCUUCGCCU	miR-211	64026	|Casp7|	10116	regulated
AUCACAUUGCCAGGGAUUUCC	miR-23a	64026	|Casp7|	10116	regulated
UUCCCUUUGUCAUCCUUCGCCU	miR-211	55280	|CWF19L1|FLJ10998|	9606	regulated
UUCCCUUUGUCAUCCUUCGCCU	miR-211	72502	|Cwf19l1|	10090	regulated
UUCCCUUUGUCAUCCUUCGCCU	miR-211	365465	|LOC365465|	10116	regulated
UGGAAUGUAAGGAAGUGUGUGG	miR-206	596	|BCL2|Bcl-2|	9606	regulated
UUCCCUUUGUCAUCCUUCGCCU	miR-211	596	|BCL2|Bcl-2|	9606	regulated
UGGAAUGUAAGGAAGUGUGUGG	miR-206	12043	|Bcl2|	10090	regulated
UUCCCUUUGUCAUCCUUCGCCU	miR-211	12043	|Bcl2|	10090	regulated
UGGAAUGUAAGGAAGUGUGUGG	miR-206	24224	|Bcl2|	10116	regulated
UUCCCUUUGUCAUCCUUCGCCU	miR-211	24224	|Bcl2|	10116	regulated
UGGAAUGUAAGGAAGUGUGUGG	miR-206	1977	|EIF4E|EIF4EL1|EIF-4E|CBP|	9606	regulated
UGGAAUGUAAGGAAGUGUGUGG	miR-206	13684	|Eif4e|Eif4e-ps|eIF-4E|	10090	regulated
UGGAAUGUAAGGAAGUGUGUGG	miR-206	117045	|Eif4e|	10116	regulated
UUCCCUUUGUCAUCCUUCGCCU	miR-211	6659	|SOX4|EVI16|	9606	regulated
UUCCCUUUGUCAUCCUUCGCCU	miR-211	20677	|Sox4|	10090	regulated
UUCCCUUUGUCAUCCUUCGCCU	miR-211	364712	|LOC364712|	10116	regulated
UGUAAACAUCCUUGACUGGA	miR-30e	2290	|FOXG1B|BF1|FKH2|QIN|FKHL1|FKHL4|HBF-1|HFK1|	9606	regulated
CAGUGCAAUAGUAUUGUCAAAGC	miR-301	2290	|FOXG1B|BF1|FKH2|QIN|FKHL1|FKHL4|HBF-1|HFK1|	9606	regulated
UUGGUCCCCUUCAACCAGCUGU	miR-133a	2290	|FOXG1B|BF1|FKH2|QIN|FKHL1|FKHL4|HBF-1|HFK1|	9606	regulated
UGUAAACAUCCUUGACUGGA	miR-30e	15228	|Foxg1|BF-1|Hfh9|Bf1|	10090	regulated
CAGUGCAAUAGUAUUGUCAAAGC	miR-301	15228	|Foxg1|BF-1|Hfh9|Bf1|	10090	regulated
UUGGUCCCCUUCAACCAGCUGU	miR-133a	15228	|Foxg1|BF-1|Hfh9|Bf1|	10090	regulated
UGUAAACAUCCUUGACUGGA	miR-30e	24370	|Foxo1|RATBF1A|BF1A|Fkhr|Foxg1|	10116	regulated
CAGUGCAAUAGUAUUGUCAAAGC	miR-301	24370	|Foxo1|RATBF1A|BF1A|Fkhr|Foxg1|	10116	regulated
UUGGUCCCCUUCAACCAGCUGU	miR-133a	24370	|Foxo1|RATBF1A|BF1A|Fkhr|Foxg1|	10116	regulated
AGUGGUUUUACCCUAUGGUAG	miR-140	22794	|CASC3|MLN51|BTZ|	9606	regulated
AGUGGUUUUACCCUAUGGUAG	miR-140	192160	|Casc3|Btz|	10090	regulated
AGUGGUUUUACCCUAUGGUAG	miR-140	259170	|Mln51|Btz|	10116	regulated
UGGAAUGUAAGGAAGUGUGUGG	miR-206	951	|CD37|GP52-40|	9606	regulated
UGGAAUGUAAGGAAGUGUGUGG	miR-206	12493	|Cd37|	10090	regulated
UGGAAUGUAAGGAAGUGUGUGG	miR-206	29185	|Cd37|	10116	regulated
UGUAAACAUCCUACACUCUCAGC	miR-30c	79837	|PIP5K2C|FLJ22055|	9606	regulated
UGUAAACAUCCUACACUCAGCU	miR-30b	79837	|PIP5K2C|FLJ22055|	9606	regulated
UGUAAACAUCCUACACUCUCAGC	miR-30c	117150	|Pip5k2c|	10090	regulated
UGUAAACAUCCUACACUCAGCU	miR-30b	117150	|Pip5k2c|	10090	regulated
UGUAAACAUCCUACACUCUCAGC	miR-30c	140607	|Pip5k2c|	10116	regulated
UGUAAACAUCCUACACUCAGCU	miR-30b	140607	|Pip5k2c|	10116	regulated
CAGUGCAAUAGUAUUGUCAAAGC	miR-301	8520	|HAT1|	9606	regulated
UUGGUCCCCUUCAACCAGCUGU	miR-133a	116	|ADCYAP1|PACAP|	9606	regulated
UUGGUCCCCUUCAACCAGCUGU	miR-133a	11516	|Adcyap1|PACAP|	10090	regulated
UUGGUCCCCUUCAACCAGCUGU	miR-133a	24166	|Adcyap1|	10116	regulated
UGUAAACAUCCUUGACUGGA	miR-30e	2729	|GCLC|GLCLC|GCS|GLCL|	9606	regulated
UGUAAACAUCCUCGACUGGAAG	miR-30a-5p	2729	|GCLC|GLCLC|GCS|GLCL|	9606	regulated
UGUAAACAUCCUUGACUGGA	miR-30e	14629	|Gclc|GLCL-H|	10090	regulated
UGUAAACAUCCUCGACUGGAAG	miR-30a-5p	14629	|Gclc|GLCL-H|	10090	regulated
UGUAAACAUCCUUGACUGGA	miR-30e	25283	|Gclc|Glclc|	10116	regulated
UGUAAACAUCCUCGACUGGAAG	miR-30a-5p	25283	|Gclc|Glclc|	10116	regulated
UUCCCUUUGUCAUCCUUCGCCU	miR-211	3708	|ITPR1|IP3R1|IP3R|Insp3r1|	9606	regulated
UGUAACAGCAACUCCAUGUGGA	miR-194	3708	|ITPR1|IP3R1|IP3R|Insp3r1|	9606	regulated
UUCCCUUUGUCAUCCUUCGCCU	miR-211	16438	|Itpr1|IP3R1|P400|InsP3R|	10090	regulated
UGUAACAGCAACUCCAUGUGGA	miR-194	16438	|Itpr1|IP3R1|P400|InsP3R|	10090	regulated
UUCCCUUUGUCAUCCUUCGCCU	miR-211	25262	|Itpr1|InsP3R1|I145TR|	10116	regulated
UGUAACAGCAACUCCAUGUGGA	miR-194	25262	|Itpr1|InsP3R1|I145TR|	10116	regulated
UUGGUCCCCUUCAACCAGCUGU	miR-133a	5159	|PDGFRB|CD140B|PDGF-R-beta|PDGFR1|PDGFR|JTK12|	9606	regulated
AGCUGGUGUUGUGAAUC	miR-138	5159	|PDGFRB|CD140B|PDGF-R-beta|PDGFR1|PDGFR|JTK12|	9606	regulated
UAGGUUAUCCGUGUUGCCUUCG	miR-154	5159	|PDGFRB|CD140B|PDGF-R-beta|PDGFR1|PDGFR|JTK12|	9606	regulated
UUGGUCCCCUUCAACCAGCUGU	miR-133a	18596	|Pdgfrb|CD140b|	10090	regulated
AGCUGGUGUUGUGAAUC	miR-138	18596	|Pdgfrb|CD140b|	10090	regulated
UAGGUUAUCCGUGUUGCCUUCG	miR-154	18596	|Pdgfrb|CD140b|	10090	regulated
UUGGUCCCCUUCAACCAGCUGU	miR-133a	291568	|LOC291568|	10116	regulated
AGCUGGUGUUGUGAAUC	miR-138	291568	|LOC291568|	10116	regulated
UAGGUUAUCCGUGUUGCCUUCG	miR-154	291568	|LOC291568|	10116	regulated
CAGUGCAAUAGUAUUGUCAAAGC	miR-301	107435	|Hat1|	10090	regulated
CAGUGCAAUAGUAUUGUCAAAGC	miR-301	296501	|LOC296501|	10116	regulated
UUGGUCCCCUUCAACCAGCUGU	miR-133a	4924	|NUCB1|NUC|	9606	regulated
UUGGUCCCCUUCAACCAGCUGU	miR-133a	18220	|Nucb|MTEST82|	10090	regulated
UUGGUCCCCUUCAACCAGCUGU	miR-133a	84595	|Nucb|	10116	regulated
UGUAACAGCAACUCCAUGUGGA	miR-194	10657	|KHDRBS1|Sam68|p62|	9606	regulated
UGUAACAGCAACUCCAUGUGGA	miR-194	20218	|Khdrbs1|p62|	10090	regulated
UGUAACAGCAACUCCAUGUGGA	miR-194	117268	|Sam68|P62|	10116	regulated
UUCCCUUUGUCAUCCUUCGCCU	miR-211	11031	|RAB31|Rab22B|	9606	regulated
UUCCCUUUGUCAUCCUUCGCCU	miR-211	106572	|1700093E07Rik|	10090	regulated
UUCCCUUUGUCAUCCUUCGCCU	miR-211	246324	|Rab0|	10116	regulated
AUCACAUUGCCAGGGAUUUCC	miR-23a	54815	|p66alpha|FLJ20085|	9606	regulated
AGCUGGUGUUGUGAAUC	miR-138	54815	|p66alpha|FLJ20085|	9606	regulated
UUGGUCCCCUUCAACCAGCUGU	miR-133a	54815	|p66alpha|FLJ20085|	9606	regulated
AUCACAUUGCCAGGGAUUUCC	miR-23a	234366	|BC031407|MGC29315|MGC36975|	10090	regulated
AGCUGGUGUUGUGAAUC	miR-138	234366	|BC031407|MGC29315|MGC36975|	10090	regulated
UUGGUCCCCUUCAACCAGCUGU	miR-133a	234366	|BC031407|MGC29315|MGC36975|	10090	regulated
AUCACAUUGCCAGGGAUUUCC	miR-23a	290669	|LOC290669|	10116	regulated
AGCUGGUGUUGUGAAUC	miR-138	290669	|LOC290669|	10116	regulated
UUGGUCCCCUUCAACCAGCUGU	miR-133a	290669	|LOC290669|	10116	regulated
UGGAAGACUAGUGAUUUUGUUG	miR-7	223082	|ZNRF2|	9606	regulated
UUGCAUAUGUAGGAUGUCCCAU	miR-448	223082	|ZNRF2|	9606	regulated
UAAUCUCAGCUGGCAACUGUG	miR-216	223082	|ZNRF2|	9606	regulated
UUGGUCCCCUUCAACCAGCUGU	miR-133a	223082	|ZNRF2|	9606	regulated
CAGUGCAAUAGUAUUGUCAAAGC	miR-301	223082	|ZNRF2|	9606	regulated
UAGCACCAUUUGAAAUCGGU	miR-29c	223082	|ZNRF2|	9606	regulated
UUGCAUAGUCACAAAAGUGA	miR-153	223082	|ZNRF2|	9606	regulated
UGGAAGACUAGUGAUUUUGUUG	miR-7	387524	|D6Ertd365e|Znrf2|	10090	regulated
UUGCAUAUGUAGGAUGUCCCAU	miR-448	387524	|D6Ertd365e|Znrf2|	10090	regulated
UAAUCUCAGCUGGCAACUGUG	miR-216	387524	|D6Ertd365e|Znrf2|	10090	regulated
UUGGUCCCCUUCAACCAGCUGU	miR-133a	387524	|D6Ertd365e|Znrf2|	10090	regulated
CAGUGCAAUAGUAUUGUCAAAGC	miR-301	387524	|D6Ertd365e|Znrf2|	10090	regulated
UAGCACCAUUUGAAAUCGGU	miR-29c	387524	|D6Ertd365e|Znrf2|	10090	regulated
UUGCAUAGUCACAAAAGUGA	miR-153	387524	|D6Ertd365e|Znrf2|	10090	regulated
UGGAAGACUAGUGAUUUUGUUG	miR-7	362367	|LOC362367|	10116	regulated
UUGCAUAUGUAGGAUGUCCCAU	miR-448	362367	|LOC362367|	10116	regulated
UAAUCUCAGCUGGCAACUGUG	miR-216	362367	|LOC362367|	10116	regulated
UUGGUCCCCUUCAACCAGCUGU	miR-133a	362367	|LOC362367|	10116	regulated
CAGUGCAAUAGUAUUGUCAAAGC	miR-301	362367	|LOC362367|	10116	regulated
UAGCACCAUUUGAAAUCGGU	miR-29c	362367	|LOC362367|	10116	regulated
UUGCAUAGUCACAAAAGUGA	miR-153	362367	|LOC362367|	10116	regulated
AGUGGUUUUACCCUAUGGUAG	miR-140	4322	|MMP13|CLG3|	9606	regulated
AGUGGUUUUACCCUAUGGUAG	miR-140	17386	|Mmp13|MMP-13|	10090	regulated
AGUGGUUUUACCCUAUGGUAG	miR-140	171052	|Mmp13|	10116	regulated
UGUAAACAUCCUUGACUGGA	miR-30e	8289	|ARID1A|P270|BAF250|B120|C1orf4|SMARCF1|BM029|	9606	regulated
UACAGUAUAGAUGAUGUACUAG	miR-144	8289	|ARID1A|P270|BAF250|B120|C1orf4|SMARCF1|BM029|	9606	regulated
CAGUGCAAUGUUAAAAGGGCAU	miR-130a	8289	|ARID1A|P270|BAF250|B120|C1orf4|SMARCF1|BM029|	9606	regulated
CAGUGCAAUAGUAUUGUCAAAGC	miR-301	8289	|ARID1A|P270|BAF250|B120|C1orf4|SMARCF1|BM029|	9606	regulated
UGUAAACAUCCUUGACUGGA	miR-30e	93760	|Arid1a|Osa1|	10090	regulated
UACAGUAUAGAUGAUGUACUAG	miR-144	93760	|Arid1a|Osa1|	10090	regulated
CAGUGCAAUGUUAAAAGGGCAU	miR-130a	93760	|Arid1a|Osa1|	10090	regulated
CAGUGCAAUAGUAUUGUCAAAGC	miR-301	93760	|Arid1a|Osa1|	10090	regulated
UGUAAACAUCCUUGACUGGA	miR-30e	297867	|LOC297867|	10116	regulated
UACAGUAUAGAUGAUGUACUAG	miR-144	297867	|LOC297867|	10116	regulated
CAGUGCAAUGUUAAAAGGGCAU	miR-130a	297867	|LOC297867|	10116	regulated
CAGUGCAAUAGUAUUGUCAAAGC	miR-301	297867	|LOC297867|	10116	regulated
UAAUGCCCCUAAAAAUCCUUAU	miR-365	7832	|BTG2|TIS21|PC3|	9606	regulated
UUGGUCCCCUUCAACCAGCUGU	miR-133a	7832	|BTG2|TIS21|PC3|	9606	regulated
UAAUGCCCCUAAAAAUCCUUAU	miR-365	12227	|Btg2|Pc3|TIS21|	10090	regulated
UUGGUCCCCUUCAACCAGCUGU	miR-133a	12227	|Btg2|Pc3|TIS21|	10090	regulated
UAAUGCCCCUAAAAAUCCUUAU	miR-365	29619	|Btg2|PC3|Tis21|	10116	regulated
UUGGUCCCCUUCAACCAGCUGU	miR-133a	29619	|Btg2|PC3|Tis21|	10116	regulated
UGGAAUGUAAGGAAGUGUGUGG	miR-206	4069	|LYZ|	9606	regulated
UGGAAUGUAAGGAAGUGUGUGG	miR-206	17110	|Lzp-s|	10090	regulated
UGGAAUGUAAGGAAGUGUGUGG	miR-206	17105	|Lyzs|Lzm|Lzp|Lys|	10090	regulated
UGGAAUGUAAGGAAGUGUGUGG	miR-206	25211	|Lyz|Lysz|	10116	regulated
UAGCACCAUUUGAAAUCGGU	miR-29c	4023	|LPL|LIPD|	9606	regulated
UAGCACCAUUUGAAAUCGGU	miR-29c	16956	|Lpl|	10090	regulated
UAGCACCAUUUGAAAUCGGU	miR-29c	24539	|Lpl|	10116	regulated
UGUAAACAUCCUACACUCUCAGC	miR-30c	1490	|CTGF|NOV2|CCN2|IGFBP8|	9606	regulated
UUGGUCCCCUUCAACCAGCUGU	miR-133a	1490	|CTGF|NOV2|CCN2|IGFBP8|	9606	regulated
UGUAAACAUCCUACACUCUCAGC	miR-30c	14219	|Ctgf|Hcs24|	10090	regulated
UUGGUCCCCUUCAACCAGCUGU	miR-133a	14219	|Ctgf|Hcs24|	10090	regulated
UGUAAACAUCCUACACUCUCAGC	miR-30c	64032	|Ctgf|	10116	regulated
UUGGUCCCCUUCAACCAGCUGU	miR-133a	64032	|Ctgf|	10116	regulated
UUGGUCCCCUUCAACCAGCUGU	miR-133a	6274	|S100A3|S100E|	9606	regulated
UUGGUCCCCUUCAACCAGCUGU	miR-133a	20197	|S100a3|	10090	regulated
UUGGUCCCCUUCAACCAGCUGU	miR-133a	114216	|S100a3|	10116	regulated
UUGGUCCCCUUCAACCAGCUGU	miR-133a	7039	|TGFA|	9606	regulated
UAGGUAGUUUCCUGUUGUUGG	miR-196b	7039	|TGFA|	9606	regulated
UAGCUUAUCAGACUGAUGUUGA	miR-21	7039	|TGFA|	9606	regulated
UUGGUCCCCUUCAACCAGCUGU	miR-133a	21802	|Tgfa|	10090	regulated
UAGGUAGUUUCCUGUUGUUGG	miR-196b	21802	|Tgfa|	10090	regulated
UAGCUUAUCAGACUGAUGUUGA	miR-21	21802	|Tgfa|	10090	regulated
UUGGUCCCCUUCAACCAGCUGU	miR-133a	24827	|Tgfa|RATTGFAA|TGFAA|	10116	regulated
UAGGUAGUUUCCUGUUGUUGG	miR-196b	24827	|Tgfa|RATTGFAA|TGFAA|	10116	regulated
UAGCUUAUCAGACUGAUGUUGA	miR-21	24827	|Tgfa|RATTGFAA|TGFAA|	10116	regulated
UUGGUCCCCUUCAACCAGCUGU	miR-133a	9590	|AKAP12|AKAP250|	9606	regulated
UUGGUCCCCUUCAACCAGCUGU	miR-133a	83397	|Akap12|SSeCKS|	10090	regulated
UUGGUCCCCUUCAACCAGCUGU	miR-133a	83425	|Akap12|	10116	regulated
UGUAACAGCAACUCCAUGUGGA	miR-194	8842	|PROM1|CD133|PROML1|AC133|	9606	regulated
UUGGUCCCCUUCAACCAGCUGU	miR-133a	8842	|PROM1|CD133|PROML1|AC133|	9606	regulated
UGUAACAGCAACUCCAUGUGGA	miR-194	19126	|Prom1|Prom|AC133|CD133|Proml1|	10090	regulated
UUGGUCCCCUUCAACCAGCUGU	miR-133a	19126	|Prom1|Prom|AC133|CD133|Proml1|	10090	regulated
UGUAACAGCAACUCCAUGUGGA	miR-194	60357	|Prom|	10116	regulated
UUGGUCCCCUUCAACCAGCUGU	miR-133a	60357	|Prom|	10116	regulated
CAACGGAAUCCCAAAAGCAGCU	miR-191	55167	|FLJ10546|KIAA1585|	9606	regulated
CAACGGAAUCCCAAAAGCAGCU	miR-191	77853	|Msl2|	10090	regulated
CAACGGAAUCCCAAAAGCAGCU	miR-191	315959	|LOC315959|	10116	regulated
UUCCCUUUGUCAUCCUUCGCCU	miR-211	1901	|EDG1|D1S3362|ECGF1|CHEDG1|S1PR1|	9606	regulated
UUCCCUUUGUCAUCCUUCGCCU	miR-211	13609	|Edg1|IpB1|lpB1|S1P1|	10090	regulated
UUCCCUUUGUCAUCCUUCGCCU	miR-211	29733	|Edg1|	10116	regulated
CAGUGCAAUAGUAUUGUCAAAGC	miR-301	2152	|F3|TFA|CD142|TF|	9606	regulated
CAGUGCAAUAGUAUUGUCAAAGC	miR-301	14066	|F3|TF|CD142|	10090	regulated
CAGUGCAAUAGUAUUGUCAAAGC	miR-301	25584	|F3|	10116	regulated
AGCUGGUGUUGUGAAUC	miR-138	3625	|INHBB|	9606	regulated
AGCUGGUGUUGUGAAUC	miR-138	16324	|Inhbb|	10090	regulated
AGCUGGUGUUGUGAAUC	miR-138	25196	|Inhbb|	10116	regulated
UUGGUCCCCUUCAACCAGCUGU	miR-133a	5228	|PGF|PLGF|PlGF-2|	9606	regulated
UUGGUCCCCUUCAACCAGCUGU	miR-133a	18654	|Pgf|Plgf|	10090	regulated
UUGGUCCCCUUCAACCAGCUGU	miR-133a	94203	|Pgf|Plgf|	10116	regulated
UUGGUCCCCUUCAACCAGCUGU	miR-133a	254263	|MGC50896|	9606	regulated
UUGGUCCCCUUCAACCAGCUGU	miR-133a	12794	|Cnil|	10090	regulated
UUGGUCCCCUUCAACCAGCUGU	miR-133a	361705	|LOC361705|	10116	regulated
UUCCCUUUGUCAUCCUUCGCCU	miR-211	51366	|EDD|KIAA0896|HYD|DD5|	9606	regulated
UUCCCUUUGUCAUCCUUCGCCU	miR-211	70790	|4432411E13Rik|D030042K14|mKIAA0896|	10090	regulated
UUCCCUUUGUCAUCCUUCGCCU	miR-211	117060	|dd5|	10116	regulated
UUGGUCCCCUUCAACCAGCUGU	miR-133a	26012	|NELF|	9606	regulated
AGCUGGUGUUGUGAAUC	miR-138	26012	|NELF|	9606	regulated
UUGGUCCCCUUCAACCAGCUGU	miR-133a	56876	|Nelf|	10090	regulated
AGCUGGUGUUGUGAAUC	miR-138	56876	|Nelf|	10090	regulated
UUGGUCCCCUUCAACCAGCUGU	miR-133a	117536	|Nelf|Jac|	10116	regulated
AGCUGGUGUUGUGAAUC	miR-138	117536	|Nelf|Jac|	10116	regulated
CAGUGCAAUAGUAUUGUCAAAGC	miR-301	29969	|HIC|	9606	regulated
CAGUGCAAUAGUAUUGUCAAAGC	miR-301	16543	|Kdt1|	10090	regulated
CAGUGCAAUAGUAUUGUCAAAGC	miR-301	362325	|LOC362325|	10116	regulated
UUGGUCCCCUUCAACCAGCUGU	miR-133a	134147	|LOC134147|	9606	regulated
UUGGUCCCCUUCAACCAGCUGU	miR-133a	69574	|2310016A09Rik|	10090	regulated
UUGGUCCCCUUCAACCAGCUGU	miR-133a	310201	|LOC310201|	10116	regulated
UUGGUCCCCUUCAACCAGCUGU	miR-133a	64223	|GBL|	9606	regulated
CAGUGCAAUGUUAAAAGGGCAU	miR-130a	6857	|SYT1|P65|SVP65|SYT|	9606	regulated
UGGAAGACUAGUGAUUUUGUUG	miR-7	6857	|SYT1|P65|SVP65|SYT|	9606	regulated
CAGUGCAAUGUUAAAAGGGCAU	miR-130a	20979	|Syt1|	10090	regulated
UGGAAGACUAGUGAUUUUGUUG	miR-7	20979	|Syt1|	10090	regulated
CAGUGCAAUGUUAAAAGGGCAU	miR-130a	25716	|Syt1|P65|	10116	regulated
UGGAAGACUAGUGAUUUUGUUG	miR-7	25716	|Syt1|P65|	10116	regulated
UUGGUCCCCUUCAACCAGCUGU	miR-133a	56716	|Gbl|	10090	regulated
UUGGUCCCCUUCAACCAGCUGU	miR-133a	64226	|Gbl|	10116	regulated
UUGGUCCCCUUCAACCAGCUGU	miR-133a	2063	|NR2F6|EAR2|ERBAL2|EAR-2|	9606	regulated
UUGGUCCCCUUCAACCAGCUGU	miR-133a	13864	|Nr2f6|EAR2|COUP-TF3|	10090	regulated
UUGGUCCCCUUCAACCAGCUGU	miR-133a	245980	|Nr2f6|	10116	regulated
UUGGUCCCCUUCAACCAGCUGU	miR-133a	55210	|ATAD3A|FLJ10709|	9606	regulated
UUCCCUUUGUCAUCCUUCGCCU	miR-211	55210	|ATAD3A|FLJ10709|	9606	regulated
UUGGUCCCCUUCAACCAGCUGU	miR-133a	83858	|ATAD3B|TOB3|KIAA1273|	9606	regulated
UUCCCUUUGUCAUCCUUCGCCU	miR-211	83858	|ATAD3B|TOB3|KIAA1273|	9606	regulated
UUGGUCCCCUUCAACCAGCUGU	miR-133a	108888	|Atad3a|Tob3|	10090	regulated
UUCCCUUUGUCAUCCUUCGCCU	miR-211	108888	|Atad3a|Tob3|	10090	regulated
UUGGUCCCCUUCAACCAGCUGU	miR-133a	298682	|LOC298682|	10116	regulated
UUCCCUUUGUCAUCCUUCGCCU	miR-211	298682	|LOC298682|	10116	regulated
AUCACAUUGCCAGGGAUUUCC	miR-23a	2891	|GRIA2|GLUR2|HBGR2|GLURB|	9606	regulated
AUCACAUUGCCAGGGAUUUCC	miR-23a	14800	|Gria2|GluR-B|	10090	regulated
AUCACAUUGCCAGGGAUUUCC	miR-23a	29627	|Gria2|	10116	regulated
UAAUCUCAGCUGGCAACUGUG	miR-216	2926	|GRSF1|	9606	regulated
UAAUCUCAGCUGGCAACUGUG	miR-216	231413	|Grsf1|B130010H02|	10090	regulated
UAAUCUCAGCUGGCAACUGUG	miR-216	305256	|LOC305256|	10116	regulated
CAACGGAAUCCCAAAAGCAGCU	miR-191	51092	|CGI-40|	9606	regulated
AGCUGGUGUUGUGAAUC	miR-138	51092	|CGI-40|	9606	regulated
CAACGGAAUCCCAAAAGCAGCU	miR-191	214597	|BC023957|MGC36407|MGC58967|B930096O19|	10090	regulated
AGCUGGUGUUGUGAAUC	miR-138	214597	|BC023957|MGC36407|MGC58967|B930096O19|	10090	regulated
CAACGGAAUCCCAAAAGCAGCU	miR-191	315617	|LOC315617|	10116	regulated
AGCUGGUGUUGUGAAUC	miR-138	315617	|LOC315617|	10116	regulated
UUGCAUAUGUAGGAUGUCCCAU	miR-448	6574	|SLC20A1|GLVR1|PIT1|	9606	regulated
AUCACAUUGCCAGGGAUUUCC	miR-23a	6574	|SLC20A1|GLVR1|PIT1|	9606	regulated
UUGCAUAUGUAGGAUGUCCCAU	miR-448	20515	|Slc20a1|	10090	regulated
AUCACAUUGCCAGGGAUUUCC	miR-23a	20515	|Slc20a1|	10090	regulated
UUGCAUAUGUAGGAUGUCCCAU	miR-448	81826	|Slc20a1|PiT-1|	10116	regulated
AUCACAUUGCCAGGGAUUUCC	miR-23a	81826	|Slc20a1|PiT-1|	10116	regulated
UUGGUCCCCUUCAACCAGCUGU	miR-133a	3751	|KCND2|KIAA1044|KV4.2|RK5|	9606	regulated
CAGUGCAAUGUUAAAAGGGCAU	miR-130a	3751	|KCND2|KIAA1044|KV4.2|RK5|	9606	regulated
UUGGUCCCCUUCAACCAGCUGU	miR-133a	16508	|Kcnd2|Kv4.2|mKIAA1044|	10090	regulated
CAGUGCAAUGUUAAAAGGGCAU	miR-130a	16508	|Kcnd2|Kv4.2|mKIAA1044|	10090	regulated
UUGGUCCCCUUCAACCAGCUGU	miR-133a	65180	|Kcnd2|Kv4.2|	10116	regulated
CAGUGCAAUGUUAAAAGGGCAU	miR-130a	65180	|Kcnd2|Kv4.2|	10116	regulated
UGGAAGACUAGUGAUUUUGUUG	miR-7	51380	|CSAD|CSD|PCAP|	9606	regulated
UGGAAGACUAGUGAUUUUGUUG	miR-7	246277	|Csad|Csd|	10090	regulated
UGGAAGACUAGUGAUUUUGUUG	miR-7	60356	|Csad|	10116	regulated
UUGGUCCCCUUCAACCAGCUGU	miR-133a	2582	|GALE|	9606	regulated
UUGGUCCCCUUCAACCAGCUGU	miR-133a	74246	|Gale|	10090	regulated
UUGGUCCCCUUCAACCAGCUGU	miR-133a	114860	|Gale|	10116	regulated
UUUUUGCGAUGUGUUCCUAAUA	miR-450	5997	|RGS2|G0S8|	9606	regulated
UUUUUGCGAUGUGUUCCUAAUA	miR-450	19735	|Rgs2|GOS8|	10090	regulated
UUUUUGCGAUGUGUUCCUAAUA	miR-450	84583	|Rgs2|	10116	regulated
UUGCAUAGUCACAAAAGUGA	miR-153	3037	|HAS2|	9606	regulated
CAGUGCAAUAGUAUUGUCAAAGC	miR-301	3037	|HAS2|	9606	regulated
AUCACAUUGCCAGGGAUUUCC	miR-23a	3037	|HAS2|	9606	regulated
UUGCAUAGUCACAAAAGUGA	miR-153	15117	|Has2|	10090	regulated
CAGUGCAAUAGUAUUGUCAAAGC	miR-301	15117	|Has2|	10090	regulated
AUCACAUUGCCAGGGAUUUCC	miR-23a	15117	|Has2|	10090	regulated
UUGCAUAGUCACAAAAGUGA	miR-153	25694	|Has2|	10116	regulated
CAGUGCAAUAGUAUUGUCAAAGC	miR-301	25694	|Has2|	10116	regulated
AUCACAUUGCCAGGGAUUUCC	miR-23a	25694	|Has2|	10116	regulated
AUAAGACGAGCAAAAAGCUUGU	miR-208	23414	|ZFPM2|hFOG-2|FOG2|	9606	regulated
UUGCAUAGUCACAAAAGUGA	miR-153	23414	|ZFPM2|hFOG-2|FOG2|	9606	regulated
CAGUGCAAUGUUAAAAGGGCAU	miR-130a	23414	|ZFPM2|hFOG-2|FOG2|	9606	regulated
CAGUGCAAUAGUAUUGUCAAAGC	miR-301	23414	|ZFPM2|hFOG-2|FOG2|	9606	regulated
AUAAGACGAGCAAAAAGCUUGU	miR-208	22762	|Zfpm2|FOG-2|FOG2|	10090	regulated
UUGCAUAGUCACAAAAGUGA	miR-153	22762	|Zfpm2|FOG-2|FOG2|	10090	regulated
CAGUGCAAUGUUAAAAGGGCAU	miR-130a	22762	|Zfpm2|FOG-2|FOG2|	10090	regulated
CAGUGCAAUAGUAUUGUCAAAGC	miR-301	22762	|Zfpm2|FOG-2|FOG2|	10090	regulated
AUAAGACGAGCAAAAAGCUUGU	miR-208	314930	|Zfpm2|FOG-2|	10116	regulated
UUGCAUAGUCACAAAAGUGA	miR-153	314930	|Zfpm2|FOG-2|	10116	regulated
CAGUGCAAUGUUAAAAGGGCAU	miR-130a	314930	|Zfpm2|FOG-2|	10116	regulated
CAGUGCAAUAGUAUUGUCAAAGC	miR-301	314930	|Zfpm2|FOG-2|	10116	regulated
UAAUCUCAGCUGGCAACUGUG	miR-216	51705	|EMCN|EMCN2|	9606	regulated
UAGGUAGUUUCAUGUUGUUGG	miR-196a	51705	|EMCN|EMCN2|	9606	regulated
AGUGGUUUUACCCUAUGGUAG	miR-140	51705	|EMCN|EMCN2|	9606	regulated
UUGGUCCCCUUCAACCAGCUGU	miR-133a	51705	|EMCN|EMCN2|	9606	regulated
UAAUCUCAGCUGGCAACUGUG	miR-216	59308	|Emcn|Muc14|	10090	regulated
UAGGUAGUUUCAUGUUGUUGG	miR-196a	59308	|Emcn|Muc14|	10090	regulated
AGUGGUUUUACCCUAUGGUAG	miR-140	59308	|Emcn|Muc14|	10090	regulated
UUGGUCCCCUUCAACCAGCUGU	miR-133a	59308	|Emcn|Muc14|	10090	regulated
UAAUCUCAGCUGGCAACUGUG	miR-216	295490	|LOC295490|	10116	regulated
UAGGUAGUUUCAUGUUGUUGG	miR-196a	295490	|LOC295490|	10116	regulated
AGUGGUUUUACCCUAUGGUAG	miR-140	295490	|LOC295490|	10116	regulated
UUGGUCCCCUUCAACCAGCUGU	miR-133a	295490	|LOC295490|	10116	regulated
UAGCACCAUUUGAAAUCGGU	miR-29c	51444	|RNF138|STRIN|HSD-4|MGC8758|	9606	regulated
UGGAAUGUAAGGAAGUGUGUGG	miR-206	51444	|RNF138|STRIN|HSD-4|MGC8758|	9606	regulated
UGUAACAGCAACUCCAUGUGGA	miR-194	51444	|RNF138|STRIN|HSD-4|MGC8758|	9606	regulated
UAGCACCAUUUGAAAUCGGU	miR-29c	56515	|Rnf138|Trif|Trif-d|STRIN|	10090	regulated
UGGAAUGUAAGGAAGUGUGUGG	miR-206	56515	|Rnf138|Trif|Trif-d|STRIN|	10090	regulated
UGUAACAGCAACUCCAUGUGGA	miR-194	56515	|Rnf138|Trif|Trif-d|STRIN|	10090	regulated
UAGCACCAUUUGAAAUCGGU	miR-29c	94196	|Trif-pending|Rsd4|Trif|	10116	regulated
UGGAAUGUAAGGAAGUGUGUGG	miR-206	94196	|Trif-pending|Rsd4|Trif|	10116	regulated
UGUAACAGCAACUCCAUGUGGA	miR-194	94196	|Trif-pending|Rsd4|Trif|	10116	regulated
UUGGUCCCCUUCAACCAGCUGU	miR-133a	22985	|ACIN1|KIAA0670|ACN|ACINUS|	9606	regulated
UUCCCUUUGUCAUCCUUCGCCU	miR-211	22985	|ACIN1|KIAA0670|ACN|ACINUS|	9606	regulated
UUGGUCCCCUUCAACCAGCUGU	miR-133a	56215	|Acin1|acinusS|acinusL|ACN|mKIAA0670|	10090	regulated
UUCCCUUUGUCAUCCUUCGCCU	miR-211	56215	|Acin1|acinusS|acinusL|ACN|mKIAA0670|	10090	regulated
UUGGUCCCCUUCAACCAGCUGU	miR-133a	305884	|LOC305884|	10116	regulated
UUCCCUUUGUCAUCCUUCGCCU	miR-211	305884	|LOC305884|	10116	regulated
UGGAAGACUAGUGAUUUUGUUG	miR-7	4854	|NOTCH3|CADASIL|CASIL|	9606	regulated
UGGAAGACUAGUGAUUUUGUUG	miR-7	18131	|Notch3|	10090	regulated
UGGAAGACUAGUGAUUUUGUUG	miR-7	56761	|Notch3|	10116	regulated
UGUAAACAUCCUACACUCUCAGC	miR-30c	687	|BTEB1|KLF9|BTEB|	9606	regulated
UUCCCUUUGUCAUCCUUCGCCU	miR-211	687	|BTEB1|KLF9|BTEB|	9606	regulated
AGUGGUUUUACCCUAUGGUAG	miR-140	687	|BTEB1|KLF9|BTEB|	9606	regulated
UGUAAACAUCCUACACUCUCAGC	miR-30c	16601	|Bteb1|BTEB-1|	10090	regulated
UUCCCUUUGUCAUCCUUCGCCU	miR-211	16601	|Bteb1|BTEB-1|	10090	regulated
AGUGGUUUUACCCUAUGGUAG	miR-140	16601	|Bteb1|BTEB-1|	10090	regulated
UGUAAACAUCCUACACUCUCAGC	miR-30c	117560	|Klf9|Bteb|Bteb1|	10116	regulated
UUCCCUUUGUCAUCCUUCGCCU	miR-211	117560	|Klf9|Bteb|Bteb1|	10116	regulated
AGUGGUUUUACCCUAUGGUAG	miR-140	117560	|Klf9|Bteb|Bteb1|	10116	regulated
AACAUUCAACCUGUCGGUGAGU	miR-181c	3398	|ID2|MGC26389|ID2A|ID2H|	9606	regulated
AACAUUCAACCUGUCGGUGAGU	miR-181c	15902	|Idb2|Id2|	10090	regulated
AACAUUCAACCUGUCGGUGAGU	miR-181c	25587	|Id2|	10116	regulated
UGGAAGACUAGUGAUUUUGUUG	miR-7	4247	|MGAT2|GLCNACTII|GNT2|CDGS2|GNT-II|	9606	regulated
UGGAAGACUAGUGAUUUUGUUG	miR-7	217664	|Mgat2|GNT2|CDGS2|GNT-II|GLCNACTII|MGC37173|	10090	regulated
UGGAAGACUAGUGAUUUUGUUG	miR-7	94273	|Mgat2|Gnt2|	10116	regulated
UUGGUCCCCUUCAACCAGCUGU	miR-133a	54888	|FLJ20303|	9606	regulated
UUGGUCCCCUUCAACCAGCUGU	miR-133a	28114	|D13Wsu123e|	10090	regulated
UUGGUCCCCUUCAACCAGCUGU	miR-133a	361191	|LOC361191|	10116	regulated
UUGGUCCCCUUCAACCAGCUGU	miR-133a	91	|ACVR1B|ACTRIB|ACVRLK4|ALK4|SKR2|	9606	regulated
UUGGUCCCCUUCAACCAGCUGU	miR-133a	11479	|Acvr1b|ActR-IB|6820432J04|SKR2|ActRIB|	10090	regulated
UUGGUCCCCUUCAACCAGCUGU	miR-133a	29381	|Acvr1b|Skr2|	10116	regulated
UGGAAGACUAGUGAUUUUGUUG	miR-7	4336	|MOBP|	9606	regulated
UUGCAUAUGUAGGAUGUCCCAU	miR-448	4336	|MOBP|	9606	regulated
AUCAUGAUGGGCUCCUCGGUGU	miR-433	4336	|MOBP|	9606	regulated
UAAUCUCAGCUGGCAACUGUG	miR-216	4336	|MOBP|	9606	regulated
UUCCCUUUGUCAUCCUUCGCCU	miR-211	4336	|MOBP|	9606	regulated
UGGAAUGUAAGGAAGUGUGUGG	miR-206	4336	|MOBP|	9606	regulated
UGGAAGACUAGUGAUUUUGUUG	miR-7	17433	|Mobp|	10090	regulated
UUGCAUAUGUAGGAUGUCCCAU	miR-448	17433	|Mobp|	10090	regulated
AUCAUGAUGGGCUCCUCGGUGU	miR-433	17433	|Mobp|	10090	regulated
UAAUCUCAGCUGGCAACUGUG	miR-216	17433	|Mobp|	10090	regulated
UUCCCUUUGUCAUCCUUCGCCU	miR-211	17433	|Mobp|	10090	regulated
UGGAAUGUAAGGAAGUGUGUGG	miR-206	17433	|Mobp|	10090	regulated
UGGAAGACUAGUGAUUUUGUUG	miR-7	360443	|LOC360443|	10116	regulated
UUGCAUAUGUAGGAUGUCCCAU	miR-448	360443	|LOC360443|	10116	regulated
AUCAUGAUGGGCUCCUCGGUGU	miR-433	360443	|LOC360443|	10116	regulated
UAAUCUCAGCUGGCAACUGUG	miR-216	360443	|LOC360443|	10116	regulated
UUCCCUUUGUCAUCCUUCGCCU	miR-211	360443	|LOC360443|	10116	regulated
UGGAAUGUAAGGAAGUGUGUGG	miR-206	360443	|LOC360443|	10116	regulated
UUGGUCCCCUUCAACCAGCUGU	miR-133a	81544	|PP1665|	9606	regulated
UUGGUCCCCUUCAACCAGCUGU	miR-133a	233552	|BC024955|MGC37148|MGC31332|	10090	regulated
UUGGUCCCCUUCAACCAGCUGU	miR-133a	308850	|LOC308850|	10116	regulated
UGUAACAGCAACUCCAUGUGGA	miR-194	6868	|ADAM17|CD156b|TACE|cSVP|	9606	regulated
UGUAACAGCAACUCCAUGUGGA	miR-194	11491	|Adam17|CD156b|	10090	regulated
UGUAACAGCAACUCCAUGUGGA	miR-194	57027	|Adam17|TACE|	10116	regulated
UGUAACAGCAACUCCAUGUGGA	miR-194	9265	|PSCD3|GRP1|ARNO3|	9606	regulated
UUGGUCCCCUUCAACCAGCUGU	miR-133a	9265	|PSCD3|GRP1|ARNO3|	9606	regulated
UGUAACAGCAACUCCAUGUGGA	miR-194	19159	|Pscd3|Grp1|	10090	regulated
UUGGUCCCCUUCAACCAGCUGU	miR-133a	19159	|Pscd3|Grp1|	10090	regulated
UGUAACAGCAACUCCAUGUGGA	miR-194	116693	|Pscd3|Sec7|	10116	regulated
UUGGUCCCCUUCAACCAGCUGU	miR-133a	116693	|Pscd3|Sec7|	10116	regulated
UUGCAUAUGUAGGAUGUCCCAU	miR-448	22943	|DKK1|SK|DKK-1|	9606	regulated
UUGCAUAUGUAGGAUGUCCCAU	miR-448	13380	|Dkk1|mdkk-1|	10090	regulated
UUGCAUAUGUAGGAUGUCCCAU	miR-448	293897	|LOC293897|	10116	regulated
UGGAAGACUAGUGAUUUUGUUG	miR-7	4212	|MEIS2|MRG1|HsT18361|MGC2820|	9606	regulated
UUUUUGCGAUGUGUUCCUAAUA	miR-450	4212	|MEIS2|MRG1|HsT18361|MGC2820|	9606	regulated
GUGAAAUGUUUAGGACCACUAG	miR-203	4212	|MEIS2|MRG1|HsT18361|MGC2820|	9606	regulated
UGUAACAGCAACUCCAUGUGGA	miR-194	4212	|MEIS2|MRG1|HsT18361|MGC2820|	9606	regulated
AGCUGGUGUUGUGAAUC	miR-138	4212	|MEIS2|MRG1|HsT18361|MGC2820|	9606	regulated
UGGAAGACUAGUGAUUUUGUUG	miR-7	17536	|Mrg1|Meis2|	10090	regulated
UUUUUGCGAUGUGUUCCUAAUA	miR-450	17536	|Mrg1|Meis2|	10090	regulated
GUGAAAUGUUUAGGACCACUAG	miR-203	17536	|Mrg1|Meis2|	10090	regulated
UGUAACAGCAACUCCAUGUGGA	miR-194	17536	|Mrg1|Meis2|	10090	regulated
AGCUGGUGUUGUGAAUC	miR-138	17536	|Mrg1|Meis2|	10090	regulated
UGGAAGACUAGUGAUUUUGUUG	miR-7	311311	|LOC311311|	10116	regulated
UUUUUGCGAUGUGUUCCUAAUA	miR-450	311311	|LOC311311|	10116	regulated
GUGAAAUGUUUAGGACCACUAG	miR-203	311311	|LOC311311|	10116	regulated
UGUAACAGCAACUCCAUGUGGA	miR-194	311311	|LOC311311|	10116	regulated
AGCUGGUGUUGUGAAUC	miR-138	311311	|LOC311311|	10116	regulated
UGGAAGACUAGUGAUUUUGUUG	miR-7	64065	|PERP|PIGPC1|dJ496H19.1|THW|KRTCAP1|KCP1|	9606	regulated
UGGAAGACUAGUGAUUUUGUUG	miR-7	64058	|Perp|THW|KCP1|PIGPC1|KRTCAP1|	10090	regulated
UGGAAGACUAGUGAUUUUGUUG	miR-7	292949	|LOC292949|	10116	regulated
UUCCCUUUGUCAUCCUUCGCCU	miR-211	81618	|ITM2C|E25C|BRICD2C|BRI3|ITM3|E25|	9606	regulated
UUGGUCCCCUUCAACCAGCUGU	miR-133a	81618	|ITM2C|E25C|BRICD2C|BRI3|ITM3|E25|	9606	regulated
UUCCCUUUGUCAUCCUUCGCCU	miR-211	64294	|Itm2c|ITM3|BRI3|E25|E25C|	10090	regulated
UUGGUCCCCUUCAACCAGCUGU	miR-133a	64294	|Itm2c|ITM3|BRI3|E25|E25C|	10090	regulated
UUCCCUUUGUCAUCCUUCGCCU	miR-211	301575	|LOC301575|	10116	regulated
UUGGUCCCCUUCAACCAGCUGU	miR-133a	301575	|LOC301575|	10116	regulated
AGUGGUUUUACCCUAUGGUAG	miR-140	54407	|SLC38A2|ATA2|KIAA1382|SAT2|SNAT2|PRO1068|	9606	regulated
UGGAAUGUAAGGAAGUGUGUGG	miR-206	54407	|SLC38A2|ATA2|KIAA1382|SAT2|SNAT2|PRO1068|	9606	regulated
UGGAAGACUAGUGAUUUUGUUG	miR-7	54407	|SLC38A2|ATA2|KIAA1382|SAT2|SNAT2|PRO1068|	9606	regulated
UGUAACAGCAACUCCAUGUGGA	miR-194	54407	|SLC38A2|ATA2|KIAA1382|SAT2|SNAT2|PRO1068|	9606	regulated
AGUGGUUUUACCCUAUGGUAG	miR-140	67760	|Slc38a2|ATA2|SAT2|mKIAA1382|	10090	regulated
UGGAAUGUAAGGAAGUGUGUGG	miR-206	67760	|Slc38a2|ATA2|SAT2|mKIAA1382|	10090	regulated
UGGAAGACUAGUGAUUUUGUUG	miR-7	67760	|Slc38a2|ATA2|SAT2|mKIAA1382|	10090	regulated
UGUAACAGCAACUCCAUGUGGA	miR-194	67760	|Slc38a2|ATA2|SAT2|mKIAA1382|	10090	regulated
AGUGGUUUUACCCUAUGGUAG	miR-140	29642	|Slc38a2|Atrc2|Ata2|	10116	regulated
UGGAAUGUAAGGAAGUGUGUGG	miR-206	29642	|Slc38a2|Atrc2|Ata2|	10116	regulated
UGGAAGACUAGUGAUUUUGUUG	miR-7	29642	|Slc38a2|Atrc2|Ata2|	10116	regulated
UGUAACAGCAACUCCAUGUGGA	miR-194	29642	|Slc38a2|Atrc2|Ata2|	10116	regulated
UUCCCUUUGUCAUCCUUCGCCU	miR-211	9377	|COX5A|COX|VA|COX-VA|	9606	regulated
UUCCCUUUGUCAUCCUUCGCCU	miR-211	12858	|Cox5a|	10090	regulated
UUCCCUUUGUCAUCCUUCGCCU	miR-211	252934	|Cox5a|	10116	regulated
UUGGUCCCCUUCAACCAGCUGU	miR-133a	4668	|NAGA|GALB|D22S674|	9606	regulated
UUGGUCCCCUUCAACCAGCUGU	miR-133a	17939	|Naga|	10090	regulated
UUGGUCCCCUUCAACCAGCUGU	miR-133a	315165	|LOC315165|	10116	regulated
UUGGUCCCCUUCAACCAGCUGU	miR-133a	1728	|NQO1|NMOR1|DIA4|DHQU|QR1|DTD|NMORI|	9606	regulated
UUGGUCCCCUUCAACCAGCUGU	miR-133a	18104	|Nqo1|QR1|NMO1|	10090	regulated
UUGGUCCCCUUCAACCAGCUGU	miR-133a	24314	|Nqo1|Dia4|	10116	regulated
UUCCCUUUGUCAUCCUUCGCCU	miR-211	1889	|ECE1|ECE|	9606	regulated
UUCCCUUUGUCAUCCUUCGCCU	miR-211	230857	|Ece1|	10090	regulated
UUCCCUUUGUCAUCCUUCGCCU	miR-211	94204	|Ece1|Ece|	10116	regulated
UUGGUCCCCUUCAACCAGCUGU	miR-133a	6376	|CX3CL1|NTN|NTT|SCYD1|ABCD-3|CXC3C|CXC3|C3Xkine|	9606	regulated
UUGGUCCCCUUCAACCAGCUGU	miR-133a	20312	|Cx3cl1|CX3C|Cxc3|ABCD-3|	10090	regulated
UUGGUCCCCUUCAACCAGCUGU	miR-133a	89808	|Cx3cl1|Cx3c|Scyd1|	10116	regulated
UGUAAACAUCCUACACUCUCAGC	miR-30c	6643	|SNX2|MGC5204|	9606	regulated
UGUAAACAUCCUACACUCAGCU	miR-30b	6643	|SNX2|MGC5204|	9606	regulated
CAGUGCAAUAGUAUUGUCAAAGC	miR-301	6643	|SNX2|MGC5204|	9606	regulated
CAGUGCAAUGUUAAAAGGGCAU	miR-130a	6643	|SNX2|MGC5204|	9606	regulated
UGGAAUGUAAGGAAGUGUGUGG	miR-206	6643	|SNX2|MGC5204|	9606	regulated
UGUAAACAUCCUACACUCUCAGC	miR-30c	67804	|Snx2|	10090	regulated
UGUAAACAUCCUACACUCAGCU	miR-30b	67804	|Snx2|	10090	regulated
CAGUGCAAUAGUAUUGUCAAAGC	miR-301	67804	|Snx2|	10090	regulated
CAGUGCAAUGUUAAAAGGGCAU	miR-130a	67804	|Snx2|	10090	regulated
UGGAAUGUAAGGAAGUGUGUGG	miR-206	67804	|Snx2|	10090	regulated
UGUAAACAUCCUACACUCUCAGC	miR-30c	291464	|LOC291464|	10116	regulated
UGUAAACAUCCUACACUCAGCU	miR-30b	291464	|LOC291464|	10116	regulated
CAGUGCAAUAGUAUUGUCAAAGC	miR-301	291464	|LOC291464|	10116	regulated
CAGUGCAAUGUUAAAAGGGCAU	miR-130a	291464	|LOC291464|	10116	regulated
UGGAAUGUAAGGAAGUGUGUGG	miR-206	291464	|LOC291464|	10116	regulated
GUGCAUUGUAGUUGCAUUG	miR-33	8633	|UNC5C|UNC5H3|	9606	regulated
UUGGUCCCCUUCAACCAGCUGU	miR-133a	8633	|UNC5C|UNC5H3|	9606	regulated
GUGCAUUGUAGUUGCAUUG	miR-33	22253	|Unc5c|6030473H24|	10090	regulated
UUGGUCCCCUUCAACCAGCUGU	miR-133a	22253	|Unc5c|6030473H24|	10090	regulated
GUGCAUUGUAGUUGCAUUG	miR-33	362049	|LOC362049|	10116	regulated
UUGGUCCCCUUCAACCAGCUGU	miR-133a	362049	|LOC362049|	10116	regulated
CUGACCUAUGAAUUGACAGCC	miR-192	10565	|BIG1|ARFGEP1|P200|DKFZP434L057|	9606	regulated
UAGGUAGUUUCCUGUUGUUGG	miR-196b	10565	|BIG1|ARFGEP1|P200|DKFZP434L057|	9606	regulated
UAGGUAGUUUCAUGUUGUUGG	miR-196a	10565	|BIG1|ARFGEP1|P200|DKFZP434L057|	9606	regulated
CUGACCUAUGAAUUGACAGCC	miR-192	211673	|D130059B05Rik|Big1|	10090	regulated
UAGGUAGUUUCCUGUUGUUGG	miR-196b	211673	|D130059B05Rik|Big1|	10090	regulated
UAGGUAGUUUCAUGUUGUUGG	miR-196a	211673	|D130059B05Rik|Big1|	10090	regulated
CUGACCUAUGAAUUGACAGCC	miR-192	312915	|LOC312915|	10116	regulated
UAGGUAGUUUCCUGUUGUUGG	miR-196b	312915	|LOC312915|	10116	regulated
UAGGUAGUUUCAUGUUGUUGG	miR-196a	312915	|LOC312915|	10116	regulated
UUGGUCCCCUUCAACCAGCUGU	miR-133a	29115	|HCNGP|	9606	regulated
UUGGUCCCCUUCAACCAGCUGU	miR-133a	57230	|Hcngp|	10090	regulated
UUGGUCCCCUUCAACCAGCUGU	miR-133a	360662	|LOC360662|	10116	regulated
UGUAACAGCAACUCCAUGUGGA	miR-194	124925	|SEZ6|	9606	regulated
AGCUGGUGUUGUGAAUC	miR-138	124925	|SEZ6|	9606	regulated
UGUAACAGCAACUCCAUGUGGA	miR-194	20370	|Sez6|sez-6|	10090	regulated
AGCUGGUGUUGUGAAUC	miR-138	20370	|Sez6|sez-6|	10090	regulated
UGUAACAGCAACUCCAUGUGGA	miR-194	303273	|LOC303273|	10116	regulated
AGCUGGUGUUGUGAAUC	miR-138	303273	|LOC303273|	10116	regulated
UUCCCUUUGUCAUCCUUCGCCU	miR-211	2624	|GATA2|MGC2306|NFE1B|	9606	regulated
UACAGUAUAGAUGAUGUACUAG	miR-144	2624	|GATA2|MGC2306|NFE1B|	9606	regulated
UUCCCUUUGUCAUCCUUCGCCU	miR-211	14461	|Gata2|	10090	regulated
UACAGUAUAGAUGAUGUACUAG	miR-144	14461	|Gata2|	10090	regulated
UUCCCUUUGUCAUCCUUCGCCU	miR-211	25159	|Gata2|	10116	regulated
UACAGUAUAGAUGAUGUACUAG	miR-144	25159	|Gata2|	10116	regulated
UAGCUUAUCAGACUGAUGUUGA	miR-21	57488	|KIAA1228|	9606	regulated
UUGCAUAUGUAGGAUGUCCCAU	miR-448	57488	|KIAA1228|	9606	regulated
CAGUGCAAUAGUAUUGUCAAAGC	miR-301	57488	|KIAA1228|	9606	regulated
UGUAACAGCAACUCCAUGUGGA	miR-194	57488	|KIAA1228|	9606	regulated
UAGGUUAUCCGUGUUGCCUUCG	miR-154	57488	|KIAA1228|	9606	regulated
AGUGGUUUUACCCUAUGGUAG	miR-140	57488	|KIAA1228|	9606	regulated
AGCUGGUGUUGUGAAUC	miR-138	57488	|KIAA1228|	9606	regulated
UUGGUCCCCUUCAACCAGCUGU	miR-133a	57488	|KIAA1228|	9606	regulated
CAGUGCAAUGUUAAAAGGGCAU	miR-130a	57488	|KIAA1228|	9606	regulated
UAGCUUAUCAGACUGAUGUUGA	miR-21	52635	|D12Ertd551e|	10090	regulated
UUGCAUAUGUAGGAUGUCCCAU	miR-448	52635	|D12Ertd551e|	10090	regulated
CAGUGCAAUAGUAUUGUCAAAGC	miR-301	52635	|D12Ertd551e|	10090	regulated
UGUAACAGCAACUCCAUGUGGA	miR-194	52635	|D12Ertd551e|	10090	regulated
UAGGUUAUCCGUGUUGCCUUCG	miR-154	52635	|D12Ertd551e|	10090	regulated
AGUGGUUUUACCCUAUGGUAG	miR-140	52635	|D12Ertd551e|	10090	regulated
AGCUGGUGUUGUGAAUC	miR-138	52635	|D12Ertd551e|	10090	regulated
UUGGUCCCCUUCAACCAGCUGU	miR-133a	52635	|D12Ertd551e|	10090	regulated
CAGUGCAAUGUUAAAAGGGCAU	miR-130a	52635	|D12Ertd551e|	10090	regulated
UAGCUUAUCAGACUGAUGUUGA	miR-21	299488	|LOC299488|	10116	regulated
UUGCAUAUGUAGGAUGUCCCAU	miR-448	299488	|LOC299488|	10116	regulated
CAGUGCAAUAGUAUUGUCAAAGC	miR-301	299488	|LOC299488|	10116	regulated
UGUAACAGCAACUCCAUGUGGA	miR-194	299488	|LOC299488|	10116	regulated
UAGGUUAUCCGUGUUGCCUUCG	miR-154	299488	|LOC299488|	10116	regulated
AGUGGUUUUACCCUAUGGUAG	miR-140	299488	|LOC299488|	10116	regulated
AGCUGGUGUUGUGAAUC	miR-138	299488	|LOC299488|	10116	regulated
UUGGUCCCCUUCAACCAGCUGU	miR-133a	299488	|LOC299488|	10116	regulated
CAGUGCAAUGUUAAAAGGGCAU	miR-130a	299488	|LOC299488|	10116	regulated
UUCCCUUUGUCAUCCUUCGCCU	miR-211	6094	|ROM1|ROSP1|	9606	regulated
UUCCCUUUGUCAUCCUUCGCCU	miR-211	19881	|Rom1|	10090	regulated
UUCCCUUUGUCAUCCUUCGCCU	miR-211	309201	|LOC309201|	10116	regulated
UUGCAUAGUCACAAAAGUGA	miR-153	2662	|GDF10|BMP3B|BMP-3b|	9606	regulated
UACAGUAUAGAUGAUGUACUAG	miR-144	2662	|GDF10|BMP3B|BMP-3b|	9606	regulated
UUGCAUAGUCACAAAAGUGA	miR-153	14560	|Gdf10|	10090	regulated
UACAGUAUAGAUGAUGUACUAG	miR-144	14560	|Gdf10|	10090	regulated
UUGCAUAGUCACAAAAGUGA	miR-153	79216	|Gdf10|	10116	regulated
UACAGUAUAGAUGAUGUACUAG	miR-144	79216	|Gdf10|	10116	regulated
UUCCCUUUGUCAUCCUUCGCCU	miR-211	83729	|INHBE|MGC4638|	9606	regulated
UUGGUCCCCUUCAACCAGCUGU	miR-133a	83729	|INHBE|MGC4638|	9606	regulated
UUCCCUUUGUCAUCCUUCGCCU	miR-211	16326	|Inhbe|	10090	regulated
UUGGUCCCCUUCAACCAGCUGU	miR-133a	16326	|Inhbe|	10090	regulated
UUCCCUUUGUCAUCCUUCGCCU	miR-211	360419	|LOC360419|	10116	regulated
UUGGUCCCCUUCAACCAGCUGU	miR-133a	360419	|LOC360419|	10116	regulated
UAAUCUCAGCUGGCAACUGUG	miR-216	4071	|TM4SF1|TAAL6|M3S1|H-L6|L6|	9606	regulated
UAAUCUCAGCUGGCAACUGUG	miR-216	17112	|Tm4sf1|L6|	10090	regulated
UAAUCUCAGCUGGCAACUGUG	miR-216	295061	|LOC295061|	10116	regulated
AACAUUCAACCUGUCGGUGAGU	miR-181c	3340	|NDST1|NST1|HSST|	9606	regulated
UUGGUCCCCUUCAACCAGCUGU	miR-133a	3340	|NDST1|NST1|HSST|	9606	regulated
AACAUUCAACCUGUCGGUGAGU	miR-181c	15531	|Ndst1|NDST-1|	10090	regulated
UUGGUCCCCUUCAACCAGCUGU	miR-133a	15531	|Ndst1|NDST-1|	10090	regulated
AACAUUCAACCUGUCGGUGAGU	miR-181c	29633	|Ndst1|Hsst|	10116	regulated
UUGGUCCCCUUCAACCAGCUGU	miR-133a	29633	|Ndst1|Hsst|	10116	regulated
UUCCCUUUGUCAUCCUUCGCCU	miR-211	2638	|GC|DBP|VDBG|VDBP|	9606	regulated
UGGAAGACUAGUGAUUUUGUUG	miR-7	2638	|GC|DBP|VDBG|VDBP|	9606	regulated
UUCCCUUUGUCAUCCUUCGCCU	miR-211	14473	|Gc|DBP|	10090	regulated
UGGAAGACUAGUGAUUUUGUUG	miR-7	14473	|Gc|DBP|	10090	regulated
UUCCCUUUGUCAUCCUUCGCCU	miR-211	24384	|Gc|Vdbp|RATDBP02|DBP02|	10116	regulated
UGGAAGACUAGUGAUUUUGUUG	miR-7	24384	|Gc|Vdbp|RATDBP02|DBP02|	10116	regulated
UGUCAGUUUGUCAAAUACCCC	miR-223	2149	|F2R|CF2R|PAR1|TR|	9606	regulated
CUGACCUAUGAAUUGACAGCC	miR-192	2149	|F2R|CF2R|PAR1|TR|	9606	regulated
UGUCAGUUUGUCAAAUACCCC	miR-223	14062	|F2r|MGC28086|Par1|ThrR|	10090	regulated
CUGACCUAUGAAUUGACAGCC	miR-192	14062	|F2r|MGC28086|Par1|ThrR|	10090	regulated
UGUCAGUUUGUCAAAUACCCC	miR-223	25439	|F2r|TRGPC|Par1|	10116	regulated
CUGACCUAUGAAUUGACAGCC	miR-192	25439	|F2r|TRGPC|Par1|	10116	regulated
UGGAAGACUAGUGAUUUUGUUG	miR-7	665	|BNIP3L|NIX|BNIP3a|	9606	regulated
UGGAAUGUAAGGAAGUGUGUGG	miR-206	665	|BNIP3L|NIX|BNIP3a|	9606	regulated
AGCUGGUGUUGUGAAUC	miR-138	665	|BNIP3L|NIX|BNIP3a|	9606	regulated
UGGAAGACUAGUGAUUUUGUUG	miR-7	12177	|Bnip3l|Nix|Nip3L|	10090	regulated
UGGAAUGUAAGGAAGUGUGUGG	miR-206	12177	|Bnip3l|Nix|Nip3L|	10090	regulated
AGCUGGUGUUGUGAAUC	miR-138	12177	|Bnip3l|Nix|Nip3L|	10090	regulated
UGGAAGACUAGUGAUUUUGUUG	miR-7	140923	|Bnip3l|Nix|	10116	regulated
UGGAAUGUAAGGAAGUGUGUGG	miR-206	140923	|Bnip3l|Nix|	10116	regulated
AGCUGGUGUUGUGAAUC	miR-138	140923	|Bnip3l|Nix|	10116	regulated
UUGGUCCCCUUCAACCAGCUGU	miR-133a	1843	|DUSP1|CL100|PTPN10|HVH1|MKP-1|	9606	regulated
UUGGUCCCCUUCAACCAGCUGU	miR-133a	19252	|Dusp1|erp|mkp-1|3CH134|	10090	regulated
UUGGUCCCCUUCAACCAGCUGU	miR-133a	114856	|Ptpn16|Dusp1|MKP-1|	10116	regulated
UUGGUCCCCUUCAACCAGCUGU	miR-133a	4335	|MNT|MAD6|MXD6|ROX|	9606	regulated
UUCCCUUUGUCAUCCUUCGCCU	miR-211	4335	|MNT|MAD6|MXD6|ROX|	9606	regulated
UGUAAACAUCCUCGACUGGAAG	miR-30a-5p	4335	|MNT|MAD6|MXD6|ROX|	9606	regulated
UGUAACAGCAACUCCAUGUGGA	miR-194	4335	|MNT|MAD6|MXD6|ROX|	9606	regulated
UGGAAUGUAAGGAAGUGUGUGG	miR-206	4335	|MNT|MAD6|MXD6|ROX|	9606	regulated
AGCUGGUGUUGUGAAUC	miR-138	4335	|MNT|MAD6|MXD6|ROX|	9606	regulated
CAGUGCAAUGUUAAAAGGGCAU	miR-130a	4335	|MNT|MAD6|MXD6|ROX|	9606	regulated
UUGGUCCCCUUCAACCAGCUGU	miR-133a	17428	|Mnt|Rox|	10090	regulated
UUCCCUUUGUCAUCCUUCGCCU	miR-211	17428	|Mnt|Rox|	10090	regulated
UGUAAACAUCCUCGACUGGAAG	miR-30a-5p	17428	|Mnt|Rox|	10090	regulated
UGUAACAGCAACUCCAUGUGGA	miR-194	17428	|Mnt|Rox|	10090	regulated
UGGAAUGUAAGGAAGUGUGUGG	miR-206	17428	|Mnt|Rox|	10090	regulated
AGCUGGUGUUGUGAAUC	miR-138	17428	|Mnt|Rox|	10090	regulated
CAGUGCAAUGUUAAAAGGGCAU	miR-130a	17428	|Mnt|Rox|	10090	regulated
UUGGUCCCCUUCAACCAGCUGU	miR-133a	287521	|LOC287521|	10116	regulated
UUCCCUUUGUCAUCCUUCGCCU	miR-211	287521	|LOC287521|	10116	regulated
UGUAAACAUCCUCGACUGGAAG	miR-30a-5p	287521	|LOC287521|	10116	regulated
UGUAACAGCAACUCCAUGUGGA	miR-194	287521	|LOC287521|	10116	regulated
UGGAAUGUAAGGAAGUGUGUGG	miR-206	287521	|LOC287521|	10116	regulated
AGCUGGUGUUGUGAAUC	miR-138	287521	|LOC287521|	10116	regulated
CAGUGCAAUGUUAAAAGGGCAU	miR-130a	287521	|LOC287521|	10116	regulated
UUCCCUUUGUCAUCCUUCGCCU	miR-211	6920	|TCEA3|TFIIS.H|	9606	regulated
UUCCCUUUGUCAUCCUUCGCCU	miR-211	21401	|Tcea3|S-II|	10090	regulated
UUCCCUUUGUCAUCCUUCGCCU	miR-211	298559	|LOC298559|	10116	regulated
UGGAAUGUAAGGAAGUGUGUGG	miR-206	9249	|DHRS3|retSDR1|Rsdr1|SDR1|	9606	regulated
UGGAAUGUAAGGAAGUGUGUGG	miR-206	20148	|Dhrs3|retSDR1|Rsdr1|	10090	regulated
UGGAAUGUAAGGAAGUGUGUGG	miR-206	313689	|LOC313689|	10116	regulated
UGUAAACAUCCUACACUCUCAGC	miR-30c	6510	|SLC1A5|ATBO|R16|M7V1|RDRC|M7VS1|AAAT|ASCT2|	9606	regulated
UGUAAACAUCCUACACUCUCAGC	miR-30c	20514	|Slc1a5|MGC46952|AAAT|ASCT2|R16|ATBO|M7V1|RDRC|M7VS1|	10090	regulated
UGUAAACAUCCUACACUCUCAGC	miR-30c	292657	|ASCT2|	10116	regulated
UGUAACAGCAACUCCAUGUGGA	miR-194	51026	|CGI-141|	9606	regulated
UGUAACAGCAACUCCAUGUGGA	miR-194	66964	|2310061A22Rik|CGI-141|	10090	regulated
UGUAACAGCAACUCCAUGUGGA	miR-194	362460	|LOC362460|	10116	regulated
UAGGUAGUUUCCUGUUGUUGG	miR-196b	624	|BDKRB2|BK-2|BK2|BKR2|BRB2|B2R|	9606	regulated
UAGGUAGUUUCCUGUUGUUGG	miR-196b	12062	|Bdkrb2|BK2R|B2|B(2)|B2R|BK2|BK-2|BKR2|BRB2|	10090	regulated
UAGGUAGUUUCCUGUUGUUGG	miR-196b	25245	|Bdkrb2|B2BKR|B2BRA|	10116	regulated
UACAGUAUAGAUGAUGUACUAG	miR-144	7082	|TJP1|ZO-1|	9606	regulated
UACAGUAUAGAUGAUGUACUAG	miR-144	21872	|Tjp1|ZO-1|ZO1|	10090	regulated
UACAGUAUAGAUGAUGUACUAG	miR-144	292994	|Tjp1|ZO-1|	10116	regulated
UUCCCUUUGUCAUCCUUCGCCU	miR-211	7555	|ZNF9|CNBP1|PROMM|DM2|CNBP|	9606	regulated
AGUGGUUUUACCCUAUGGUAG	miR-140	7555	|ZNF9|CNBP1|PROMM|DM2|CNBP|	9606	regulated
UUCCCUUUGUCAUCCUUCGCCU	miR-211	12785	|Cnbp1|Cnbp|	10090	regulated
AGUGGUUUUACCCUAUGGUAG	miR-140	12785	|Cnbp1|Cnbp|	10090	regulated
UUCCCUUUGUCAUCCUUCGCCU	miR-211	64530	|Cnbp|	10116	regulated
AGUGGUUUUACCCUAUGGUAG	miR-140	64530	|Cnbp|	10116	regulated
UAAUGCCCCUAAAAAUCCUUAU	miR-365	1947	|EFNB1|CFND|CFNS|EPLG2|EFL3|MGC8782|LERK2|	9606	regulated
CAACGGAAUCCCAAAAGCAGCU	miR-191	1947	|EFNB1|CFND|CFNS|EPLG2|EFL3|MGC8782|LERK2|	9606	regulated
UUGGUCCCCUUCAACCAGCUGU	miR-133a	1947	|EFNB1|CFND|CFNS|EPLG2|EFL3|MGC8782|LERK2|	9606	regulated
UAAUGCCCCUAAAAAUCCUUAU	miR-365	13641	|Efnb1|Stra1|LERK-2|EFL-3|Elk-L|Cek5-L|Eplg2|Lerk2|	10090	regulated
CAACGGAAUCCCAAAAGCAGCU	miR-191	13641	|Efnb1|Stra1|LERK-2|EFL-3|Elk-L|Cek5-L|Eplg2|Lerk2|	10090	regulated
UUGGUCCCCUUCAACCAGCUGU	miR-133a	13641	|Efnb1|Stra1|LERK-2|EFL-3|Elk-L|Cek5-L|Eplg2|Lerk2|	10090	regulated
UAAUGCCCCUAAAAAUCCUUAU	miR-365	25186	|Efnb1|LERK2|	10116	regulated
CAACGGAAUCCCAAAAGCAGCU	miR-191	25186	|Efnb1|LERK2|	10116	regulated
UUGGUCCCCUUCAACCAGCUGU	miR-133a	25186	|Efnb1|LERK2|	10116	regulated
CAGUGCAAUAGUAUUGUCAAAGC	miR-301	10270	|AKAP8|DKFZp586B1222|AKAP95|	9606	regulated
CAGUGCAAUGUUAAAAGGGCAU	miR-130a	10270	|AKAP8|DKFZp586B1222|AKAP95|	9606	regulated
CAGUGCAAUAGUAUUGUCAAAGC	miR-301	56399	|Akap8|AKAP95|	10090	regulated
CAGUGCAAUGUUAAAAGGGCAU	miR-130a	56399	|Akap8|AKAP95|	10090	regulated
CAGUGCAAUAGUAUUGUCAAAGC	miR-301	116633	|Akap8|Akap95|	10116	regulated
CAGUGCAAUGUUAAAAGGGCAU	miR-130a	116633	|Akap8|Akap95|	10116	regulated
UAGCACCAUUUGAAAUCGGU	miR-29c	5168	|ENPP2|LysoPLD|PDNP2|ATX|PD-IALPHA|	9606	regulated
UAGCACCAUUUGAAAUCGGU	miR-29c	18606	|Enpp2|ATX|Npps2|Autotaxin|PD-Ialpha|	10090	regulated
UAGCACCAUUUGAAAUCGGU	miR-29c	84050	|Enpp2|	10116	regulated
UUGGUCCCCUUCAACCAGCUGU	miR-133a	4214	|MAP3K1|MEKK|MEKK1|MAPKKK1|	9606	regulated
UUGGUCCCCUUCAACCAGCUGU	miR-133a	26401	|Map3k1|MEKK1|MAPKKK1|	10090	regulated
UUGGUCCCCUUCAACCAGCUGU	miR-133a	116667	|Map3k1|Mekk1|	10116	regulated
UGGAAUGUAAGGAAGUGUGUGG	miR-206	6990	|TCTE1L|TCTEX1L|	9606	regulated
UGGAAUGUAAGGAAGUGUGUGG	miR-206	67117	|Tcte1l|	10090	regulated
UGGAAUGUAAGGAAGUGUGUGG	miR-206	363448	|LOC363448|	10116	regulated
UUGGUCCCCUUCAACCAGCUGU	miR-133a	10904	|BLCAP|BC10|	9606	regulated
AUCAUGAUGGGCUCCUCGGUGU	miR-433	10904	|BLCAP|BC10|	9606	regulated
CUGACCUAUGAAUUGACAGCC	miR-192	10904	|BLCAP|BC10|	9606	regulated
UUGGUCCCCUUCAACCAGCUGU	miR-133a	53619	|Blcap|Bc10|	10090	regulated
AUCAUGAUGGGCUCCUCGGUGU	miR-433	53619	|Blcap|Bc10|	10090	regulated
CUGACCUAUGAAUUGACAGCC	miR-192	53619	|Blcap|Bc10|	10090	regulated
UUGGUCCCCUUCAACCAGCUGU	miR-133a	171113	|Blcap|	10116	regulated
AUCAUGAUGGGCUCCUCGGUGU	miR-433	171113	|Blcap|	10116	regulated
CUGACCUAUGAAUUGACAGCC	miR-192	171113	|Blcap|	10116	regulated
UUGGUCCCCUUCAACCAGCUGU	miR-133a	4053	|LTBP2|LTBP3|C14orf141|MSTP031|	9606	regulated
UUGGUCCCCUUCAACCAGCUGU	miR-133a	16997	|Ltbp2|	10090	regulated
UUGGUCCCCUUCAACCAGCUGU	miR-133a	59106	|Ltbp2|	10116	regulated
UAGGUAGUUUCCUGUUGUUGG	miR-196b	10699	|CORIN|CRN|Lrp4|TMPRSS10|ATC2|	9606	regulated
UAGGUAGUUUCCUGUUGUUGG	miR-196b	53419	|Corin|	10090	regulated
UAGGUAGUUUCCUGUUGUUGG	miR-196b	289596	|LOC289596|	10116	regulated
UGUAAACAUCCUCGACUGGAAG	miR-30a-5p	3726	|JUNB|	9606	regulated
UUGGUCCCCUUCAACCAGCUGU	miR-133a	3726	|JUNB|	9606	regulated
UGUAAACAUCCUCGACUGGAAG	miR-30a-5p	16477	|Junb|	10090	regulated
UUGGUCCCCUUCAACCAGCUGU	miR-133a	16477	|Junb|	10090	regulated
UGUAAACAUCCUCGACUGGAAG	miR-30a-5p	24517	|Junb|	10116	regulated
UUGGUCCCCUUCAACCAGCUGU	miR-133a	24517	|Junb|	10116	regulated
UAGCACCAUUUGAAAUCGGU	miR-29c	5376	|PMP22|CMT1A|CMT1E|Sp110|MGC20769|DSS|GAS-3|HNPP|	9606	regulated
UUCCCUUUGUCAUCCUUCGCCU	miR-211	5376	|PMP22|CMT1A|CMT1E|Sp110|MGC20769|DSS|GAS-3|HNPP|	9606	regulated
UAGCACCAUUUGAAAUCGGU	miR-29c	18858	|Pmp22|HNPP|trembler|22kDa|	10090	regulated
UUCCCUUUGUCAUCCUUCGCCU	miR-211	18858	|Pmp22|HNPP|trembler|22kDa|	10090	regulated
UAGCACCAUUUGAAAUCGGU	miR-29c	24660	|Pmp22|	10116	regulated
UUCCCUUUGUCAUCCUUCGCCU	miR-211	24660	|Pmp22|	10116	regulated
UUGGUCCCCUUCAACCAGCUGU	miR-133a	9564	|BCAR1|CRKAS|CAS|P130Cas|	9606	regulated
UUGGUCCCCUUCAACCAGCUGU	miR-133a	12927	|Bcar1|	10090	regulated
UUGGUCCCCUUCAACCAGCUGU	miR-133a	25414	|Crkas|P130CAS|	10116	regulated
UAGCACCAUUUGAAAUCGGU	miR-29c	4291	|MLF1|	9606	regulated
UAGCACCAUUUGAAAUCGGU	miR-29c	17349	|Mlf1|HLS7|	10090	regulated
UAGCACCAUUUGAAAUCGGU	miR-29c	310483	|LOC310483|	10116	regulated
UUGGUCCCCUUCAACCAGCUGU	miR-133a	113829	|SLC35A4|MGC2541|	9606	regulated
UUGGUCCCCUUCAACCAGCUGU	miR-133a	67843	|Slc35a4|	10090	regulated
UUGGUCCCCUUCAACCAGCUGU	miR-133a	257647	|Plrr4|Plrr-4|	10116	regulated
UUCCCUUUGUCAUCCUUCGCCU	miR-211	8508	|NIPSNAP1|	9606	regulated
UUCCCUUUGUCAUCCUUCGCCU	miR-211	18082	|Nipsnap1|	10090	regulated
UUCCCUUUGUCAUCCUUCGCCU	miR-211	360971	|LOC360971|	10116	regulated
CAGUGCAAUAGUAUUGUCAAAGC	miR-301	4774	|NFIA|KIAA1439|NFI-L|	9606	regulated
UGUCAGUUUGUCAAAUACCCC	miR-223	4774	|NFIA|KIAA1439|NFI-L|	9606	regulated
AAACCGUUACCAUUACUGAGUUU	miR-451	4774	|NFIA|KIAA1439|NFI-L|	9606	regulated
UAGCACCAUUUGAAAUCGGU	miR-29c	4774	|NFIA|KIAA1439|NFI-L|	9606	regulated
CAGUGCAAUAGUAUUGUCAAAGC	miR-301	18027	|Nfia|9430022M17Rik|NF1-A|	10090	regulated
UGUCAGUUUGUCAAAUACCCC	miR-223	18027	|Nfia|9430022M17Rik|NF1-A|	10090	regulated
AAACCGUUACCAUUACUGAGUUU	miR-451	18027	|Nfia|9430022M17Rik|NF1-A|	10090	regulated
UAGCACCAUUUGAAAUCGGU	miR-29c	18027	|Nfia|9430022M17Rik|NF1-A|	10090	regulated
CAGUGCAAUAGUAUUGUCAAAGC	miR-301	360405	|LOC360405|	10116	regulated
UGUCAGUUUGUCAAAUACCCC	miR-223	360405	|LOC360405|	10116	regulated
AAACCGUUACCAUUACUGAGUUU	miR-451	360405	|LOC360405|	10116	regulated
UAGCACCAUUUGAAAUCGGU	miR-29c	360405	|LOC360405|	10116	regulated
UGUAAACAUCCUUGACUGGA	miR-30e	6615	|SNAI1|SNA|SLUGH2|SNAH|dJ710H13.1|	9606	regulated
UGUAAACAUCCUACACUCUCAGC	miR-30c	6615	|SNAI1|SNA|SLUGH2|SNAH|dJ710H13.1|	9606	regulated
UGUAAACAUCCUACACUCAGCU	miR-30b	6615	|SNAI1|SNA|SLUGH2|SNAH|dJ710H13.1|	9606	regulated
UUGCAUAGUCACAAAAGUGA	miR-153	6615	|SNAI1|SNA|SLUGH2|SNAH|dJ710H13.1|	9606	regulated
UGUAAACAUCCUCGACUGGAAG	miR-30a-5p	6615	|SNAI1|SNA|SLUGH2|SNAH|dJ710H13.1|	9606	regulated
UUGGUCCCCUUCAACCAGCUGU	miR-133a	6615	|SNAI1|SNA|SLUGH2|SNAH|dJ710H13.1|	9606	regulated
UGUAAACAUCCUUGACUGGA	miR-30e	20613	|Snai1|	10090	regulated
UGUAAACAUCCUACACUCUCAGC	miR-30c	20613	|Snai1|	10090	regulated
UGUAAACAUCCUACACUCAGCU	miR-30b	20613	|Snai1|	10090	regulated
UUGCAUAGUCACAAAAGUGA	miR-153	20613	|Snai1|	10090	regulated
UGUAAACAUCCUCGACUGGAAG	miR-30a-5p	20613	|Snai1|	10090	regulated
UUGGUCCCCUUCAACCAGCUGU	miR-133a	20613	|Snai1|	10090	regulated
UGUAAACAUCCUUGACUGGA	miR-30e	116490	|Sna|	10116	regulated
UGUAAACAUCCUACACUCUCAGC	miR-30c	116490	|Sna|	10116	regulated
UGUAAACAUCCUACACUCAGCU	miR-30b	116490	|Sna|	10116	regulated
UUGCAUAGUCACAAAAGUGA	miR-153	116490	|Sna|	10116	regulated
UGUAAACAUCCUCGACUGGAAG	miR-30a-5p	116490	|Sna|	10116	regulated
UUGGUCCCCUUCAACCAGCUGU	miR-133a	116490	|Sna|	10116	regulated
UGUAACAGCAACUCCAUGUGGA	miR-194	50807	|DDEF1|ASAP1|PAP|ZG14P|KIAA1249|PAG2|	9606	regulated
UGAUAUGUUUGAUAUAUUAGGU	miR-190	50807	|DDEF1|ASAP1|PAP|ZG14P|KIAA1249|PAG2|	9606	regulated
UACAGUAUAGAUGAUGUACUAG	miR-144	50807	|DDEF1|ASAP1|PAP|ZG14P|KIAA1249|PAG2|	9606	regulated
UGUAACAGCAACUCCAUGUGGA	miR-194	13196	|Ddef1|PAP|s19|mKIAA1249|	10090	regulated
UGAUAUGUUUGAUAUAUUAGGU	miR-190	13196	|Ddef1|PAP|s19|mKIAA1249|	10090	regulated
UACAGUAUAGAUGAUGUACUAG	miR-144	13196	|Ddef1|PAP|s19|mKIAA1249|	10090	regulated
UGUAACAGCAACUCCAUGUGGA	miR-194	314961	|LOC314961|	10116	regulated
UGAUAUGUUUGAUAUAUUAGGU	miR-190	314961	|LOC314961|	10116	regulated
UACAGUAUAGAUGAUGUACUAG	miR-144	314961	|LOC314961|	10116	regulated
CAGUGCAAUGUUAAAAGGGCAU	miR-130a	5468	|PPARG|PPARG1|PPARG2|NR1C3|HUMPPARG|	9606	regulated
CAGUGCAAUGUUAAAAGGGCAU	miR-130a	19016	|Pparg|PPAR-gamma2|Nr1c3|PPAR-gamma|	10090	regulated
CAGUGCAAUGUUAAAAGGGCAU	miR-130a	25664	|Pparg|	10116	regulated
UUCCCUUUGUCAUCCUUCGCCU	miR-211	51523	|CXXC5|HSPC195|	9606	regulated
AUAAGACGAGCAAAAAGCUUGU	miR-208	51523	|CXXC5|HSPC195|	9606	regulated
UAGGUUAUCCGUGUUGCCUUCG	miR-154	51523	|CXXC5|HSPC195|	9606	regulated
UUGGUCCCCUUCAACCAGCUGU	miR-133a	51523	|CXXC5|HSPC195|	9606	regulated
UUCCCUUUGUCAUCCUUCGCCU	miR-211	67393	|Cxxc5|	10090	regulated
AUAAGACGAGCAAAAAGCUUGU	miR-208	67393	|Cxxc5|	10090	regulated
UAGGUUAUCCGUGUUGCCUUCG	miR-154	67393	|Cxxc5|	10090	regulated
UUGGUCCCCUUCAACCAGCUGU	miR-133a	67393	|Cxxc5|	10090	regulated
UUCCCUUUGUCAUCCUUCGCCU	miR-211	291670	|LOC291670|	10116	regulated
AUAAGACGAGCAAAAAGCUUGU	miR-208	291670	|LOC291670|	10116	regulated
UAGGUUAUCCGUGUUGCCUUCG	miR-154	291670	|LOC291670|	10116	regulated
UUGGUCCCCUUCAACCAGCUGU	miR-133a	291670	|LOC291670|	10116	regulated
UUGGUCCCCUUCAACCAGCUGU	miR-133a	84303	|CHCHD6|MGC13016|	9606	regulated
UUGGUCCCCUUCAACCAGCUGU	miR-133a	66098	|0710001P09Rik|	10090	regulated
UUGGUCCCCUUCAACCAGCUGU	miR-133a	297436	|LOC297436|	10116	regulated
UUGGUCCCCUUCAACCAGCUGU	miR-133a	10391	|CORO2B|KIAA0925|CLIPINC|	9606	regulated
UUGGUCCCCUUCAACCAGCUGU	miR-133a	235431	|Coro2b|CLIPINC|	10090	regulated
UUGGUCCCCUUCAACCAGCUGU	miR-133a	300768	|LOC300768|	10116	regulated
UUGGUCCCCUUCAACCAGCUGU	miR-133a	10956	|OS-9|	9606	regulated
UUGGUCCCCUUCAACCAGCUGU	miR-133a	216440	|4632413K17Rik|1300007E20|	10090	regulated
UUGGUCCCCUUCAACCAGCUGU	miR-133a	362891	|LOC362891|	10116	regulated
UUGGUCCCCUUCAACCAGCUGU	miR-133a	8877	|SPHK1|SPHK|	9606	regulated
UUGGUCCCCUUCAACCAGCUGU	miR-133a	20698	|Sphk1|	10090	regulated
UUGGUCCCCUUCAACCAGCUGU	miR-133a	170897	|Sphk1|	10116	regulated
CAGUGCAAUGUUAAAAGGGCAU	miR-130a	79956	|KIAA1815|FLJ23309|	9606	regulated
CAGUGCAAUGUUAAAAGGGCAU	miR-130a	226090	|D19Wsu12e|mKIAA1815|MGC28180|	10090	regulated
CAGUGCAAUGUUAAAAGGGCAU	miR-130a	309321	|LOC309321|	10116	regulated
CAGUGCAAUAGUAUUGUCAAAGC	miR-301	6387	|CXCL12|SDF1|SDF-1a|SDF-1b|PBSF|TLSF-a|TLSF-b|TPAR1|SCYB12|SDF1A|SDF1B|	9606	regulated
AUCACAUUGCCAGGGAUUUCC	miR-23a	6387	|CXCL12|SDF1|SDF-1a|SDF-1b|PBSF|TLSF-a|TLSF-b|TPAR1|SCYB12|SDF1A|SDF1B|	9606	regulated
CAGUGCAAUAGUAUUGUCAAAGC	miR-301	20315	|Cxcl12|PBSF|TPAR1|TLSF|SDF-1|PBSF/SDF-1|Scyb12|TLSF-a|TLSF-b|	10090	regulated
AUCACAUUGCCAGGGAUUUCC	miR-23a	20315	|Cxcl12|PBSF|TPAR1|TLSF|SDF-1|PBSF/SDF-1|Scyb12|TLSF-a|TLSF-b|	10090	regulated
CAGUGCAAUAGUAUUGUCAAAGC	miR-301	24772	|Cxcl12|Sdf1|	10116	regulated
AUCACAUUGCCAGGGAUUUCC	miR-23a	24772	|Cxcl12|Sdf1|	10116	regulated
UAAUGCCCCUAAAAAUCCUUAU	miR-365	5550	|PREP|MGC16060|PE|PEP|	9606	regulated
UAAUGCCCCUAAAAAUCCUUAU	miR-365	19072	|Prep|PEP|	10090	regulated
UAAUGCCCCUAAAAAUCCUUAU	miR-365	83471	|Prep|rPop|	10116	regulated
UGGAAUGUAAGGAAGUGUGUGG	miR-206	827	|CAPN6|CANPX|CAPNX|DJ914P14.1|CalpM|	9606	regulated
UGGAAGACUAGUGAUUUUGUUG	miR-7	827	|CAPN6|CANPX|CAPNX|DJ914P14.1|CalpM|	9606	regulated
AUCACAUUGCCAGGGAUUUCC	miR-23a	827	|CAPN6|CANPX|CAPNX|DJ914P14.1|CalpM|	9606	regulated
UUGGUCCCCUUCAACCAGCUGU	miR-133a	827	|CAPN6|CANPX|CAPNX|DJ914P14.1|CalpM|	9606	regulated
UGGAAUGUAAGGAAGUGUGUGG	miR-206	12338	|Capn6|	10090	regulated
UGGAAGACUAGUGAUUUUGUUG	miR-7	12338	|Capn6|	10090	regulated
AUCACAUUGCCAGGGAUUUCC	miR-23a	12338	|Capn6|	10090	regulated
UUGGUCCCCUUCAACCAGCUGU	miR-133a	12338	|Capn6|	10090	regulated
UGGAAUGUAAGGAAGUGUGUGG	miR-206	83685	|Capn6|	10116	regulated
UGGAAGACUAGUGAUUUUGUUG	miR-7	83685	|Capn6|	10116	regulated
AUCACAUUGCCAGGGAUUUCC	miR-23a	83685	|Capn6|	10116	regulated
UUGGUCCCCUUCAACCAGCUGU	miR-133a	83685	|Capn6|	10116	regulated
UUCCCUUUGUCAUCCUUCGCCU	miR-211	26585	|GREM1|CKTSF1B1|DRM|GREMLIN|IHG-2|	9606	regulated
UAGGUAGUUUCCUGUUGUUGG	miR-196b	26585	|GREM1|CKTSF1B1|DRM|GREMLIN|IHG-2|	9606	regulated
UUGGUCCCCUUCAACCAGCUGU	miR-133a	26585	|GREM1|CKTSF1B1|DRM|GREMLIN|IHG-2|	9606	regulated
UUCCCUUUGUCAUCCUUCGCCU	miR-211	23892	|Grem1|ld|gremlin|	10090	regulated
UAGGUAGUUUCCUGUUGUUGG	miR-196b	23892	|Grem1|ld|gremlin|	10090	regulated
UUGGUCCCCUUCAACCAGCUGU	miR-133a	23892	|Grem1|ld|gremlin|	10090	regulated
UUCCCUUUGUCAUCCUUCGCCU	miR-211	50566	|Cktsf1b1|	10116	regulated
UAGGUAGUUUCCUGUUGUUGG	miR-196b	50566	|Cktsf1b1|	10116	regulated
UUGGUCCCCUUCAACCAGCUGU	miR-133a	50566	|Cktsf1b1|	10116	regulated
UUGGUCCCCUUCAACCAGCUGU	miR-133a	114897	|C1QTNF1|GIP|ZSIG37|CTRP1|FLJ90694|	9606	regulated
UUGGUCCCCUUCAACCAGCUGU	miR-133a	56745	|C1qtnf1|Zsig37|	10090	regulated
UUGGUCCCCUUCAACCAGCUGU	miR-133a	303701	|LOC303701|	10116	regulated
UGGAAGACUAGUGAUUUUGUUG	miR-7	1282	|COL4A1|	9606	regulated
GUGCAUUGUAGUUGCAUUG	miR-33	1282	|COL4A1|	9606	regulated
CAGUGCAAUAGUAUUGUCAAAGC	miR-301	1282	|COL4A1|	9606	regulated
UAGCACCAUUUGAAAUCGGU	miR-29c	1282	|COL4A1|	9606	regulated
AACAUUCAACCUGUCGGUGAGU	miR-181c	1282	|COL4A1|	9606	regulated
UGGAAGACUAGUGAUUUUGUUG	miR-7	12826	|Col4a1|	10090	regulated
GUGCAUUGUAGUUGCAUUG	miR-33	12826	|Col4a1|	10090	regulated
CAGUGCAAUAGUAUUGUCAAAGC	miR-301	12826	|Col4a1|	10090	regulated
UAGCACCAUUUGAAAUCGGU	miR-29c	12826	|Col4a1|	10090	regulated
AACAUUCAACCUGUCGGUGAGU	miR-181c	12826	|Col4a1|	10090	regulated
UGGAAGACUAGUGAUUUUGUUG	miR-7	290905	|LOC290905|	10116	regulated
GUGCAUUGUAGUUGCAUUG	miR-33	290905	|LOC290905|	10116	regulated
CAGUGCAAUAGUAUUGUCAAAGC	miR-301	290905	|LOC290905|	10116	regulated
UAGCACCAUUUGAAAUCGGU	miR-29c	290905	|LOC290905|	10116	regulated
AACAUUCAACCUGUCGGUGAGU	miR-181c	290905	|LOC290905|	10116	regulated
UUGGUCCCCUUCAACCAGCUGU	miR-133a	5588	|PRKCQ|PRKCT|nPKC-theta|	9606	regulated
UUGGUCCCCUUCAACCAGCUGU	miR-133a	18761	|Prkcq|PKC-0|	10090	regulated
UUGGUCCCCUUCAACCAGCUGU	miR-133a	85420	|Pkcq|Prkcq|	10116	regulated
AUCACAUUGCCAGGGAUUUCC	miR-23a	1745	|DLX1|	9606	regulated
UUCCCUUUGUCAUCCUUCGCCU	miR-211	1745	|DLX1|	9606	regulated
UUGGUCCCCUUCAACCAGCUGU	miR-133a	1745	|DLX1|	9606	regulated
CAGUGCAAUGUUAAAAGGGCAU	miR-130a	1745	|DLX1|	9606	regulated
AUCACAUUGCCAGGGAUUUCC	miR-23a	13390	|Dlx1|Dlx|	10090	regulated
UUCCCUUUGUCAUCCUUCGCCU	miR-211	13390	|Dlx1|Dlx|	10090	regulated
UUGGUCCCCUUCAACCAGCUGU	miR-133a	13390	|Dlx1|Dlx|	10090	regulated
CAGUGCAAUGUUAAAAGGGCAU	miR-130a	13390	|Dlx1|Dlx|	10090	regulated
AUCACAUUGCCAGGGAUUUCC	miR-23a	296500	|LOC296500|	10116	regulated
UUCCCUUUGUCAUCCUUCGCCU	miR-211	296500	|LOC296500|	10116	regulated
UUGGUCCCCUUCAACCAGCUGU	miR-133a	296500	|LOC296500|	10116	regulated
CAGUGCAAUGUUAAAAGGGCAU	miR-130a	296500	|LOC296500|	10116	regulated
UGGAAUGUAAGGAAGUGUGUGG	miR-206	594	|BCKDHB|E1B|	9606	regulated
UGGAAUGUAAGGAAGUGUGUGG	miR-206	12040	|Bckdhb|	10090	regulated
UGGAAUGUAAGGAAGUGUGUGG	miR-206	29711	|Bckdhb|	10116	regulated
UGGAAUGUAAGGAAGUGUGUGG	miR-206	1601	|DAB2|DOC-2|DOC2|	9606	regulated
UAGGUAGUUUCCUGUUGUUGG	miR-196b	1601	|DAB2|DOC-2|DOC2|	9606	regulated
UGGAAUGUAAGGAAGUGUGUGG	miR-206	13132	|Dab2|Doc2|Doc-2|	10090	regulated
UAGGUAGUUUCCUGUUGUUGG	miR-196b	13132	|Dab2|Doc2|Doc-2|	10090	regulated
UGGAAUGUAAGGAAGUGUGUGG	miR-206	360335	|LOC360335|	10116	regulated
UAGGUAGUUUCCUGUUGUUGG	miR-196b	360335	|LOC360335|	10116	regulated
AGUGGUUUUACCCUAUGGUAG	miR-140	467	|ATF3|	9606	regulated
UUGGUCCCCUUCAACCAGCUGU	miR-133a	467	|ATF3|	9606	regulated
AGUGGUUUUACCCUAUGGUAG	miR-140	11910	|Atf3|LRG-21|	10090	regulated
UUGGUCCCCUUCAACCAGCUGU	miR-133a	11910	|Atf3|LRG-21|	10090	regulated
AGUGGUUUUACCCUAUGGUAG	miR-140	25389	|Atf3|LRF-1|LRFI|	10116	regulated
UUGGUCCCCUUCAACCAGCUGU	miR-133a	25389	|Atf3|LRF-1|LRFI|	10116	regulated
UUCCCUUUGUCAUCCUUCGCCU	miR-211	3725	|JUN|AP1|	9606	regulated
UUCCCUUUGUCAUCCUUCGCCU	miR-211	16476	|Jun|AP-1|c-jun|	10090	regulated
UUCCCUUUGUCAUCCUUCGCCU	miR-211	24516	|Jun|	10116	regulated
UAGGUAGUUUCAUGUUGUUGG	miR-196a	7447	|VSNL1|VILIP|HPCAL3|	9606	regulated
UAGGUAGUUUCAUGUUGUUGG	miR-196a	26950	|Vsnl1|Vnsl1|VILIP|	10090	regulated
UAGGUAGUUUCAUGUUGUUGG	miR-196a	24877	|Vsnl1|RATNVP1|NVP1|	10116	regulated
UGUCAGUUUGUCAAAUACCCC	miR-223	1027	|CDKN1B|CDKN4|KIP1|P27KIP1|	9606	regulated
GUGAAAUGUUUAGGACCACUAG	miR-203	1027	|CDKN1B|CDKN4|KIP1|P27KIP1|	9606	regulated
CAACGGAAUCCCAAAAGCAGCU	miR-191	1027	|CDKN1B|CDKN4|KIP1|P27KIP1|	9606	regulated
UGUCAGUUUGUCAAAUACCCC	miR-223	12576	|Cdkn1b|p27|Kip1|p27Kip1|	10090	regulated
GUGAAAUGUUUAGGACCACUAG	miR-203	12576	|Cdkn1b|p27|Kip1|p27Kip1|	10090	regulated
CAACGGAAUCCCAAAAGCAGCU	miR-191	12576	|Cdkn1b|p27|Kip1|p27Kip1|	10090	regulated
UGUCAGUUUGUCAAAUACCCC	miR-223	83571	|Cdkn1b|Kip1|p27|	10116	regulated
GUGAAAUGUUUAGGACCACUAG	miR-203	83571	|Cdkn1b|Kip1|p27|	10116	regulated
CAACGGAAUCCCAAAAGCAGCU	miR-191	83571	|Cdkn1b|Kip1|p27|	10116	regulated
CAGUGCAAUAGUAUUGUCAAAGC	miR-301	51046	|SIAT8C|ST8Sia III|	9606	regulated
CAGUGCAAUGUUAAAAGGGCAU	miR-130a	51046	|SIAT8C|ST8Sia III|	9606	regulated
CAGUGCAAUAGUAUUGUCAAAGC	miR-301	20451	|Siat8c|ST8SiaIII|	10090	regulated
CAGUGCAAUGUUAAAAGGGCAU	miR-130a	20451	|Siat8c|ST8SiaIII|	10090	regulated
CAGUGCAAUAGUAUUGUCAAAGC	miR-301	25547	|Siat8c|	10116	regulated
CAGUGCAAUGUUAAAAGGGCAU	miR-130a	25547	|Siat8c|	10116	regulated
UGGAAGACUAGUGAUUUUGUUG	miR-7	80318	|GKAP1|FKSG21|GKAP42|	9606	regulated
UGGAAGACUAGUGAUUUUGUUG	miR-7	56278	|Gkap1|42kDa|	10090	regulated
UGGAAGACUAGUGAUUUUGUUG	miR-7	361202	|LOC361202|	10116	regulated
GUGAAAUGUUUAGGACCACUAG	miR-203	9282	|CRSP2|TRAP170|CSRP|EXLM1|RGR1|CRSP150|CXORF4|DRIP150|	9606	regulated
GUGAAAUGUUUAGGACCACUAG	miR-203	26896	|Crsp2|2900053G10Rik|ORF1|150kDa|	10090	regulated
GUGAAAUGUUUAGGACCACUAG	miR-203	317343	|LOC317343|	10116	regulated
GUGAAAUGUUUAGGACCACUAG	miR-203	2745	|GLRX|GRX|	9606	regulated
UUCCCUUUGUCAUCCUUCGCCU	miR-211	2745	|GLRX|GRX|	9606	regulated
UUGGUCCCCUUCAACCAGCUGU	miR-133a	2745	|GLRX|GRX|	9606	regulated
GUGAAAUGUUUAGGACCACUAG	miR-203	93692	|Glrx1|Glrx|	10090	regulated
UUCCCUUUGUCAUCCUUCGCCU	miR-211	93692	|Glrx1|Glrx|	10090	regulated
UUGGUCCCCUUCAACCAGCUGU	miR-133a	93692	|Glrx1|Glrx|	10090	regulated
GUGAAAUGUUUAGGACCACUAG	miR-203	64045	|Glrx1|Glrx|Grx|	10116	regulated
UUCCCUUUGUCAUCCUUCGCCU	miR-211	64045	|Glrx1|Glrx|Grx|	10116	regulated
UUGGUCCCCUUCAACCAGCUGU	miR-133a	64045	|Glrx1|Glrx|Grx|	10116	regulated
UGUAACAGCAACUCCAUGUGGA	miR-194	5126	|PCSK2|NEC2|PC2|SPC2|	9606	regulated
UGUAACAGCAACUCCAUGUGGA	miR-194	18549	|Pcsk2|PC2|SPC2|	10090	regulated
UGUAACAGCAACUCCAUGUGGA	miR-194	25121	|Pcsk2|	10116	regulated
UUCCCUUUGUCAUCCUUCGCCU	miR-211	51608	|C7orf20|CGI-20|	9606	regulated
UUCCCUUUGUCAUCCUUCGCCU	miR-211	67604	|1110007L15Rik|	10090	regulated
UUCCCUUUGUCAUCCUUCGCCU	miR-211	288518	|LOC288518|	10116	regulated
UUCCCUUUGUCAUCCUUCGCCU	miR-211	93099	|ZD52F10|UNQ729|	9606	regulated
UUCCCUUUGUCAUCCUUCGCCU	miR-211	73712	|1110014F24Rik|C130074A08|SK30|SK89|	10090	regulated
UUCCCUUUGUCAUCCUUCGCCU	miR-211	361548	|LOC361548|	10116	regulated
UUCCCUUUGUCAUCCUUCGCCU	miR-211	7432	|VIP|MGC13587|PHM27|	9606	regulated
UUCCCUUUGUCAUCCUUCGCCU	miR-211	22353	|Vip|	10090	regulated
UUCCCUUUGUCAUCCUUCGCCU	miR-211	117064	|Vip|	10116	regulated
UGUAAACAUCCUUGACUGGA	miR-30e	8482	|SEMA7A|SEMAL|SEMAK1|CDw108|H-Sema-L|H-Sema K1|CD108|H-SEMA-K1|	9606	regulated
UGUAAACAUCCUACACUCUCAGC	miR-30c	8482	|SEMA7A|SEMAL|SEMAK1|CDw108|H-Sema-L|H-Sema K1|CD108|H-SEMA-K1|	9606	regulated
UGUAAACAUCCUACACUCAGCU	miR-30b	8482	|SEMA7A|SEMAL|SEMAK1|CDw108|H-Sema-L|H-Sema K1|CD108|H-SEMA-K1|	9606	regulated
UGUAAACAUCCUCGACUGGAAG	miR-30a-5p	8482	|SEMA7A|SEMAL|SEMAK1|CDw108|H-Sema-L|H-Sema K1|CD108|H-SEMA-K1|	9606	regulated
UUCCCUUUGUCAUCCUUCGCCU	miR-211	8482	|SEMA7A|SEMAL|SEMAK1|CDw108|H-Sema-L|H-Sema K1|CD108|H-SEMA-K1|	9606	regulated
UGUAAACAUCCUUGACUGGA	miR-30e	20361	|Sema7a|CDw108|H-Sema-L|M-Sema-L|	10090	regulated
UGUAAACAUCCUACACUCUCAGC	miR-30c	20361	|Sema7a|CDw108|H-Sema-L|M-Sema-L|	10090	regulated
UGUAAACAUCCUACACUCAGCU	miR-30b	20361	|Sema7a|CDw108|H-Sema-L|M-Sema-L|	10090	regulated
UGUAAACAUCCUCGACUGGAAG	miR-30a-5p	20361	|Sema7a|CDw108|H-Sema-L|M-Sema-L|	10090	regulated
UUCCCUUUGUCAUCCUUCGCCU	miR-211	20361	|Sema7a|CDw108|H-Sema-L|M-Sema-L|	10090	regulated
UGUAAACAUCCUUGACUGGA	miR-30e	315711	|LOC315711|	10116	regulated
UGUAAACAUCCUACACUCUCAGC	miR-30c	315711	|LOC315711|	10116	regulated
UGUAAACAUCCUACACUCAGCU	miR-30b	315711	|LOC315711|	10116	regulated
UGUAAACAUCCUCGACUGGAAG	miR-30a-5p	315711	|LOC315711|	10116	regulated
UUCCCUUUGUCAUCCUUCGCCU	miR-211	315711	|LOC315711|	10116	regulated
UUCCCUUUGUCAUCCUUCGCCU	miR-211	9173	|IL1RL1|ST2|FIT-1|ST2L|DER4|T1|ST2V|MGC32623|	9606	regulated
UUCCCUUUGUCAUCCUUCGCCU	miR-211	17082	|Il1rl1|T1|T1/ST2|DER4|Fit-1|ST2L|	10090	regulated
UUCCCUUUGUCAUCCUUCGCCU	miR-211	25556	|Il1rl1|Fit-1|St2|	10116	regulated
AUCACAUUGCCAGGGAUUUCC	miR-23a	7071	|TIEG|KLF10|TIEG1|EGRA|	9606	regulated
UUGGUCCCCUUCAACCAGCUGU	miR-133a	7071	|TIEG|KLF10|TIEG1|EGRA|	9606	regulated
AUCACAUUGCCAGGGAUUUCC	miR-23a	21847	|Tieg1|Tieg|mGIF|EGR[a]|	10090	regulated
UUGGUCCCCUUCAACCAGCUGU	miR-133a	21847	|Tieg1|Tieg|mGIF|EGR[a]|	10090	regulated
AUCACAUUGCCAGGGAUUUCC	miR-23a	81813	|Tieg|	10116	regulated
UUGGUCCCCUUCAACCAGCUGU	miR-133a	81813	|Tieg|	10116	regulated
CAGUGCAAUAGUAUUGUCAAAGC	miR-301	4223	|MEOX2|GAX|MOX2|	9606	regulated
CAGUGCAAUGUUAAAAGGGCAU	miR-130a	4223	|MEOX2|GAX|MOX2|	9606	regulated
UGUAAACAUCCUACACUCUCAGC	miR-30c	4223	|MEOX2|GAX|MOX2|	9606	regulated
CAGUGCAAUAGUAUUGUCAAAGC	miR-301	17286	|Meox2|Gax|Mox2|	10090	regulated
CAGUGCAAUGUUAAAAGGGCAU	miR-130a	17286	|Meox2|Gax|Mox2|	10090	regulated
UGUAAACAUCCUACACUCUCAGC	miR-30c	17286	|Meox2|Gax|Mox2|	10090	regulated
CAGUGCAAUAGUAUUGUCAAAGC	miR-301	29279	|Meox2|	10116	regulated
CAGUGCAAUGUUAAAAGGGCAU	miR-130a	29279	|Meox2|	10116	regulated
UGUAAACAUCCUACACUCUCAGC	miR-30c	29279	|Meox2|	10116	regulated
AGCUGGUGUUGUGAAUC	miR-138	4343	|MOV10|KIAA1631|	9606	regulated
AGCUGGUGUUGUGAAUC	miR-138	17454	|Mov10|	10090	regulated
AGCUGGUGUUGUGAAUC	miR-138	310756	|LOC310756|	10116	regulated
UGUAAACAUCCUACACUCUCAGC	miR-30c	6619	|SNAPC3|PTFbeta|SNAP50|	9606	regulated
UAAUCUCAGCUGGCAACUGUG	miR-216	6619	|SNAPC3|PTFbeta|SNAP50|	9606	regulated
UGUAAACAUCCUACACUCUCAGC	miR-30c	77634	|Snapc3|	10090	regulated
UAAUCUCAGCUGGCAACUGUG	miR-216	77634	|Snapc3|	10090	regulated
UGUAAACAUCCUACACUCUCAGC	miR-30c	362537	|LOC362537|	10116	regulated
UAAUCUCAGCUGGCAACUGUG	miR-216	362537	|LOC362537|	10116	regulated
UGGAAGACUAGUGAUUUUGUUG	miR-7	7416	|VDAC1|PORIN-31-HL|PORIN|	9606	regulated
UGGAAGACUAGUGAUUUUGUUG	miR-7	22333	|Vdac1|Vdac5|	10090	regulated
UGGAAGACUAGUGAUUUUGUUG	miR-7	83529	|Vdac1|	10116	regulated
UGUAACAGCAACUCCAUGUGGA	miR-194	5001	|ORC5L|ORC5|ORC5T|ORC5P|	9606	regulated
UGUAACAGCAACUCCAUGUGGA	miR-194	26429	|Orc5l|MmORC5|	10090	regulated
UGUAACAGCAACUCCAUGUGGA	miR-194	362305	|LOC362305|	10116	regulated
UUCCCUUUGUCAUCCUUCGCCU	miR-211	5201	|PFDN1|PDF|PFD1|	9606	regulated
UUCCCUUUGUCAUCCUUCGCCU	miR-211	67199	|Pfdn1|	10090	regulated
UUCCCUUUGUCAUCCUUCGCCU	miR-211	361310	|LOC361310|	10116	regulated
UUCCCUUUGUCAUCCUUCGCCU	miR-211	3158	|HMGCS2|	9606	regulated
UGGAAGACUAGUGAUUUUGUUG	miR-7	3158	|HMGCS2|	9606	regulated
UUGGUCCCCUUCAACCAGCUGU	miR-133a	3158	|HMGCS2|	9606	regulated
UUCCCUUUGUCAUCCUUCGCCU	miR-211	15360	|Hmgcs2|mHS|1300002P16|	10090	regulated
UGGAAGACUAGUGAUUUUGUUG	miR-7	15360	|Hmgcs2|mHS|1300002P16|	10090	regulated
UUGGUCCCCUUCAACCAGCUGU	miR-133a	15360	|Hmgcs2|mHS|1300002P16|	10090	regulated
UUCCCUUUGUCAUCCUUCGCCU	miR-211	24450	|Hmgcs2|Mt3h3mg|Hmgcs1|	10116	regulated
UGGAAGACUAGUGAUUUUGUUG	miR-7	24450	|Hmgcs2|Mt3h3mg|Hmgcs1|	10116	regulated
UUGGUCCCCUUCAACCAGCUGU	miR-133a	24450	|Hmgcs2|Mt3h3mg|Hmgcs1|	10116	regulated
UCGUACCGUGAGUAAUAAUGC	miR-126	7412	|VCAM1|INCAM-100|	9606	regulated
UCGUACCGUGAGUAAUAAUGC	miR-126	22329	|Vcam1|CD106|	10090	regulated
UCGUACCGUGAGUAAUAAUGC	miR-126	25361	|Vcam1|VCAM1B|	10116	regulated
UGUAACAGCAACUCCAUGUGGA	miR-194	374	|AREG|AR|CRDGF|MGC13647|SDGF|	9606	regulated
UGUAACAGCAACUCCAUGUGGA	miR-194	11839	|Areg|AR|	10090	regulated
UGUAACAGCAACUCCAUGUGGA	miR-194	29183	|Areg|	10116	regulated
UACCCUGUAGAACCGAAUUUGU	miR-10b	6907	|TBL1X|TBL1|EBI|	9606	regulated
UACCCUGUAGAACCGAAUUUGU	miR-10b	21372	|Tbl1x|5330429M20|	10090	regulated
UACCCUGUAGAACCGAAUUUGU	miR-10b	302711	|LOC302711|	10116	regulated
UUGGUCCCCUUCAACCAGCUGU	miR-133a	1435	|CSF1|MGC31930|MCSF|	9606	regulated
AUCACAUUGCCAGGGAUUUCC	miR-23a	1435	|CSF1|MGC31930|MCSF|	9606	regulated
CAGUGCAAUGUUAAAAGGGCAU	miR-130a	1435	|CSF1|MGC31930|MCSF|	9606	regulated
UAGGUAGUUUCCUGUUGUUGG	miR-196b	1435	|CSF1|MGC31930|MCSF|	9606	regulated
UAGGUAGUUUCAUGUUGUUGG	miR-196a	1435	|CSF1|MGC31930|MCSF|	9606	regulated
AUCAUGAUGGGCUCCUCGGUGU	miR-433	1435	|CSF1|MGC31930|MCSF|	9606	regulated
CAGUGCAAUAGUAUUGUCAAAGC	miR-301	1435	|CSF1|MGC31930|MCSF|	9606	regulated
UGUCAGUUUGUCAAAUACCCC	miR-223	1435	|CSF1|MGC31930|MCSF|	9606	regulated
UUCCCUUUGUCAUCCUUCGCCU	miR-211	1435	|CSF1|MGC31930|MCSF|	9606	regulated
UGGAAUGUAAGGAAGUGUGUGG	miR-206	1435	|CSF1|MGC31930|MCSF|	9606	regulated
AGCUGGUGUUGUGAAUC	miR-138	1435	|CSF1|MGC31930|MCSF|	9606	regulated
UUGGUCCCCUUCAACCAGCUGU	miR-133a	12977	|Csf1|CSF-1|M-CSF|	10090	regulated
AUCACAUUGCCAGGGAUUUCC	miR-23a	12977	|Csf1|CSF-1|M-CSF|	10090	regulated
CAGUGCAAUGUUAAAAGGGCAU	miR-130a	12977	|Csf1|CSF-1|M-CSF|	10090	regulated
UAGGUAGUUUCCUGUUGUUGG	miR-196b	12977	|Csf1|CSF-1|M-CSF|	10090	regulated
UAGGUAGUUUCAUGUUGUUGG	miR-196a	12977	|Csf1|CSF-1|M-CSF|	10090	regulated
AUCAUGAUGGGCUCCUCGGUGU	miR-433	12977	|Csf1|CSF-1|M-CSF|	10090	regulated
CAGUGCAAUAGUAUUGUCAAAGC	miR-301	12977	|Csf1|CSF-1|M-CSF|	10090	regulated
UGUCAGUUUGUCAAAUACCCC	miR-223	12977	|Csf1|CSF-1|M-CSF|	10090	regulated
UUCCCUUUGUCAUCCUUCGCCU	miR-211	12977	|Csf1|CSF-1|M-CSF|	10090	regulated
UGGAAUGUAAGGAAGUGUGUGG	miR-206	12977	|Csf1|CSF-1|M-CSF|	10090	regulated
AGCUGGUGUUGUGAAUC	miR-138	12977	|Csf1|CSF-1|M-CSF|	10090	regulated
UUGGUCCCCUUCAACCAGCUGU	miR-133a	78965	|Csf1|	10116	regulated
AUCACAUUGCCAGGGAUUUCC	miR-23a	78965	|Csf1|	10116	regulated
CAGUGCAAUGUUAAAAGGGCAU	miR-130a	78965	|Csf1|	10116	regulated
UAGGUAGUUUCCUGUUGUUGG	miR-196b	78965	|Csf1|	10116	regulated
UAGGUAGUUUCAUGUUGUUGG	miR-196a	78965	|Csf1|	10116	regulated
AUCAUGAUGGGCUCCUCGGUGU	miR-433	78965	|Csf1|	10116	regulated
CAGUGCAAUAGUAUUGUCAAAGC	miR-301	78965	|Csf1|	10116	regulated
UGUCAGUUUGUCAAAUACCCC	miR-223	78965	|Csf1|	10116	regulated
UUCCCUUUGUCAUCCUUCGCCU	miR-211	78965	|Csf1|	10116	regulated
UGGAAUGUAAGGAAGUGUGUGG	miR-206	78965	|Csf1|	10116	regulated
AGCUGGUGUUGUGAAUC	miR-138	78965	|Csf1|	10116	regulated
GUGCAUUGUAGUUGCAUUG	miR-33	6844	|VAMP2|SYB2|VAMP-2|	9606	regulated
UGUCAGUUUGUCAAAUACCCC	miR-223	6844	|VAMP2|SYB2|VAMP-2|	9606	regulated
UUGCAUAGUCACAAAAGUGA	miR-153	6844	|VAMP2|SYB2|VAMP-2|	9606	regulated
UGGAAUGUAAGGAAGUGUGUGG	miR-206	6844	|VAMP2|SYB2|VAMP-2|	9606	regulated
UUGGUCCCCUUCAACCAGCUGU	miR-133a	6844	|VAMP2|SYB2|VAMP-2|	9606	regulated
GUGCAUUGUAGUUGCAUUG	miR-33	22318	|Vamp2|	10090	regulated
UGUCAGUUUGUCAAAUACCCC	miR-223	22318	|Vamp2|	10090	regulated
UUGCAUAGUCACAAAAGUGA	miR-153	22318	|Vamp2|	10090	regulated
UGGAAUGUAAGGAAGUGUGUGG	miR-206	22318	|Vamp2|	10090	regulated
UUGGUCCCCUUCAACCAGCUGU	miR-133a	22318	|Vamp2|	10090	regulated
GUGCAUUGUAGUUGCAUUG	miR-33	24803	|Vamp2|Syb2|SYB|RATVAMPB|RATVAMPIR|	10116	regulated
UGUCAGUUUGUCAAAUACCCC	miR-223	24803	|Vamp2|Syb2|SYB|RATVAMPB|RATVAMPIR|	10116	regulated
UUGCAUAGUCACAAAAGUGA	miR-153	24803	|Vamp2|Syb2|SYB|RATVAMPB|RATVAMPIR|	10116	regulated
UGGAAUGUAAGGAAGUGUGUGG	miR-206	24803	|Vamp2|Syb2|SYB|RATVAMPB|RATVAMPIR|	10116	regulated
UUGGUCCCCUUCAACCAGCUGU	miR-133a	24803	|Vamp2|Syb2|SYB|RATVAMPB|RATVAMPIR|	10116	regulated
UUCCCUUUGUCAUCCUUCGCCU	miR-211	84293	|C10orf58|MGC4248|	9606	regulated
UUCCCUUUGUCAUCCUUCGCCU	miR-211	70564	|5730469M10Rik|	10090	regulated
UUCCCUUUGUCAUCCUUCGCCU	miR-211	361118	|LOC361118|	10116	regulated
UUGGUCCCCUUCAACCAGCUGU	miR-133a	10912	|GADD45G|CR6|GRP17|DDIT2|GADD45gamma|	9606	regulated
UUGGUCCCCUUCAACCAGCUGU	miR-133a	23882	|Gadd45g|CR6|OIG37|DDIT2|	10090	regulated
UUGGUCCCCUUCAACCAGCUGU	miR-133a	291005	|LOC291005|	10116	regulated
AACAUUCAACCUGUCGGUGAGU	miR-181c	3785	|KCNQ2|KCNA11|EBN|ENB1|BFNC|KVEBN1|KV7.2|HNSPC|EBN1|	9606	regulated
UUGGUCCCCUUCAACCAGCUGU	miR-133a	3785	|KCNQ2|KCNA11|EBN|ENB1|BFNC|KVEBN1|KV7.2|HNSPC|EBN1|	9606	regulated
AACAUUCAACCUGUCGGUGAGU	miR-181c	16536	|Kcnq2|KQT2|HNSPC|	10090	regulated
UUGGUCCCCUUCAACCAGCUGU	miR-133a	16536	|Kcnq2|KQT2|HNSPC|	10090	regulated
AACAUUCAACCUGUCGGUGAGU	miR-181c	170848	|Kcnq2|	10116	regulated
UUGGUCCCCUUCAACCAGCUGU	miR-133a	170848	|Kcnq2|	10116	regulated
AGCUGGUGUUGUGAAUC	miR-138	5995	|RGR|	9606	regulated
AGCUGGUGUUGUGAAUC	miR-138	57811	|Rgr|	10090	regulated
AGCUGGUGUUGUGAAUC	miR-138	306307	|LOC306307|	10116	regulated
UUGGUCCCCUUCAACCAGCUGU	miR-133a	64211	|LHX5|	9606	regulated
UUGGUCCCCUUCAACCAGCUGU	miR-133a	16873	|Lhx5|Lim2|	10090	regulated
UUGGUCCCCUUCAACCAGCUGU	miR-133a	124451	|Lhx5|	10116	regulated
AUCACAUUGCCAGGGAUUUCC	miR-23a	90411	|MCFD2|SDNSF|F5F8D|LMAN1IP|	9606	regulated
UUGGUCCCCUUCAACCAGCUGU	miR-133a	90411	|MCFD2|SDNSF|F5F8D|LMAN1IP|	9606	regulated
AUCACAUUGCCAGGGAUUUCC	miR-23a	193813	|Mcfd2|Sdnsf|F5F8D|LMAN1IP|	10090	regulated
UUGGUCCCCUUCAACCAGCUGU	miR-133a	193813	|Mcfd2|Sdnsf|F5F8D|LMAN1IP|	10090	regulated
AUCACAUUGCCAGGGAUUUCC	miR-23a	246117	|Sdnsf|	10116	regulated
UUGGUCCCCUUCAACCAGCUGU	miR-133a	246117	|Sdnsf|	10116	regulated
UUCCCUUUGUCAUCCUUCGCCU	miR-211	5420	|PODXL|Gp200|PCLP|	9606	regulated
UUGGUCCCCUUCAACCAGCUGU	miR-133a	5420	|PODXL|Gp200|PCLP|	9606	regulated
UAAUGCCCCUAAAAAUCCUUAU	miR-365	5420	|PODXL|Gp200|PCLP|	9606	regulated
UUCCCUUUGUCAUCCUUCGCCU	miR-211	27205	|Podxl|Ly102|Pclp1|	10090	regulated
UUGGUCCCCUUCAACCAGCUGU	miR-133a	27205	|Podxl|Ly102|Pclp1|	10090	regulated
UAAUGCCCCUAAAAAUCCUUAU	miR-365	27205	|Podxl|Ly102|Pclp1|	10090	regulated
UUCCCUUUGUCAUCCUUCGCCU	miR-211	192181	|Podxl|	10116	regulated
UUGGUCCCCUUCAACCAGCUGU	miR-133a	192181	|Podxl|	10116	regulated
UAAUGCCCCUAAAAAUCCUUAU	miR-365	192181	|Podxl|	10116	regulated
UGGAAGACUAGUGAUUUUGUUG	miR-7	56254	|RNF20|FLJ20382|BRE1A|KIAA2779|FLJ11189|	9606	regulated
UGGAAGACUAGUGAUUUUGUUG	miR-7	109331	|Rnf20|	10090	regulated
UGGAAGACUAGUGAUUUUGUUG	miR-7	313216	|LOC313216|	10116	regulated
UGUAAACAUCCUACACUCUCAGC	miR-30c	4674	|NAP1L2|MGC26243|BPX|	9606	regulated
UGUAAACAUCCUACACUCAGCU	miR-30b	4674	|NAP1L2|MGC26243|BPX|	9606	regulated
UGUAAACAUCCUACACUCUCAGC	miR-30c	17954	|Nap1l2|	10090	regulated
UGUAAACAUCCUACACUCAGCU	miR-30b	17954	|Nap1l2|	10090	regulated
UGUAAACAUCCUACACUCUCAGC	miR-30c	317247	|LOC317247|	10116	regulated
UGUAAACAUCCUACACUCAGCU	miR-30b	317247	|LOC317247|	10116	regulated
UUGGUCCCCUUCAACCAGCUGU	miR-133a	376497	|SLC27A1|MGC71751|FATP|FATP1|FLJ00336|	9606	regulated
UUGGUCCCCUUCAACCAGCUGU	miR-133a	26457	|Slc27a1|FATP1|	10090	regulated
UUGGUCCCCUUCAACCAGCUGU	miR-133a	94172	|Slc27a1|FATP|	10116	regulated
AUCACAUUGCCAGGGAUUUCC	miR-23a	8899	|PRPF4B|PR4H|KIAA0536|PRP4H|PRP4K|PRP4|	9606	regulated
UAGCUUAUCAGACUGAUGUUGA	miR-21	8899	|PRPF4B|PR4H|KIAA0536|PRP4H|PRP4K|PRP4|	9606	regulated
UACAGUAUAGAUGAUGUACUAG	miR-144	8899	|PRPF4B|PR4H|KIAA0536|PRP4H|PRP4K|PRP4|	9606	regulated
CAGUGCAAUGUUAAAAGGGCAU	miR-130a	8899	|PRPF4B|PR4H|KIAA0536|PRP4H|PRP4K|PRP4|	9606	regulated
AUCACAUUGCCAGGGAUUUCC	miR-23a	19134	|Prpf4b|cbp143|Prp4|Prp4k|MGC5960|2610037H07|	10090	regulated
UAGCUUAUCAGACUGAUGUUGA	miR-21	19134	|Prpf4b|cbp143|Prp4|Prp4k|MGC5960|2610037H07|	10090	regulated
UACAGUAUAGAUGAUGUACUAG	miR-144	19134	|Prpf4b|cbp143|Prp4|Prp4k|MGC5960|2610037H07|	10090	regulated
CAGUGCAAUGUUAAAAGGGCAU	miR-130a	19134	|Prpf4b|cbp143|Prp4|Prp4k|MGC5960|2610037H07|	10090	regulated
AUCACAUUGCCAGGGAUUUCC	miR-23a	291078	|LOC291078|	10116	regulated
UAGCUUAUCAGACUGAUGUUGA	miR-21	291078	|LOC291078|	10116	regulated
UACAGUAUAGAUGAUGUACUAG	miR-144	291078	|LOC291078|	10116	regulated
CAGUGCAAUGUUAAAAGGGCAU	miR-130a	291078	|LOC291078|	10116	regulated
UGGAAGACUAGUGAUUUUGUUG	miR-7	27230	|SERP1|RAMP4|	9606	regulated
UGUAACAGCAACUCCAUGUGGA	miR-194	27230	|SERP1|RAMP4|	9606	regulated
UGGAAGACUAGUGAUUUUGUUG	miR-7	28146	|D3Ucla1|RAMP4|Serp1|	10090	regulated
UGUAACAGCAACUCCAUGUGGA	miR-194	28146	|D3Ucla1|RAMP4|Serp1|	10090	regulated
UGGAAGACUAGUGAUUUUGUUG	miR-7	80881	|RAMP4|SERP1|	10116	regulated
UGUAACAGCAACUCCAUGUGGA	miR-194	80881	|RAMP4|SERP1|	10116	regulated
UUCCCUUUGUCAUCCUUCGCCU	miR-211	23406	|COTL1|CLP|MGC19733|	9606	regulated
UUCCCUUUGUCAUCCUUCGCCU	miR-211	72042	|Cotl1|Clp|	10090	regulated
UUCCCUUUGUCAUCCUUCGCCU	miR-211	361422	|LOC361422|	10116	regulated
UUCCCUUUGUCAUCCUUCGCCU	miR-211	6505	|SLC1A1|EAAC1|EAAT3|	9606	regulated
UAGGUAGUUUCAUGUUGUUGG	miR-196a	6505	|SLC1A1|EAAC1|EAAT3|	9606	regulated
AGUGGUUUUACCCUAUGGUAG	miR-140	6505	|SLC1A1|EAAC1|EAAT3|	9606	regulated
UUGGUCCCCUUCAACCAGCUGU	miR-133a	6505	|SLC1A1|EAAC1|EAAT3|	9606	regulated
UUCCCUUUGUCAUCCUUCGCCU	miR-211	20510	|Slc1a1|EAAC1|EAAT3|MEAAC1|	10090	regulated
UAGGUAGUUUCAUGUUGUUGG	miR-196a	20510	|Slc1a1|EAAC1|EAAT3|MEAAC1|	10090	regulated
AGUGGUUUUACCCUAUGGUAG	miR-140	20510	|Slc1a1|EAAC1|EAAT3|MEAAC1|	10090	regulated
UUGGUCCCCUUCAACCAGCUGU	miR-133a	20510	|Slc1a1|EAAC1|EAAT3|MEAAC1|	10090	regulated
UUCCCUUUGUCAUCCUUCGCCU	miR-211	25550	|Slc1a1|REAAC1|Eaac1|Eaat3|	10116	regulated
UAGGUAGUUUCAUGUUGUUGG	miR-196a	25550	|Slc1a1|REAAC1|Eaac1|Eaat3|	10116	regulated
AGUGGUUUUACCCUAUGGUAG	miR-140	25550	|Slc1a1|REAAC1|Eaac1|Eaat3|	10116	regulated
UUGGUCCCCUUCAACCAGCUGU	miR-133a	25550	|Slc1a1|REAAC1|Eaac1|Eaat3|	10116	regulated
UUGGUCCCCUUCAACCAGCUGU	miR-133a	726	|CAPN5|HTRA3|nCL-3|	9606	regulated
UUGGUCCCCUUCAACCAGCUGU	miR-133a	12337	|Capn5|	10090	regulated
UUGGUCCCCUUCAACCAGCUGU	miR-133a	171495	|Capn5|	10116	regulated
UAAUCUCAGCUGGCAACUGUG	miR-216	7421	|VDR|NR1I1|	9606	regulated
UAAUCUCAGCUGGCAACUGUG	miR-216	22337	|Vdr|Nr1i1|	10090	regulated
UAAUCUCAGCUGGCAACUGUG	miR-216	24873	|Vdr|	10116	regulated
UUCCCUUUGUCAUCCUUCGCCU	miR-211	5153	|PDE1B|PDES1B|PDE1B1|	9606	regulated
UUCCCUUUGUCAUCCUUCGCCU	miR-211	18574	|Pde1b|Pde1b1|63kDa|	10090	regulated
UUCCCUUUGUCAUCCUUCGCCU	miR-211	29691	|Pde1b|Pde1b1|	10116	regulated
UGUAACAGCAACUCCAUGUGGA	miR-194	3174	|HNF4G|NR2A2|	9606	regulated
UGUAACAGCAACUCCAUGUGGA	miR-194	30942	|Hnf4g|NR2A2|	10090	regulated
UGUAACAGCAACUCCAUGUGGA	miR-194	365744	|LOC365744|	10116	regulated
UUGGUCCCCUUCAACCAGCUGU	miR-133a	3487	|IGFBP4|IBP4|	9606	regulated
UUGGUCCCCUUCAACCAGCUGU	miR-133a	16010	|Igfbp4|IGFBP-4|	10090	regulated
UUGGUCCCCUUCAACCAGCUGU	miR-133a	360622	|LOC360622|	10116	regulated
UUGGUCCCCUUCAACCAGCUGU	miR-133a	5335	|PLCG1|PLC1|PLC148|PLCgamma1|PLC-II|	9606	regulated
UUGGUCCCCUUCAACCAGCUGU	miR-133a	18803	|Plcg1|Plc-gamma1|	10090	regulated
UUGGUCCCCUUCAACCAGCUGU	miR-133a	25738	|Plcg1|PPLCA|	10116	regulated
UUCCCUUUGUCAUCCUUCGCCU	miR-211	6424	|SFRP4|FRP-4|FRPHE|	9606	regulated
UUCCCUUUGUCAUCCUUCGCCU	miR-211	20379	|Sfrp4|	10090	regulated
UUCCCUUUGUCAUCCUUCGCCU	miR-211	89803	|Sfrp4|	10116	regulated
UGGAAUGUAAGGAAGUGUGUGG	miR-206	7756	|ZNF207|	9606	regulated
AACAUUCAACCUGUCGGUGAGU	miR-181c	7756	|ZNF207|	9606	regulated
UACAGUAUAGAUGAUGUACUAG	miR-144	7756	|ZNF207|	9606	regulated
UGGAAUGUAAGGAAGUGUGUGG	miR-206	22680	|Zfp207|Zep|	10090	regulated
AACAUUCAACCUGUCGGUGAGU	miR-181c	22680	|Zfp207|Zep|	10090	regulated
UACAGUAUAGAUGAUGUACUAG	miR-144	22680	|Zfp207|Zep|	10090	regulated
UGGAAUGUAAGGAAGUGUGUGG	miR-206	303763	|LOC303763|	10116	regulated
AACAUUCAACCUGUCGGUGAGU	miR-181c	303763	|LOC303763|	10116	regulated
UACAGUAUAGAUGAUGUACUAG	miR-144	303763	|LOC303763|	10116	regulated
UUCCCUUUGUCAUCCUUCGCCU	miR-211	1788	|DNMT3A|DNMT3A2|M.HsaIIIA|	9606	regulated
UGUAACAGCAACUCCAUGUGGA	miR-194	1788	|DNMT3A|DNMT3A2|M.HsaIIIA|	9606	regulated
UAGCACCAUUUGAAAUCGGU	miR-29c	1788	|DNMT3A|DNMT3A2|M.HsaIIIA|	9606	regulated
UUGGUCCCCUUCAACCAGCUGU	miR-133a	1788	|DNMT3A|DNMT3A2|M.HsaIIIA|	9606	regulated
UUCCCUUUGUCAUCCUUCGCCU	miR-211	13435	|Dnmt3a|	10090	regulated
UGUAACAGCAACUCCAUGUGGA	miR-194	13435	|Dnmt3a|	10090	regulated
UAGCACCAUUUGAAAUCGGU	miR-29c	13435	|Dnmt3a|	10090	regulated
UUGGUCCCCUUCAACCAGCUGU	miR-133a	13435	|Dnmt3a|	10090	regulated
UUCCCUUUGUCAUCCUUCGCCU	miR-211	313927	|LOC313927|	10116	regulated
UGUAACAGCAACUCCAUGUGGA	miR-194	313927	|LOC313927|	10116	regulated
UAGCACCAUUUGAAAUCGGU	miR-29c	313927	|LOC313927|	10116	regulated
UUGGUCCCCUUCAACCAGCUGU	miR-133a	313927	|LOC313927|	10116	regulated
UAGGUAGUUUCCUGUUGUUGG	miR-196b	11337	|GABARAP|MM46|	9606	regulated
UAGGUAGUUUCCUGUUGUUGG	miR-196b	56486	|Gabarap|	10090	regulated
UAGGUAGUUUCCUGUUGUUGG	miR-196b	58974	|Gabarap|	10116	regulated
UUGGUCCCCUUCAACCAGCUGU	miR-133a	6548	|SLC9A1|APNH|NHE1|	9606	regulated
UUGGUCCCCUUCAACCAGCUGU	miR-133a	20544	|Slc9a1|	10090	regulated
UUGGUCCCCUUCAACCAGCUGU	miR-133a	24782	|Slc9a1|Nhe1|	10116	regulated
UUCCCUUUGUCAUCCUUCGCCU	miR-211	8509	|NDST2|HSST2|NST2|NCST2|	9606	regulated
UUCCCUUUGUCAUCCUUCGCCU	miR-211	17423	|Ndst2|NDST-2|	10090	regulated
UUCCCUUUGUCAUCCUUCGCCU	miR-211	114002	|Ndst2|	10116	regulated
UGUCAGUUUGUCAAAUACCCC	miR-223	5209	|PFKFB3|IPFK2|	9606	regulated
AUCACAUUGCCAGGGAUUUCC	miR-23a	5209	|PFKFB3|IPFK2|	9606	regulated
UGUCAGUUUGUCAAAUACCCC	miR-223	170768	|Pfkfb3|iPFK-2|	10090	regulated
AUCACAUUGCCAGGGAUUUCC	miR-23a	170768	|Pfkfb3|iPFK-2|	10090	regulated
UGUCAGUUUGUCAAAUACCCC	miR-223	117276	|Pfkfb3|	10116	regulated
AUCACAUUGCCAGGGAUUUCC	miR-23a	117276	|Pfkfb3|	10116	regulated
UGGAAUGUAAGGAAGUGUGUGG	miR-206	7791	|ZYX|	9606	regulated
UGGAAUGUAAGGAAGUGUGUGG	miR-206	22793	|Zyx|	10090	regulated
UGGAAUGUAAGGAAGUGUGUGG	miR-206	297031	|LOC297031|	10116	regulated
UGUAAACAUCCUACACUCUCAGC	miR-30c	80148	|PQLC1|FLJ22378|	9606	regulated
UGUAAACAUCCUACACUCUCAGC	miR-30c	66943	|2310009N05Rik|	10090	regulated
UGUAAACAUCCUACACUCUCAGC	miR-30c	361352	|LOC361352|	10116	regulated
UUCCCUUUGUCAUCCUUCGCCU	miR-211	1465	|CSRP1|CSRP|CRP|CRP1|D1S181E|CYRP|	9606	regulated
UUCCCUUUGUCAUCCUUCGCCU	miR-211	13007	|Csrp1|Csrp|CRP1|	10090	regulated
UUCCCUUUGUCAUCCUUCGCCU	miR-211	29276	|Csrp1|Csrp|	10116	regulated
UUGGUCCCCUUCAACCAGCUGU	miR-133a	2760	|GM2A|SAP-3|	9606	regulated
UUGGUCCCCUUCAACCAGCUGU	miR-133a	14667	|Gm2a|	10090	regulated
UUGGUCCCCUUCAACCAGCUGU	miR-133a	282838	|Gm2a|	10116	regulated
UUGCAUAUGUAGGAUGUCCCAU	miR-448	960	|CD44|MDU2|MDU3|MIC4|Pgp1|INLU|IN|MC56|CDW44|ECMR-III|LHR|MUTCH-I|MGC10468|	9606	regulated
UUGCAUAUGUAGGAUGUCCCAU	miR-448	12505	|Cd44|HERMES|AW121933|	10090	regulated
UUGCAUAUGUAGGAUGUCCCAU	miR-448	25406	|Cd44|RHAMM|CD44A|METAA|	10116	regulated
UGGAAGACUAGUGAUUUUGUUG	miR-7	5217	|PFN2|D3S1319E|PFL|	9606	regulated
UAAUCUCAGCUGGCAACUGUG	miR-216	5217	|PFN2|D3S1319E|PFL|	9606	regulated
AGCUGGUGUUGUGAAUC	miR-138	5217	|PFN2|D3S1319E|PFL|	9606	regulated
UUGCAUAUGUAGGAUGUCCCAU	miR-448	5217	|PFN2|D3S1319E|PFL|	9606	regulated
UGGAAGACUAGUGAUUUUGUUG	miR-7	18645	|Pfn2|	10090	regulated
UAAUCUCAGCUGGCAACUGUG	miR-216	18645	|Pfn2|	10090	regulated
AGCUGGUGUUGUGAAUC	miR-138	18645	|Pfn2|	10090	regulated
UUGCAUAUGUAGGAUGUCCCAU	miR-448	18645	|Pfn2|	10090	regulated
UGGAAGACUAGUGAUUUUGUUG	miR-7	81531	|Pfn2|	10116	regulated
UAAUCUCAGCUGGCAACUGUG	miR-216	81531	|Pfn2|	10116	regulated
AGCUGGUGUUGUGAAUC	miR-138	81531	|Pfn2|	10116	regulated
UUGCAUAUGUAGGAUGUCCCAU	miR-448	81531	|Pfn2|	10116	regulated
UGUAAACAUCCUUGACUGGA	miR-30e	8618	|CADPS|CAPS|CAPS1|KIAA1121|	9606	regulated
UGUAAACAUCCUCGACUGGAAG	miR-30a-5p	8618	|CADPS|CAPS|CAPS1|KIAA1121|	9606	regulated
UGUAAACAUCCUUGACUGGA	miR-30e	27062	|Cadps|CAPS|CAPS1|mKIAA1121|	10090	regulated
UGUAAACAUCCUCGACUGGAAG	miR-30a-5p	27062	|Cadps|CAPS|CAPS1|mKIAA1121|	10090	regulated
UGUAAACAUCCUUGACUGGA	miR-30e	26989	|CAPS|	10116	regulated
UGUAAACAUCCUCGACUGGAAG	miR-30a-5p	26989	|CAPS|	10116	regulated
UUGGUCCCCUUCAACCAGCUGU	miR-133a	5309	|PITX3|PTX3|MGC12766|	9606	regulated
UUGGUCCCCUUCAACCAGCUGU	miR-133a	18742	|Pitx3|Ptx3|	10090	regulated
UUGGUCCCCUUCAACCAGCUGU	miR-133a	29609	|Pitx3|	10116	regulated
CAGUGCAAUGUUAAAAGGGCAU	miR-130a	11143	|MYST2|HBO1|HBOA|	9606	regulated
CAGUGCAAUAGUAUUGUCAAAGC	miR-301	11143	|MYST2|HBO1|HBOA|	9606	regulated
CAGUGCAAUGUUAAAAGGGCAU	miR-130a	217127	|Myst2|Hbo1|Hboa|MGC56758|	10090	regulated
CAGUGCAAUAGUAUUGUCAAAGC	miR-301	217127	|Myst2|Hbo1|Hboa|MGC56758|	10090	regulated
CAGUGCAAUGUUAAAAGGGCAU	miR-130a	303470	|LOC303470|	10116	regulated
CAGUGCAAUAGUAUUGUCAAAGC	miR-301	303470	|LOC303470|	10116	regulated
UAAUCUCAGCUGGCAACUGUG	miR-216	460	|ASTN|ASTN1|	9606	regulated
UUGGUCCCCUUCAACCAGCUGU	miR-133a	460	|ASTN|ASTN1|	9606	regulated
UAAUCUCAGCUGGCAACUGUG	miR-216	11899	|Astn1|mKIAA0289|Astn|GC14|	10090	regulated
UUGGUCCCCUUCAACCAGCUGU	miR-133a	11899	|Astn1|mKIAA0289|Astn|GC14|	10090	regulated
UAAUCUCAGCUGGCAACUGUG	miR-216	304900	|LOC304900|	10116	regulated
UUGGUCCCCUUCAACCAGCUGU	miR-133a	304900	|LOC304900|	10116	regulated
UUCCCUUUGUCAUCCUUCGCCU	miR-211	627	|BDNF|MGC34632|	9606	regulated
UGGAAUGUAAGGAAGUGUGUGG	miR-206	627	|BDNF|MGC34632|	9606	regulated
UUCCCUUUGUCAUCCUUCGCCU	miR-211	12064	|Bdnf|	10090	regulated
UGGAAUGUAAGGAAGUGUGUGG	miR-206	12064	|Bdnf|	10090	regulated
UUCCCUUUGUCAUCCUUCGCCU	miR-211	24225	|Bdnf|	10116	regulated
UGGAAUGUAAGGAAGUGUGUGG	miR-206	24225	|Bdnf|	10116	regulated
UUGGUCCCCUUCAACCAGCUGU	miR-133a	23612	|PHLDA3|TIH1|	9606	regulated
CAGUGCAAUGUUAAAAGGGCAU	miR-130a	23612	|PHLDA3|TIH1|	9606	regulated
UUGGUCCCCUUCAACCAGCUGU	miR-133a	27280	|Phlda3|Tih1|	10090	regulated
CAGUGCAAUGUUAAAAGGGCAU	miR-130a	27280	|Phlda3|Tih1|	10090	regulated
UUGGUCCCCUUCAACCAGCUGU	miR-133a	363989	|LOC363989|	10116	regulated
CAGUGCAAUGUUAAAAGGGCAU	miR-130a	363989	|LOC363989|	10116	regulated
UGGAAUGUAAGGAAGUGUGUGG	miR-206	64781	|CERK|KIAA1646|hCERK|dA59H18.3|DKFZp434E0211|FLJ21430|FLJ23239|dA59H18.2|LK4|	9606	regulated
UGGAAUGUAAGGAAGUGUGUGG	miR-206	223753	|Cerk|mKIAA1646|	10090	regulated
UGGAAUGUAAGGAAGUGUGUGG	miR-206	300129	|LOC300129|	10116	regulated
AGCUGGUGUUGUGAAUC	miR-138	1459	|CSNK2A2|CK2A2|CSNK2A1|	9606	regulated
AUCACAUUGCCAGGGAUUUCC	miR-23a	1459	|CSNK2A2|CK2A2|CSNK2A1|	9606	regulated
UACCCUGUAGAACCGAAUUUGU	miR-10b	1459	|CSNK2A2|CK2A2|CSNK2A1|	9606	regulated
AGCUGGUGUUGUGAAUC	miR-138	13000	|Csnk2a2|CK2|	10090	regulated
AUCACAUUGCCAGGGAUUUCC	miR-23a	13000	|Csnk2a2|CK2|	10090	regulated
UACCCUGUAGAACCGAAUUUGU	miR-10b	13000	|Csnk2a2|CK2|	10090	regulated
AGCUGGUGUUGUGAAUC	miR-138	307641	|LOC307641|	10116	regulated
AUCACAUUGCCAGGGAUUUCC	miR-23a	307641	|LOC307641|	10116	regulated
UACCCUGUAGAACCGAAUUUGU	miR-10b	307641	|LOC307641|	10116	regulated
UAAUCUCAGCUGGCAACUGUG	miR-216	6456	|SH3GL2|EEN-B1|CNSA2|SH3D2A|SH3P4|	9606	regulated
UGUAACAGCAACUCCAUGUGGA	miR-194	6456	|SH3GL2|EEN-B1|CNSA2|SH3D2A|SH3P4|	9606	regulated
AGCUGGUGUUGUGAAUC	miR-138	6456	|SH3GL2|EEN-B1|CNSA2|SH3D2A|SH3P4|	9606	regulated
UAAUCUCAGCUGGCAACUGUG	miR-216	20404	|Sh3gl2|SH3PA|EEN-B1|	10090	regulated
UGUAACAGCAACUCCAUGUGGA	miR-194	20404	|Sh3gl2|SH3PA|EEN-B1|	10090	regulated
AGCUGGUGUUGUGAAUC	miR-138	20404	|Sh3gl2|SH3PA|EEN-B1|	10090	regulated
UAAUCUCAGCUGGCAACUGUG	miR-216	116743	|Sh3d2a|Sh3p4|	10116	regulated
UGUAACAGCAACUCCAUGUGGA	miR-194	116743	|Sh3d2a|Sh3p4|	10116	regulated
AGCUGGUGUUGUGAAUC	miR-138	116743	|Sh3d2a|Sh3p4|	10116	regulated
UUCCCUUUGUCAUCCUUCGCCU	miR-211	7480	|WNT10B|WNT-12|	9606	regulated
UUCCCUUUGUCAUCCUUCGCCU	miR-211	22410	|Wnt10b|	10090	regulated
UUCCCUUUGUCAUCCUUCGCCU	miR-211	315294	|LOC315294|	10116	regulated
UGGAAUGUAAGGAAGUGUGUGG	miR-206	3099	|HK2|HXK2|HKII|	9606	regulated
UGGAAUGUAAGGAAGUGUGUGG	miR-206	15277	|Hk2|HKII|	10090	regulated
UGGAAUGUAAGGAAGUGUGUGG	miR-206	25059	|Hk2|	10116	regulated
UUGGUCCCCUUCAACCAGCUGU	miR-133a	249	|ALPL|HOPS|TNAP|AP-TNAP|TNSALP|	9606	regulated
UUGGUCCCCUUCAACCAGCUGU	miR-133a	11647	|Akp2|TNAP|TNSALP|	10090	regulated
UUGGUCCCCUUCAACCAGCUGU	miR-133a	25586	|Alpl|PHOA|Akp2|	10116	regulated
UUCCCUUUGUCAUCCUUCGCCU	miR-211	65055	|C2orf23|FLJ13110|	9606	regulated
UUCCCUUUGUCAUCCUUCGCCU	miR-211	52250	|D6Ertd253e|	10090	regulated
UUCCCUUUGUCAUCCUUCGCCU	miR-211	362384	|LOC362384|	10116	regulated
AUCACAUUGCCAGGGAUUUCC	miR-23a	6530	|SLC6A2|NAT1|NET1|NET|SLC6A5|	9606	regulated
AUCACAUUGCCAGGGAUUUCC	miR-23a	20538	|Slc6a2|NET|Slc6a5|	10090	regulated
AUCACAUUGCCAGGGAUUUCC	miR-23a	83511	|Slc6a2|Net|	10116	regulated
UGUCAGUUUGUCAAAUACCCC	miR-223	1500	|CTNND1|P120CAS|P120CTN|CAS|KIAA0384|CTNND|	9606	regulated
UUCCCUUUGUCAUCCUUCGCCU	miR-211	1500	|CTNND1|P120CAS|P120CTN|CAS|KIAA0384|CTNND|	9606	regulated
UAGCUUAUCAGACUGAUGUUGA	miR-21	1500	|CTNND1|P120CAS|P120CTN|CAS|KIAA0384|CTNND|	9606	regulated
UUGGUCCCCUUCAACCAGCUGU	miR-133a	1500	|CTNND1|P120CAS|P120CTN|CAS|KIAA0384|CTNND|	9606	regulated
UGUCAGUUUGUCAAAUACCCC	miR-223	12388	|Catns|P120|CTNND1|mKIAA0384|	10090	regulated
UUCCCUUUGUCAUCCUUCGCCU	miR-211	12388	|Catns|P120|CTNND1|mKIAA0384|	10090	regulated
UAGCUUAUCAGACUGAUGUUGA	miR-21	12388	|Catns|P120|CTNND1|mKIAA0384|	10090	regulated
UUGGUCCCCUUCAACCAGCUGU	miR-133a	12388	|Catns|P120|CTNND1|mKIAA0384|	10090	regulated
UGUCAGUUUGUCAAAUACCCC	miR-223	311163	|LOC311163|	10116	regulated
UUCCCUUUGUCAUCCUUCGCCU	miR-211	311163	|LOC311163|	10116	regulated
UAGCUUAUCAGACUGAUGUUGA	miR-21	311163	|LOC311163|	10116	regulated
UUGGUCCCCUUCAACCAGCUGU	miR-133a	311163	|LOC311163|	10116	regulated
UUGGUCCCCUUCAACCAGCUGU	miR-133a	3399	|ID3|HEIR-1|	9606	regulated
UUGGUCCCCUUCAACCAGCUGU	miR-133a	15903	|Idb3|Id3|HLH462|	10090	regulated
UUGGUCCCCUUCAACCAGCUGU	miR-133a	25585	|Id3|	10116	regulated
CAGUGCAAUAGUAUUGUCAAAGC	miR-301	9948	|WDR1|NORI-1|	9606	regulated
CAGUGCAAUAGUAUUGUCAAAGC	miR-301	22388	|Wdr1|	10090	regulated
CAGUGCAAUAGUAUUGUCAAAGC	miR-301	360950	|LOC360950|	10116	regulated
UUGGUCCCCUUCAACCAGCUGU	miR-133a	118424	|UBE2J2|PRO2121|NCUBE2|	9606	regulated
UUGGUCCCCUUCAACCAGCUGU	miR-133a	140499	|Ube2j2|Ubc6p|Ubc6|Ubc6p|	10090	regulated
UUGGUCCCCUUCAACCAGCUGU	miR-133a	298689	|LOC298689|	10116	regulated
CAACGGAAUCCCAAAAGCAGCU	miR-191	81567	|TXNDC5|ERP46|MGC3178|EndoPDI|UNQ364|	9606	regulated
AUCAUGAUGGGCUCCUCGGUGU	miR-433	81567	|TXNDC5|ERP46|MGC3178|EndoPDI|UNQ364|	9606	regulated
CAACGGAAUCCCAAAAGCAGCU	miR-191	105245	|Txndc5|ERp46|PC-TRP|	10090	regulated
AUCAUGAUGGGCUCCUCGGUGU	miR-433	105245	|Txndc5|ERp46|PC-TRP|	10090	regulated
CAACGGAAUCCCAAAAGCAGCU	miR-191	306869	|LOC306869|	10116	regulated
AUCAUGAUGGGCUCCUCGGUGU	miR-433	306869	|LOC306869|	10116	regulated
UUGGUCCCCUUCAACCAGCUGU	miR-133a	2246	|FGF1|FGFA|AFGF|ECGF|ECGFA|ECGFB|HBGF1|ECGF-beta|FGF-alpha|GLIO703|	9606	regulated
UUGGUCCCCUUCAACCAGCUGU	miR-133a	14164	|Fgf1|Fam|Dffrx|	10090	regulated
UUGGUCCCCUUCAACCAGCUGU	miR-133a	25317	|Fgf1|HBGF1|HBGF-1|	10116	regulated
UUCCCUUUGUCAUCCUUCGCCU	miR-211	10406	|WFDC2|HE4|WAP5|dJ461P17.6|	9606	regulated
UUGGUCCCCUUCAACCAGCUGU	miR-133a	10406	|WFDC2|HE4|WAP5|dJ461P17.6|	9606	regulated
UUCCCUUUGUCAUCCUUCGCCU	miR-211	67701	|Wfdc2|HE4|WAP5|	10090	regulated
UUGGUCCCCUUCAACCAGCUGU	miR-133a	67701	|Wfdc2|HE4|WAP5|	10090	regulated
UUCCCUUUGUCAUCCUUCGCCU	miR-211	286888	|re4|	10116	regulated
UUGGUCCCCUUCAACCAGCUGU	miR-133a	286888	|re4|	10116	regulated
UUGGUCCCCUUCAACCAGCUGU	miR-133a	7127	|TNFAIP2|B94|	9606	regulated
UUGGUCCCCUUCAACCAGCUGU	miR-133a	21928	|Tnfaip2|tnfb94|	10090	regulated
UUGGUCCCCUUCAACCAGCUGU	miR-133a	299339	|LOC299339|	10116	regulated
UUGGUCCCCUUCAACCAGCUGU	miR-133a	23075	|SWAP70|SWAP-70|KIAA0640|	9606	regulated
UUGGUCCCCUUCAACCAGCUGU	miR-133a	20947	|Swap70|70kDa|	10090	regulated
UUGGUCCCCUUCAACCAGCUGU	miR-133a	293410	|LOC293410|	10116	regulated
UUCCCUUUGUCAUCCUUCGCCU	miR-211	229	|ALDOB|	9606	regulated
UUCCCUUUGUCAUCCUUCGCCU	miR-211	230163	|Aldob|MGC36398|	10090	regulated
UUCCCUUUGUCAUCCUUCGCCU	miR-211	24190	|Aldob|LIV10|Aldo2|	10116	regulated
UAGCACCAUUUGAAAUCGGU	miR-29c	347734	|SLC35B2|PAPST1|UGTrel4|	9606	regulated
UAGCACCAUUUGAAAUCGGU	miR-29c	73836	|Slc35b1|	10090	regulated
UAGCACCAUUUGAAAUCGGU	miR-29c	316241	|LOC316241|	10116	regulated
UUGGUCCCCUUCAACCAGCUGU	miR-133a	9479	|MAPK8IP1|IB1|JIP-1|PRKM8IP|	9606	regulated
UUGGUCCCCUUCAACCAGCUGU	miR-133a	19099	|Mapk8ip|JIP-1|IB1|MAPK8IP1|	10090	regulated
UUGGUCCCCUUCAACCAGCUGU	miR-133a	116457	|Mapk8ip|Jip-1|Mapk8ip1|	10116	regulated
UGUCAGUUUGUCAAAUACCCC	miR-223	4800	|NFYA|NF-YA|CBF-A|CBF-B|HAP2|	9606	regulated
UAGGUAGUUUCCUGUUGUUGG	miR-196b	4800	|NFYA|NF-YA|CBF-A|CBF-B|HAP2|	9606	regulated
UAGGUAGUUUCAUGUUGUUGG	miR-196a	4800	|NFYA|NF-YA|CBF-A|CBF-B|HAP2|	9606	regulated
UGUCAGUUUGUCAAAUACCCC	miR-223	18044	|Nfya|SEZ-10|SEZ10|Cbf-b|	10090	regulated
UAGGUAGUUUCCUGUUGUUGG	miR-196b	18044	|Nfya|SEZ-10|SEZ10|Cbf-b|	10090	regulated
UAGGUAGUUUCAUGUUGUUGG	miR-196a	18044	|Nfya|SEZ-10|SEZ10|Cbf-b|	10090	regulated
UGUCAGUUUGUCAAAUACCCC	miR-223	29508	|Nfya|	10116	regulated
UAGGUAGUUUCCUGUUGUUGG	miR-196b	29508	|Nfya|	10116	regulated
UAGGUAGUUUCAUGUUGUUGG	miR-196a	29508	|Nfya|	10116	regulated
UUGGUCCCCUUCAACCAGCUGU	miR-133a	10861	|SLC26A1|SAT-1|SAT1|EDM4|	9606	regulated
UUGGUCCCCUUCAACCAGCUGU	miR-133a	231583	|Slc26a1|Sat1|	10090	regulated
UUGGUCCCCUUCAACCAGCUGU	miR-133a	64076	|Slc26a1|sat-1|	10116	regulated
AUCACAUUGCCAGGGAUUUCC	miR-23a	65108	|MLP|MACMARCKS|F52|MLP1|MRP|	9606	regulated
UGUAACAGCAACUCCAUGUGGA	miR-194	65108	|MLP|MACMARCKS|F52|MLP1|MRP|	9606	regulated
AUCACAUUGCCAGGGAUUUCC	miR-23a	17357	|Mlp|D4Bc1|F52|MacMARCKS|	10090	regulated
UGUAACAGCAACUCCAUGUGGA	miR-194	17357	|Mlp|D4Bc1|F52|MacMARCKS|	10090	regulated
AUCACAUUGCCAGGGAUUUCC	miR-23a	81520	|Mlp|F52|	10116	regulated
UGUAACAGCAACUCCAUGUGGA	miR-194	81520	|Mlp|F52|	10116	regulated
AGCUGGUGUUGUGAAUC	miR-138	7052	|TGM2|TGC|TG2|	9606	regulated
AGCUGGUGUUGUGAAUC	miR-138	21817	|Tgm2|G[a]h|	10090	regulated
AGCUGGUGUUGUGAAUC	miR-138	56083	|Tgm2|TgaseII|	10116	regulated
UUCCCUUUGUCAUCCUUCGCCU	miR-211	115207	|KCTD12|C13orf2|KIAA1778|	9606	regulated
UUCCCUUUGUCAUCCUUCGCCU	miR-211	239217	|Kctd12|6430514H16|	10090	regulated
UUCCCUUUGUCAUCCUUCGCCU	miR-211	364458	|LOC364458|	10116	regulated
UGGAAGACUAGUGAUUUUGUUG	miR-7	767	|CA8|CALS|CARP|CA-VIII|	9606	regulated
CAGUGCAAUAGUAUUGUCAAAGC	miR-301	767	|CA8|CALS|CARP|CA-VIII|	9606	regulated
UUCCCUUUGUCAUCCUUCGCCU	miR-211	767	|CA8|CALS|CARP|CA-VIII|	9606	regulated
UGUAACAGCAACUCCAUGUGGA	miR-194	767	|CA8|CALS|CARP|CA-VIII|	9606	regulated
AGCUGGUGUUGUGAAUC	miR-138	767	|CA8|CALS|CARP|CA-VIII|	9606	regulated
UUGGUCCCCUUCAACCAGCUGU	miR-133a	767	|CA8|CALS|CARP|CA-VIII|	9606	regulated
UGUAAACAUCCUACACUCAGCU	miR-30b	767	|CA8|CALS|CARP|CA-VIII|	9606	regulated
UAGCACCAUUUGAAAUCGGU	miR-29c	767	|CA8|CALS|CARP|CA-VIII|	9606	regulated
UAAUCUCAGCUGGCAACUGUG	miR-216	767	|CA8|CALS|CARP|CA-VIII|	9606	regulated
UGGAAUGUAAGGAAGUGUGUGG	miR-206	767	|CA8|CALS|CARP|CA-VIII|	9606	regulated
UAGGUUAUCCGUGUUGCCUUCG	miR-154	767	|CA8|CALS|CARP|CA-VIII|	9606	regulated
UACAGUAUAGAUGAUGUACUAG	miR-144	767	|CA8|CALS|CARP|CA-VIII|	9606	regulated
CAGUGCAAUGUUAAAAGGGCAU	miR-130a	767	|CA8|CALS|CARP|CA-VIII|	9606	regulated
UAGCUUAUCAGACUGAUGUUGA	miR-21	767	|CA8|CALS|CARP|CA-VIII|	9606	regulated
UUGCAUAUGUAGGAUGUCCCAU	miR-448	767	|CA8|CALS|CARP|CA-VIII|	9606	regulated
UAAUGCCCCUAAAAAUCCUUAU	miR-365	767	|CA8|CALS|CARP|CA-VIII|	9606	regulated
UGUAAACAUCCUUGACUGGA	miR-30e	767	|CA8|CALS|CARP|CA-VIII|	9606	regulated
UGUAAACAUCCUCGACUGGAAG	miR-30a-5p	767	|CA8|CALS|CARP|CA-VIII|	9606	regulated
AUCACAUUGCCAGGGAUUUCC	miR-23a	767	|CA8|CALS|CARP|CA-VIII|	9606	regulated
GUGAAAUGUUUAGGACCACUAG	miR-203	767	|CA8|CALS|CARP|CA-VIII|	9606	regulated
UAGGUAGUUUCCUGUUGUUGG	miR-196b	767	|CA8|CALS|CARP|CA-VIII|	9606	regulated
UGAUAUGUUUGAUAUAUUAGGU	miR-190	767	|CA8|CALS|CARP|CA-VIII|	9606	regulated
AACAUUCAACCUGUCGGUGAGU	miR-181c	767	|CA8|CALS|CARP|CA-VIII|	9606	regulated
UUGCAUAGUCACAAAAGUGA	miR-153	767	|CA8|CALS|CARP|CA-VIII|	9606	regulated
AGUGGUUUUACCCUAUGGUAG	miR-140	767	|CA8|CALS|CARP|CA-VIII|	9606	regulated
UGGAAGACUAGUGAUUUUGUUG	miR-7	12319	|Car8|Cals|	10090	regulated
CAGUGCAAUAGUAUUGUCAAAGC	miR-301	12319	|Car8|Cals|	10090	regulated
UUCCCUUUGUCAUCCUUCGCCU	miR-211	12319	|Car8|Cals|	10090	regulated
UGUAACAGCAACUCCAUGUGGA	miR-194	12319	|Car8|Cals|	10090	regulated
AGCUGGUGUUGUGAAUC	miR-138	12319	|Car8|Cals|	10090	regulated
UUGGUCCCCUUCAACCAGCUGU	miR-133a	12319	|Car8|Cals|	10090	regulated
UGUAAACAUCCUACACUCAGCU	miR-30b	12319	|Car8|Cals|	10090	regulated
UAGCACCAUUUGAAAUCGGU	miR-29c	12319	|Car8|Cals|	10090	regulated
UAAUCUCAGCUGGCAACUGUG	miR-216	12319	|Car8|Cals|	10090	regulated
UGGAAUGUAAGGAAGUGUGUGG	miR-206	12319	|Car8|Cals|	10090	regulated
UAGGUUAUCCGUGUUGCCUUCG	miR-154	12319	|Car8|Cals|	10090	regulated
UACAGUAUAGAUGAUGUACUAG	miR-144	12319	|Car8|Cals|	10090	regulated
CAGUGCAAUGUUAAAAGGGCAU	miR-130a	12319	|Car8|Cals|	10090	regulated
UAGCUUAUCAGACUGAUGUUGA	miR-21	12319	|Car8|Cals|	10090	regulated
UUGCAUAUGUAGGAUGUCCCAU	miR-448	12319	|Car8|Cals|	10090	regulated
UAAUGCCCCUAAAAAUCCUUAU	miR-365	12319	|Car8|Cals|	10090	regulated
UGUAAACAUCCUUGACUGGA	miR-30e	12319	|Car8|Cals|	10090	regulated
UGUAAACAUCCUCGACUGGAAG	miR-30a-5p	12319	|Car8|Cals|	10090	regulated
AUCACAUUGCCAGGGAUUUCC	miR-23a	12319	|Car8|Cals|	10090	regulated
GUGAAAUGUUUAGGACCACUAG	miR-203	12319	|Car8|Cals|	10090	regulated
UAGGUAGUUUCCUGUUGUUGG	miR-196b	12319	|Car8|Cals|	10090	regulated
UGAUAUGUUUGAUAUAUUAGGU	miR-190	12319	|Car8|Cals|	10090	regulated
AACAUUCAACCUGUCGGUGAGU	miR-181c	12319	|Car8|Cals|	10090	regulated
UUGCAUAGUCACAAAAGUGA	miR-153	12319	|Car8|Cals|	10090	regulated
AGUGGUUUUACCCUAUGGUAG	miR-140	12319	|Car8|Cals|	10090	regulated
UGGAAGACUAGUGAUUUUGUUG	miR-7	297814	|LOC297814|	10116	regulated
CAGUGCAAUAGUAUUGUCAAAGC	miR-301	297814	|LOC297814|	10116	regulated
UUCCCUUUGUCAUCCUUCGCCU	miR-211	297814	|LOC297814|	10116	regulated
UGUAACAGCAACUCCAUGUGGA	miR-194	297814	|LOC297814|	10116	regulated
AGCUGGUGUUGUGAAUC	miR-138	297814	|LOC297814|	10116	regulated
UUGGUCCCCUUCAACCAGCUGU	miR-133a	297814	|LOC297814|	10116	regulated
UGUAAACAUCCUACACUCAGCU	miR-30b	297814	|LOC297814|	10116	regulated
UAGCACCAUUUGAAAUCGGU	miR-29c	297814	|LOC297814|	10116	regulated
UAAUCUCAGCUGGCAACUGUG	miR-216	297814	|LOC297814|	10116	regulated
UGGAAUGUAAGGAAGUGUGUGG	miR-206	297814	|LOC297814|	10116	regulated
UAGGUUAUCCGUGUUGCCUUCG	miR-154	297814	|LOC297814|	10116	regulated
UACAGUAUAGAUGAUGUACUAG	miR-144	297814	|LOC297814|	10116	regulated
CAGUGCAAUGUUAAAAGGGCAU	miR-130a	297814	|LOC297814|	10116	regulated
UAGCUUAUCAGACUGAUGUUGA	miR-21	297814	|LOC297814|	10116	regulated
UUGCAUAUGUAGGAUGUCCCAU	miR-448	297814	|LOC297814|	10116	regulated
UAAUGCCCCUAAAAAUCCUUAU	miR-365	297814	|LOC297814|	10116	regulated
UGUAAACAUCCUUGACUGGA	miR-30e	297814	|LOC297814|	10116	regulated
UGUAAACAUCCUCGACUGGAAG	miR-30a-5p	297814	|LOC297814|	10116	regulated
AUCACAUUGCCAGGGAUUUCC	miR-23a	297814	|LOC297814|	10116	regulated
GUGAAAUGUUUAGGACCACUAG	miR-203	297814	|LOC297814|	10116	regulated
UAGGUAGUUUCCUGUUGUUGG	miR-196b	297814	|LOC297814|	10116	regulated
UGAUAUGUUUGAUAUAUUAGGU	miR-190	297814	|LOC297814|	10116	regulated
AACAUUCAACCUGUCGGUGAGU	miR-181c	297814	|LOC297814|	10116	regulated
UUGCAUAGUCACAAAAGUGA	miR-153	297814	|LOC297814|	10116	regulated
AGUGGUUUUACCCUAUGGUAG	miR-140	297814	|LOC297814|	10116	regulated
UUCCCUUUGUCAUCCUUCGCCU	miR-211	81873	|ARPC5L|ARC16-2|MGC3038|	9606	regulated
UUGGUCCCCUUCAACCAGCUGU	miR-133a	81873	|ARPC5L|ARC16-2|MGC3038|	9606	regulated
UUCCCUUUGUCAUCCUUCGCCU	miR-211	74192	|Arpc5l|ARC16-2|	10090	regulated
UUGGUCCCCUUCAACCAGCUGU	miR-133a	74192	|Arpc5l|ARC16-2|	10090	regulated
UUCCCUUUGUCAUCCUUCGCCU	miR-211	296710	|LOC296710|	10116	regulated
UUGGUCCCCUUCAACCAGCUGU	miR-133a	296710	|LOC296710|	10116	regulated
UUCCCUUUGUCAUCCUUCGCCU	miR-211	316365	|LOC316365|	10116	regulated
UUGGUCCCCUUCAACCAGCUGU	miR-133a	316365	|LOC316365|	10116	regulated
UGUAACAGCAACUCCAUGUGGA	miR-194	25987	|E2IG4|DKFZP586E011|	9606	regulated
UUCCCUUUGUCAUCCUUCGCCU	miR-211	25987	|E2IG4|DKFZP586E011|	9606	regulated
UUGGUCCCCUUCAACCAGCUGU	miR-133a	25987	|E2IG4|DKFZP586E011|	9606	regulated
UGUAACAGCAACUCCAUGUGGA	miR-194	244152	|9530051K01Rik|	10090	regulated
UUCCCUUUGUCAUCCUUCGCCU	miR-211	244152	|9530051K01Rik|	10090	regulated
UUGGUCCCCUUCAACCAGCUGU	miR-133a	244152	|9530051K01Rik|	10090	regulated
UGUAACAGCAACUCCAUGUGGA	miR-194	308843	|LOC308843|	10116	regulated
UUCCCUUUGUCAUCCUUCGCCU	miR-211	308843	|LOC308843|	10116	regulated
UUGGUCCCCUUCAACCAGCUGU	miR-133a	308843	|LOC308843|	10116	regulated
UGGAAUGUAAGGAAGUGUGUGG	miR-206	29956	|LASS2|SP260|FLJ10243|TMSG1|L3|MGC987|	9606	regulated
UUGGUCCCCUUCAACCAGCUGU	miR-133a	29956	|LASS2|SP260|FLJ10243|TMSG1|L3|MGC987|	9606	regulated
UGGAAUGUAAGGAAGUGUGUGG	miR-206	76893	|Lass2|TRH3|	10090	regulated
UUGGUCCCCUUCAACCAGCUGU	miR-133a	76893	|Lass2|TRH3|	10090	regulated
UGGAAUGUAAGGAAGUGUGUGG	miR-206	310667	|LOC310667|	10116	regulated
UUGGUCCCCUUCAACCAGCUGU	miR-133a	310667	|LOC310667|	10116	regulated
UAGGUUAUCCGUGUUGCCUUCG	miR-154	1746	|DLX2|TES1|TES-1|	9606	regulated
UAGGUUAUCCGUGUUGCCUUCG	miR-154	13392	|Dlx2|Tes-1|	10090	regulated
UAGGUUAUCCGUGUUGCCUUCG	miR-154	296499	|LOC296499|	10116	regulated
UUCCCUUUGUCAUCCUUCGCCU	miR-211	187	|AGTRL1|APJ|MGC45246|	9606	regulated
UAGCACCAUUUGAAAUCGGU	miR-29c	187	|AGTRL1|APJ|MGC45246|	9606	regulated
UUGGUCCCCUUCAACCAGCUGU	miR-133a	187	|AGTRL1|APJ|MGC45246|	9606	regulated
UUCCCUUUGUCAUCCUUCGCCU	miR-211	23796	|Agtrl1|msr/apj|APJ|	10090	regulated
UAGCACCAUUUGAAAUCGGU	miR-29c	23796	|Agtrl1|msr/apj|APJ|	10090	regulated
UUGGUCCCCUUCAACCAGCUGU	miR-133a	23796	|Agtrl1|msr/apj|APJ|	10090	regulated
UUCCCUUUGUCAUCCUUCGCCU	miR-211	83518	|Agtrl1|Apj|	10116	regulated
UAGCACCAUUUGAAAUCGGU	miR-29c	83518	|Agtrl1|Apj|	10116	regulated
UUGGUCCCCUUCAACCAGCUGU	miR-133a	83518	|Agtrl1|Apj|	10116	regulated
AUCACAUUGCCAGGGAUUUCC	miR-23a	3419	|IDH3A|	9606	regulated
UUGGUCCCCUUCAACCAGCUGU	miR-133a	3419	|IDH3A|	9606	regulated
AUCACAUUGCCAGGGAUUUCC	miR-23a	67834	|Idh3a|	10090	regulated
UUGGUCCCCUUCAACCAGCUGU	miR-133a	67834	|Idh3a|	10090	regulated
AUCACAUUGCCAGGGAUUUCC	miR-23a	114096	|Idh3a|	10116	regulated
UUGGUCCCCUUCAACCAGCUGU	miR-133a	114096	|Idh3a|	10116	regulated
AACAUUCAACCUGUCGGUGAGU	miR-181c	4092	|SMAD7|MADH8|MADH7|	9606	regulated
UUGGUCCCCUUCAACCAGCUGU	miR-133a	4092	|SMAD7|MADH8|MADH7|	9606	regulated
AACAUUCAACCUGUCGGUGAGU	miR-181c	17131	|Smad7|	10090	regulated
UUGGUCCCCUUCAACCAGCUGU	miR-133a	17131	|Smad7|	10090	regulated
AACAUUCAACCUGUCGGUGAGU	miR-181c	81516	|Madh7|Smad7|	10116	regulated
UUGGUCCCCUUCAACCAGCUGU	miR-133a	81516	|Madh7|Smad7|	10116	regulated
UGUCAGUUUGUCAAAUACCCC	miR-223	56172	|ANKH|ANK|HANK|MANK|CMDJ|CCAL2|CPPDD|	9606	regulated
UUGGUCCCCUUCAACCAGCUGU	miR-133a	56172	|ANKH|ANK|HANK|MANK|CMDJ|CCAL2|CPPDD|	9606	regulated
UGUCAGUUUGUCAAAUACCCC	miR-223	11732	|Ank|mKIAA1581|	10090	regulated
UUGGUCCCCUUCAACCAGCUGU	miR-133a	11732	|Ank|mKIAA1581|	10090	regulated
UGUCAGUUUGUCAAAUACCCC	miR-223	360338	|LOC360338|	10116	regulated
UUGGUCCCCUUCAACCAGCUGU	miR-133a	360338	|LOC360338|	10116	regulated
GUGCAUUGUAGUUGCAUUG	miR-33	64116	|SLC39A8|LZT-Hs6|BIGM103|	9606	regulated
UAAUCUCAGCUGGCAACUGUG	miR-216	64116	|SLC39A8|LZT-Hs6|BIGM103|	9606	regulated
GUGCAUUGUAGUUGCAUUG	miR-33	67547	|Slc39a8|BIGM103|	10090	regulated
UAAUCUCAGCUGGCAACUGUG	miR-216	67547	|Slc39a8|BIGM103|	10090	regulated
GUGCAUUGUAGUUGCAUUG	miR-33	295455	|LOC295455|	10116	regulated
UAAUCUCAGCUGGCAACUGUG	miR-216	295455	|LOC295455|	10116	regulated
UGGAAUGUAAGGAAGUGUGUGG	miR-206	23214	|XPO6|KIAA0370|FLJ22519|RANBP20|EXP6|	9606	regulated
UGGAAUGUAAGGAAGUGUGUGG	miR-206	74204	|Xpo6|mKIAA0370|	10090	regulated
UGGAAUGUAAGGAAGUGUGUGG	miR-206	293476	|LOC293476|	10116	regulated
UUCCCUUUGUCAUCCUUCGCCU	miR-211	2176	|FANCC|FA3|FACC|FAC|	9606	regulated
UUCCCUUUGUCAUCCUUCGCCU	miR-211	14088	|Fancc|	10090	regulated
UUCCCUUUGUCAUCCUUCGCCU	miR-211	24361	|Fancc|Facc|	10116	regulated
UUGGUCCCCUUCAACCAGCUGU	miR-133a	4155	|MBP|	9606	regulated
UUGGUCCCCUUCAACCAGCUGU	miR-133a	17196	|Mbp|shiverer|golli-mbp|	10090	regulated
UUGGUCCCCUUCAACCAGCUGU	miR-133a	24547	|Mbp|	10116	regulated
UAGCACCAUUUGAAAUCGGU	miR-29c	5045	|FURIN|FUR|PCSK3|SPC1|PACE|	9606	regulated
UUGCAUAGUCACAAAAGUGA	miR-153	5045	|FURIN|FUR|PCSK3|SPC1|PACE|	9606	regulated
UUGGUCCCCUUCAACCAGCUGU	miR-133a	5045	|FURIN|FUR|PCSK3|SPC1|PACE|	9606	regulated
UAGCACCAUUUGAAAUCGGU	miR-29c	18550	|Furin|PACE|SPC1|	10090	regulated
UUGCAUAGUCACAAAAGUGA	miR-153	18550	|Furin|PACE|SPC1|	10090	regulated
UUGGUCCCCUUCAACCAGCUGU	miR-133a	18550	|Furin|PACE|SPC1|	10090	regulated
UAGCACCAUUUGAAAUCGGU	miR-29c	360309	|LOC360309|	10116	regulated
UUGCAUAGUCACAAAAGUGA	miR-153	360309	|LOC360309|	10116	regulated
UUGGUCCCCUUCAACCAGCUGU	miR-133a	360309	|LOC360309|	10116	regulated
UGGAAUGUAAGGAAGUGUGUGG	miR-206	3169	|FOXA1|HNF3A|MGC33105|TCF3A|	9606	regulated
UGUAACAGCAACUCCAUGUGGA	miR-194	3169	|FOXA1|HNF3A|MGC33105|TCF3A|	9606	regulated
UGGAAUGUAAGGAAGUGUGUGG	miR-206	15375	|Foxa1|	10090	regulated
UGUAACAGCAACUCCAUGUGGA	miR-194	15375	|Foxa1|	10090	regulated
UGGAAUGUAAGGAAGUGUGUGG	miR-206	25098	|Hnf3a|	10116	regulated
UGUAACAGCAACUCCAUGUGGA	miR-194	25098	|Hnf3a|	10116	regulated

## Sheet: Genes with 2 conserved sites
Sequence	miRNA Name	Gene ID	Gene Name	Taxon ID	Regulated / Control
UCUCCCAACCCUUGUACCAGUG	miR-150	1805	|DPT|TRAMP|	9606	regulated
UCUCCCAACCCUUGUACCAGUG	miR-150	56429	|Dpt|Eq1|EQ-1|	10090	regulated
UCUCCCAACCCUUGUACCAGUG	miR-150	289178	|Dpt|	10116	regulated
AACUGGCCUACAAAGUCCCAG	miR-193	6484	|SIAT4C|CGS23|NANTA3|SIAT4|STZ|SAT3|ST3Gal IV|FLJ11867|ST3GalIV|	9606	regulated
AACUGGCCUACAAAGUCCCAG	miR-193	20443	|Siat4c|	10090	regulated
AACUGGCCUACAAAGUCCCAG	miR-193	363040	|LOC363040|	10116	regulated
AAGGAGCUCACAGUCUAUUGAG	miR-28	27122	|DKK3|REIC|	9606	regulated
AAGGAGCUCACAGUCUAUUGAG	miR-28	50781	|Dkk3|	10090	regulated
AAGGAGCUCACAGUCUAUUGAG	miR-28	171548	|Dkk3|Reic|p29|	10116	regulated
CGCAUCCCCUAGGGCAUUGGUGU	miR-324-5p	5961	|RDS|RP7|PRPH|PRPH2|AVMD|AOFMD|	9606	regulated
CGCAUCCCCUAGGGCAUUGGUGU	miR-324-5p	19133	|Rds|RP7|AVMD|PRPH|AOFMD|	10090	regulated
CGCAUCCCCUAGGGCAUUGGUGU	miR-324-5p	25534	|Prph2|Rds|RSRDS|	10116	regulated
UCCCUGAGACCCUAACUUGUGA	miR-125b	22794	|CASC3|MLN51|BTZ|	9606	regulated
UCCCUGAGACCCUAACUUGUGA	miR-125b	192160	|Casc3|Btz|	10090	regulated
UCCCUGAGACCCUAACUUGUGA	miR-125b	259170	|Mln51|Btz|	10116	regulated
GGCAAGAUGCUGGCAUAGCUG	miR-31	79837	|PIP5K2C|FLJ22055|	9606	regulated
AACUGGCCUACAAAGUCCCAG	miR-193	79837	|PIP5K2C|FLJ22055|	9606	regulated
CAAAGUGCUUACAGUGCAGGUAGU	miR-17	79837	|PIP5K2C|FLJ22055|	9606	regulated
GGCAAGAUGCUGGCAUAGCUG	miR-31	117150	|Pip5k2c|	10090	regulated
AACUGGCCUACAAAGUCCCAG	miR-193	117150	|Pip5k2c|	10090	regulated
CAAAGUGCUUACAGUGCAGGUAGU	miR-17	117150	|Pip5k2c|	10090	regulated
GGCAAGAUGCUGGCAUAGCUG	miR-31	140607	|Pip5k2c|	10116	regulated
AACUGGCCUACAAAGUCCCAG	miR-193	140607	|Pip5k2c|	10116	regulated
CAAAGUGCUUACAGUGCAGGUAGU	miR-17	140607	|Pip5k2c|	10116	regulated
UCUCCCAACCCUUGUACCAGUG	miR-150	3190	|HNRPK|CSBP|TUNP|HNRNPK|	9606	regulated
UCUCCCAACCCUUGUACCAGUG	miR-150	15387	|Hnrpk|NOVA|	10090	regulated
UCUCCCAACCCUUGUACCAGUG	miR-150	117282	|Hnrpk|Csbp|	10116	regulated
UCUCCCAACCCUUGUACCAGUG	miR-150	5159	|PDGFRB|CD140B|PDGF-R-beta|PDGFR1|PDGFR|JTK12|	9606	regulated
UUGGUCCCCUUCAACCAGCUGU	miR-133a	5159	|PDGFRB|CD140B|PDGF-R-beta|PDGFR1|PDGFR|JTK12|	9606	regulated
UCCCUGAGACCCUAACUUGUGA	miR-125b	5159	|PDGFRB|CD140B|PDGF-R-beta|PDGFR1|PDGFR|JTK12|	9606	regulated
UCUCCCAACCCUUGUACCAGUG	miR-150	18596	|Pdgfrb|CD140b|	10090	regulated
UUGGUCCCCUUCAACCAGCUGU	miR-133a	18596	|Pdgfrb|CD140b|	10090	regulated
UCCCUGAGACCCUAACUUGUGA	miR-125b	18596	|Pdgfrb|CD140b|	10090	regulated
UCUCCCAACCCUUGUACCAGUG	miR-150	291568	|LOC291568|	10116	regulated
UUGGUCCCCUUCAACCAGCUGU	miR-133a	291568	|LOC291568|	10116	regulated
UCCCUGAGACCCUAACUUGUGA	miR-125b	291568	|LOC291568|	10116	regulated
CGCAUCCCCUAGGGCAUUGGUGU	miR-324-5p	223082	|ZNRF2|	9606	regulated
GGCAAGAUGCUGGCAUAGCUG	miR-31	223082	|ZNRF2|	9606	regulated
UCAGUGCAUGACAGAACUUGGG	miR-152	223082	|ZNRF2|	9606	regulated
UCGGAUCCGUCUGAGCUUGGCU	miR-127	223082	|ZNRF2|	9606	regulated
CGCAUCCCCUAGGGCAUUGGUGU	miR-324-5p	387524	|D6Ertd365e|Znrf2|	10090	regulated
GGCAAGAUGCUGGCAUAGCUG	miR-31	387524	|D6Ertd365e|Znrf2|	10090	regulated
UCAGUGCAUGACAGAACUUGGG	miR-152	387524	|D6Ertd365e|Znrf2|	10090	regulated
UCGGAUCCGUCUGAGCUUGGCU	miR-127	387524	|D6Ertd365e|Znrf2|	10090	regulated
CGCAUCCCCUAGGGCAUUGGUGU	miR-324-5p	362367	|LOC362367|	10116	regulated
GGCAAGAUGCUGGCAUAGCUG	miR-31	362367	|LOC362367|	10116	regulated
UCAGUGCAUGACAGAACUUGGG	miR-152	362367	|LOC362367|	10116	regulated
UCGGAUCCGUCUGAGCUUGGCU	miR-127	362367	|LOC362367|	10116	regulated
UCACAGUGAACCGGUCUCUUUU	miR-128a	8289	|ARID1A|P270|BAF250|B120|C1orf4|SMARCF1|BM029|	9606	regulated
UCACAGUGAACCGGUCUCUUUU	miR-128a	93760	|Arid1a|Osa1|	10090	regulated
UCACAGUGAACCGGUCUCUUUU	miR-128a	297867	|LOC297867|	10116	regulated
CGCAUCCCCUAGGGCAUUGGUGU	miR-324-5p	7832	|BTG2|TIS21|PC3|	9606	regulated
UAUUGCACAUUACUAAGUUGC	miR-32	7832	|BTG2|TIS21|PC3|	9606	regulated
UUCACAGUGGCUAAGUUCUGC	miR-27b	7832	|BTG2|TIS21|PC3|	9606	regulated
UCACAGUGAACCGGUCUCUUUU	miR-128a	7832	|BTG2|TIS21|PC3|	9606	regulated
UCCCUGAGACCCUAACUUGUGA	miR-125b	7832	|BTG2|TIS21|PC3|	9606	regulated
CGCAUCCCCUAGGGCAUUGGUGU	miR-324-5p	12227	|Btg2|Pc3|TIS21|	10090	regulated
UAUUGCACAUUACUAAGUUGC	miR-32	12227	|Btg2|Pc3|TIS21|	10090	regulated
UUCACAGUGGCUAAGUUCUGC	miR-27b	12227	|Btg2|Pc3|TIS21|	10090	regulated
UCACAGUGAACCGGUCUCUUUU	miR-128a	12227	|Btg2|Pc3|TIS21|	10090	regulated
UCCCUGAGACCCUAACUUGUGA	miR-125b	12227	|Btg2|Pc3|TIS21|	10090	regulated
CGCAUCCCCUAGGGCAUUGGUGU	miR-324-5p	29619	|Btg2|PC3|Tis21|	10116	regulated
UAUUGCACAUUACUAAGUUGC	miR-32	29619	|Btg2|PC3|Tis21|	10116	regulated
UUCACAGUGGCUAAGUUCUGC	miR-27b	29619	|Btg2|PC3|Tis21|	10116	regulated
UCACAGUGAACCGGUCUCUUUU	miR-128a	29619	|Btg2|PC3|Tis21|	10116	regulated
UCCCUGAGACCCUAACUUGUGA	miR-125b	29619	|Btg2|PC3|Tis21|	10116	regulated
CGCAUCCCCUAGGGCAUUGGUGU	miR-324-5p	7039	|TGFA|	9606	regulated
UCCUUCAUUCCACCGGAGUCUG	miR-205	7039	|TGFA|	9606	regulated
UUGGUCCCCUUCAACCAGCUGU	miR-133a	7039	|TGFA|	9606	regulated
CGCAUCCCCUAGGGCAUUGGUGU	miR-324-5p	21802	|Tgfa|	10090	regulated
UCCUUCAUUCCACCGGAGUCUG	miR-205	21802	|Tgfa|	10090	regulated
UUGGUCCCCUUCAACCAGCUGU	miR-133a	21802	|Tgfa|	10090	regulated
CGCAUCCCCUAGGGCAUUGGUGU	miR-324-5p	24827	|Tgfa|RATTGFAA|TGFAA|	10116	regulated
UCCUUCAUUCCACCGGAGUCUG	miR-205	24827	|Tgfa|RATTGFAA|TGFAA|	10116	regulated
UUGGUCCCCUUCAACCAGCUGU	miR-133a	24827	|Tgfa|RATTGFAA|TGFAA|	10116	regulated
UCAGUGCAUCACAGAACUUUGU	miR-148b	8842	|PROM1|CD133|PROML1|AC133|	9606	regulated
UCCCUGAGACCCUAACUUGUGA	miR-125b	8842	|PROM1|CD133|PROML1|AC133|	9606	regulated
UCAGUGCAUCACAGAACUUUGU	miR-148b	19126	|Prom1|Prom|AC133|CD133|Proml1|	10090	regulated
UCCCUGAGACCCUAACUUGUGA	miR-125b	19126	|Prom1|Prom|AC133|CD133|Proml1|	10090	regulated
UCAGUGCAUCACAGAACUUUGU	miR-148b	60357	|Prom|	10116	regulated
UCCCUGAGACCCUAACUUGUGA	miR-125b	60357	|Prom|	10116	regulated
AAGGAGCUCACAGUCUAUUGAG	miR-28	55167	|FLJ10546|KIAA1585|	9606	regulated
AAGGAGCUCACAGUCUAUUGAG	miR-28	77853	|Msl2|	10090	regulated
AAGGAGCUCACAGUCUAUUGAG	miR-28	315959	|LOC315959|	10116	regulated
AACUGGCCUACAAAGUCCCAG	miR-193	5742	|PTGS1|PGHS-1|PGG/HS|COX1|PTGHS|PHS1|PGHS1|COX3|PCOX1|	9606	regulated
AACUGGCCUACAAAGUCCCAG	miR-193	19224	|Ptgs1|COX1|Cox-1|Pghs1|Cox-3|	10090	regulated
AACUGGCCUACAAAGUCCCAG	miR-193	360359	|LOC360359|	10116	regulated
UAACAGUCUCCAGUCACGGCC	miR-212	1839	|DTR|DTS|HBEGF|HEGFL|	9606	regulated
UCGGAUCCGUCUGAGCUUGGCU	miR-127	1839	|DTR|DTS|HBEGF|HEGFL|	9606	regulated
UAACAGUCUCCAGUCACGGCC	miR-212	15200	|Dtr|HB-EGF|DTS|	10090	regulated
UCGGAUCCGUCUGAGCUUGGCU	miR-127	15200	|Dtr|HB-EGF|DTS|	10090	regulated
UAACAGUCUCCAGUCACGGCC	miR-212	25433	|Dtr|GFHB|Hb-egf|Hegfl|	10116	regulated
UCGGAUCCGUCUGAGCUUGGCU	miR-127	25433	|Dtr|GFHB|Hb-egf|Hegfl|	10116	regulated
UUUGGCACUAGCACAUUUUUGC	miR-96	3625	|INHBB|	9606	regulated
UUUGGCACUAGCACAUUUUUGC	miR-96	16324	|Inhbb|	10090	regulated
UUUGGCACUAGCACAUUUUUGC	miR-96	25196	|Inhbb|	10116	regulated
UUGGUCCCCUUCAACCAGCUGU	miR-133a	254263	|MGC50896|	9606	regulated
UUGGUCCCCUUCAACCAGCUGU	miR-133a	12794	|Cnil|	10090	regulated
UUGGUCCCCUUCAACCAGCUGU	miR-133a	361705	|LOC361705|	10116	regulated
UUGGUCCCCUUCAACCAGCUGU	miR-133a	26012	|NELF|	9606	regulated
UCCCUGAGACCCUAACUUGUGA	miR-125b	26012	|NELF|	9606	regulated
UUGGUCCCCUUCAACCAGCUGU	miR-133a	56876	|Nelf|	10090	regulated
UCCCUGAGACCCUAACUUGUGA	miR-125b	56876	|Nelf|	10090	regulated
UUGGUCCCCUUCAACCAGCUGU	miR-133a	117536	|Nelf|Jac|	10116	regulated
UCCCUGAGACCCUAACUUGUGA	miR-125b	117536	|Nelf|Jac|	10116	regulated
AACUGGCCUACAAAGUCCCAG	miR-193	64223	|GBL|	9606	regulated
UGUCUUGCAGGCCGUCAUGCA	miR-431	64223	|GBL|	9606	regulated
UCUCCCAACCCUUGUACCAGUG	miR-150	2107	|ETF1|RF1|TB3-1|D5S1995|SUP45L1|ERF1|ERF|	9606	regulated
UCUCCCAACCCUUGUACCAGUG	miR-150	225363	|Etf1|ERF|ERF1|TB3-1|SUP45L1|MGC18745|	10090	regulated
UCUCCCAACCCUUGUACCAGUG	miR-150	307503	|LOC307503|	10116	regulated
UCAGUGCAUGACAGAACUUGGG	miR-152	6857	|SYT1|P65|SVP65|SYT|	9606	regulated
CAGUGCAAUGAUGAAAGGGCAU	miR-130b	6857	|SYT1|P65|SVP65|SYT|	9606	regulated
CAGUGCAAUGUUAAAAGGGCAU	miR-130a	6857	|SYT1|P65|SVP65|SYT|	9606	regulated
UCAGUGCAUGACAGAACUUGGG	miR-152	20979	|Syt1|	10090	regulated
CAGUGCAAUGAUGAAAGGGCAU	miR-130b	20979	|Syt1|	10090	regulated
CAGUGCAAUGUUAAAAGGGCAU	miR-130a	20979	|Syt1|	10090	regulated
UCAGUGCAUGACAGAACUUGGG	miR-152	25716	|Syt1|P65|	10116	regulated
CAGUGCAAUGAUGAAAGGGCAU	miR-130b	25716	|Syt1|P65|	10116	regulated
CAGUGCAAUGUUAAAAGGGCAU	miR-130a	25716	|Syt1|P65|	10116	regulated
AACUGGCCUACAAAGUCCCAG	miR-193	56716	|Gbl|	10090	regulated
UGUCUUGCAGGCCGUCAUGCA	miR-431	56716	|Gbl|	10090	regulated
AACUGGCCUACAAAGUCCCAG	miR-193	64226	|Gbl|	10116	regulated
UGUCUUGCAGGCCGUCAUGCA	miR-431	64226	|Gbl|	10116	regulated
UGGACGGAGAACUGAUAAGGGU	miR-184	51092	|CGI-40|	9606	regulated
CAGUGCAAUGAUGAAAGGGCAU	miR-130b	51092	|CGI-40|	9606	regulated
UGGACGGAGAACUGAUAAGGGU	miR-184	214597	|BC023957|MGC36407|MGC58967|B930096O19|	10090	regulated
CAGUGCAAUGAUGAAAGGGCAU	miR-130b	214597	|BC023957|MGC36407|MGC58967|B930096O19|	10090	regulated
UGGACGGAGAACUGAUAAGGGU	miR-184	315617	|LOC315617|	10116	regulated
CAGUGCAAUGAUGAAAGGGCAU	miR-130b	315617	|LOC315617|	10116	regulated
UAAUACUGUCUGGUAAAACCGU	miR-429	23414	|ZFPM2|hFOG-2|FOG2|	9606	regulated
UAAUACUGCCGGGUAAUGAUGG	miR-200c	23414	|ZFPM2|hFOG-2|FOG2|	9606	regulated
UAAUACUGCCUGGUAAUGAUGAC	miR-200b	23414	|ZFPM2|hFOG-2|FOG2|	9606	regulated
UAAUACUGUCUGGUAAAACCGU	miR-429	22762	|Zfpm2|FOG-2|FOG2|	10090	regulated
UAAUACUGCCGGGUAAUGAUGG	miR-200c	22762	|Zfpm2|FOG-2|FOG2|	10090	regulated
UAAUACUGCCUGGUAAUGAUGAC	miR-200b	22762	|Zfpm2|FOG-2|FOG2|	10090	regulated
UAAUACUGUCUGGUAAAACCGU	miR-429	314930	|Zfpm2|FOG-2|	10116	regulated
UAAUACUGCCGGGUAAUGAUGG	miR-200c	314930	|Zfpm2|FOG-2|	10116	regulated
UAAUACUGCCUGGUAAUGAUGAC	miR-200b	314930	|Zfpm2|FOG-2|	10116	regulated
AAAGUGCUGUUCGUGCAGGUAG	miR-93	51705	|EMCN|EMCN2|	9606	regulated
CGCAUCCCCUAGGGCAUUGGUGU	miR-324-5p	51705	|EMCN|EMCN2|	9606	regulated
CAUUGCACUUGUCUCGGUCUGA	miR-25	51705	|EMCN|EMCN2|	9606	regulated
UCAGUGCAUGACAGAACUUGGG	miR-152	51705	|EMCN|EMCN2|	9606	regulated
UAUGGCUUUUUAUUCCUAUGUGA	miR-135a	51705	|EMCN|EMCN2|	9606	regulated
UCCCUGAGACCCUAACUUGUGA	miR-125b	51705	|EMCN|EMCN2|	9606	regulated
AAAGUGCUGUUCGUGCAGGUAG	miR-93	59308	|Emcn|Muc14|	10090	regulated
CGCAUCCCCUAGGGCAUUGGUGU	miR-324-5p	59308	|Emcn|Muc14|	10090	regulated
CAUUGCACUUGUCUCGGUCUGA	miR-25	59308	|Emcn|Muc14|	10090	regulated
UCAGUGCAUGACAGAACUUGGG	miR-152	59308	|Emcn|Muc14|	10090	regulated
UAUGGCUUUUUAUUCCUAUGUGA	miR-135a	59308	|Emcn|Muc14|	10090	regulated
UCCCUGAGACCCUAACUUGUGA	miR-125b	59308	|Emcn|Muc14|	10090	regulated
AAAGUGCUGUUCGUGCAGGUAG	miR-93	295490	|LOC295490|	10116	regulated
CGCAUCCCCUAGGGCAUUGGUGU	miR-324-5p	295490	|LOC295490|	10116	regulated
CAUUGCACUUGUCUCGGUCUGA	miR-25	295490	|LOC295490|	10116	regulated
UCAGUGCAUGACAGAACUUGGG	miR-152	295490	|LOC295490|	10116	regulated
UAUGGCUUUUUAUUCCUAUGUGA	miR-135a	295490	|LOC295490|	10116	regulated
UCCCUGAGACCCUAACUUGUGA	miR-125b	295490	|LOC295490|	10116	regulated
CAAAGUGCUUACAGUGCAGGUAGU	miR-17	687	|BTEB1|KLF9|BTEB|	9606	regulated
CAAAGUGCUUACAGUGCAGGUAGU	miR-17	16601	|Bteb1|BTEB-1|	10090	regulated
CAAAGUGCUUACAGUGCAGGUAGU	miR-17	117560	|Klf9|Bteb|Bteb1|	10116	regulated
UCUCCCAACCCUUGUACCAGUG	miR-150	1959	|EGR2|KROX20|CMT1D|CMT4E|	9606	regulated
UCUCCCAACCCUUGUACCAGUG	miR-150	13654	|Egr2|Zfp-6|Krox20|NGF1-B|	10090	regulated
UCUCCCAACCCUUGUACCAGUG	miR-150	114090	|Egr2|Krox20|	10116	regulated
UCCUUCAUUCCACCGGAGUCUG	miR-205	4336	|MOBP|	9606	regulated
UCCCUGAGACCCUAACUUGUGA	miR-125b	4336	|MOBP|	9606	regulated
UGGAGUGUGACAAUGGUGUUUGU	miR-122a	4336	|MOBP|	9606	regulated
GGCAAGAUGCUGGCAUAGCUG	miR-31	4336	|MOBP|	9606	regulated
AACUGGCCUACAAAGUCCCAG	miR-193	4336	|MOBP|	9606	regulated
UGGACGGAGAACUGAUAAGGGU	miR-184	4336	|MOBP|	9606	regulated
ACUCCAUUUGUUUUGAUGAUGGA	miR-136	4336	|MOBP|	9606	regulated
UCGGAUCCGUCUGAGCUUGGCU	miR-127	4336	|MOBP|	9606	regulated
UCCUUCAUUCCACCGGAGUCUG	miR-205	17433	|Mobp|	10090	regulated
UCCCUGAGACCCUAACUUGUGA	miR-125b	17433	|Mobp|	10090	regulated
UGGAGUGUGACAAUGGUGUUUGU	miR-122a	17433	|Mobp|	10090	regulated
GGCAAGAUGCUGGCAUAGCUG	miR-31	17433	|Mobp|	10090	regulated
AACUGGCCUACAAAGUCCCAG	miR-193	17433	|Mobp|	10090	regulated
UGGACGGAGAACUGAUAAGGGU	miR-184	17433	|Mobp|	10090	regulated
ACUCCAUUUGUUUUGAUGAUGGA	miR-136	17433	|Mobp|	10090	regulated
UCGGAUCCGUCUGAGCUUGGCU	miR-127	17433	|Mobp|	10090	regulated
UCCUUCAUUCCACCGGAGUCUG	miR-205	360443	|LOC360443|	10116	regulated
UCCCUGAGACCCUAACUUGUGA	miR-125b	360443	|LOC360443|	10116	regulated
UGGAGUGUGACAAUGGUGUUUGU	miR-122a	360443	|LOC360443|	10116	regulated
GGCAAGAUGCUGGCAUAGCUG	miR-31	360443	|LOC360443|	10116	regulated
AACUGGCCUACAAAGUCCCAG	miR-193	360443	|LOC360443|	10116	regulated
UGGACGGAGAACUGAUAAGGGU	miR-184	360443	|LOC360443|	10116	regulated
ACUCCAUUUGUUUUGAUGAUGGA	miR-136	360443	|LOC360443|	10116	regulated
UCGGAUCCGUCUGAGCUUGGCU	miR-127	360443	|LOC360443|	10116	regulated
UCCCUGAGACCCUAACUUGUGA	miR-125b	81544	|PP1665|	9606	regulated
UCCCUGAGACCCUAACUUGUGA	miR-125b	233552	|BC024955|MGC37148|MGC31332|	10090	regulated
UCCCUGAGACCCUAACUUGUGA	miR-125b	308850	|LOC308850|	10116	regulated
CGCAUCCCCUAGGGCAUUGGUGU	miR-324-5p	81618	|ITM2C|E25C|BRICD2C|BRI3|ITM3|E25|	9606	regulated
UUCCCUUUGUCAUCCUAUGCCU	miR-204	81618	|ITM2C|E25C|BRICD2C|BRI3|ITM3|E25|	9606	regulated
CGCAUCCCCUAGGGCAUUGGUGU	miR-324-5p	64294	|Itm2c|ITM3|BRI3|E25|E25C|	10090	regulated
UUCCCUUUGUCAUCCUAUGCCU	miR-204	64294	|Itm2c|ITM3|BRI3|E25|E25C|	10090	regulated
CGCAUCCCCUAGGGCAUUGGUGU	miR-324-5p	301575	|LOC301575|	10116	regulated
UUCCCUUUGUCAUCCUAUGCCU	miR-204	301575	|LOC301575|	10116	regulated
UGUCUUGCAGGCCGUCAUGCA	miR-431	9638	|FEZ1|	9606	regulated
UGUCUUGCAGGCCGUCAUGCA	miR-431	235180	|Fez1|MGC19293|UNC76|UNC-76|	10090	regulated
UGUCUUGCAGGCCGUCAUGCA	miR-431	81730	|Fez1|	10116	regulated
UACUGCAUCAGGAACUGAUUGGAU	miR-217	54407	|SLC38A2|ATA2|KIAA1382|SAT2|SNAT2|PRO1068|	9606	regulated
AGUGGUUUUACCCUAUGGUAG	miR-140	54407	|SLC38A2|ATA2|KIAA1382|SAT2|SNAT2|PRO1068|	9606	regulated
UACUGCAUCAGGAACUGAUUGGAU	miR-217	67760	|Slc38a2|ATA2|SAT2|mKIAA1382|	10090	regulated
AGUGGUUUUACCCUAUGGUAG	miR-140	67760	|Slc38a2|ATA2|SAT2|mKIAA1382|	10090	regulated
UACUGCAUCAGGAACUGAUUGGAU	miR-217	29642	|Slc38a2|Atrc2|Ata2|	10116	regulated
AGUGGUUUUACCCUAUGGUAG	miR-140	29642	|Slc38a2|Atrc2|Ata2|	10116	regulated
UUGGUCCCCUUCAACCAGCUGU	miR-133a	6376	|CX3CL1|NTN|NTT|SCYD1|ABCD-3|CXC3C|CXC3|C3Xkine|	9606	regulated
UGGAGUGUGACAAUGGUGUUUGU	miR-122a	6376	|CX3CL1|NTN|NTT|SCYD1|ABCD-3|CXC3C|CXC3|C3Xkine|	9606	regulated
UUGGUCCCCUUCAACCAGCUGU	miR-133a	20312	|Cx3cl1|CX3C|Cxc3|ABCD-3|	10090	regulated
UGGAGUGUGACAAUGGUGUUUGU	miR-122a	20312	|Cx3cl1|CX3C|Cxc3|ABCD-3|	10090	regulated
UUGGUCCCCUUCAACCAGCUGU	miR-133a	89808	|Cx3cl1|Cx3c|Scyd1|	10116	regulated
UGGAGUGUGACAAUGGUGUUUGU	miR-122a	89808	|Cx3cl1|Cx3c|Scyd1|	10116	regulated
CGCAUCCCCUAGGGCAUUGGUGU	miR-324-5p	4681	|NBL1|MGC8972|D1S1733E|DAN|NB|NO3|	9606	regulated
CGCAUCCCCUAGGGCAUUGGUGU	miR-324-5p	17965	|Nbl1|DAN|NO3|	10090	regulated
CGCAUCCCCUAGGGCAUUGGUGU	miR-324-5p	50594	|Nbl1|	10116	regulated
UCAGUGCAUGACAGAACUUGGG	miR-152	10565	|BIG1|ARFGEP1|P200|DKFZP434L057|	9606	regulated
UCAGUGCAUGACAGAACUUGGG	miR-152	211673	|D130059B05Rik|Big1|	10090	regulated
UCAGUGCAUGACAGAACUUGGG	miR-152	312915	|LOC312915|	10116	regulated
CGCAUCCCCUAGGGCAUUGGUGU	miR-324-5p	29115	|HCNGP|	9606	regulated
UUGGUCCCCUUCAACCAGCUGU	miR-133a	29115	|HCNGP|	9606	regulated
UCCCUGAGACCCUAACUUGUGA	miR-125b	29115	|HCNGP|	9606	regulated
CGCAUCCCCUAGGGCAUUGGUGU	miR-324-5p	57230	|Hcngp|	10090	regulated
UUGGUCCCCUUCAACCAGCUGU	miR-133a	57230	|Hcngp|	10090	regulated
UCCCUGAGACCCUAACUUGUGA	miR-125b	57230	|Hcngp|	10090	regulated
CGCAUCCCCUAGGGCAUUGGUGU	miR-324-5p	360662	|LOC360662|	10116	regulated
UUGGUCCCCUUCAACCAGCUGU	miR-133a	360662	|LOC360662|	10116	regulated
UCCCUGAGACCCUAACUUGUGA	miR-125b	360662	|LOC360662|	10116	regulated
CGCAUCCCCUAGGGCAUUGGUGU	miR-324-5p	124925	|SEZ6|	9606	regulated
CGCAUCCCCUAGGGCAUUGGUGU	miR-324-5p	20370	|Sez6|sez-6|	10090	regulated
CGCAUCCCCUAGGGCAUUGGUGU	miR-324-5p	303273	|LOC303273|	10116	regulated
CGCAUCCCCUAGGGCAUUGGUGU	miR-324-5p	57488	|KIAA1228|	9606	regulated
UCCUUCAUUCCACCGGAGUCUG	miR-205	57488	|KIAA1228|	9606	regulated
UCCGUCUCAGUUACUUUAUAGCC	miR-340	57488	|KIAA1228|	9606	regulated
AGCUACAUUGUCUGCUGGGUUUC	miR-221	57488	|KIAA1228|	9606	regulated
UACUGCAUCAGGAACUGAUUGGAU	miR-217	57488	|KIAA1228|	9606	regulated
UAACAGUCUCCAGUCACGGCC	miR-212	57488	|KIAA1228|	9606	regulated
CAAAGUGCUUACAGUGCAGGUAGU	miR-17	57488	|KIAA1228|	9606	regulated
UAGCAGCACGUAAAUAUUGGCG	miR-16	57488	|KIAA1228|	9606	regulated
UAUGGCUUUUCAUUCCUAUGUG	miR-135b	57488	|KIAA1228|	9606	regulated
UAACAGUCUACAGCCAUGGUCG	miR-132	57488	|KIAA1228|	9606	regulated
CGCAUCCCCUAGGGCAUUGGUGU	miR-324-5p	52635	|D12Ertd551e|	10090	regulated
UCCUUCAUUCCACCGGAGUCUG	miR-205	52635	|D12Ertd551e|	10090	regulated
UCCGUCUCAGUUACUUUAUAGCC	miR-340	52635	|D12Ertd551e|	10090	regulated
AGCUACAUUGUCUGCUGGGUUUC	miR-221	52635	|D12Ertd551e|	10090	regulated
UACUGCAUCAGGAACUGAUUGGAU	miR-217	52635	|D12Ertd551e|	10090	regulated
UAACAGUCUCCAGUCACGGCC	miR-212	52635	|D12Ertd551e|	10090	regulated
CAAAGUGCUUACAGUGCAGGUAGU	miR-17	52635	|D12Ertd551e|	10090	regulated
UAGCAGCACGUAAAUAUUGGCG	miR-16	52635	|D12Ertd551e|	10090	regulated
UAUGGCUUUUCAUUCCUAUGUG	miR-135b	52635	|D12Ertd551e|	10090	regulated
UAACAGUCUACAGCCAUGGUCG	miR-132	52635	|D12Ertd551e|	10090	regulated
CGCAUCCCCUAGGGCAUUGGUGU	miR-324-5p	299488	|LOC299488|	10116	regulated
UCCUUCAUUCCACCGGAGUCUG	miR-205	299488	|LOC299488|	10116	regulated
UCCGUCUCAGUUACUUUAUAGCC	miR-340	299488	|LOC299488|	10116	regulated
AGCUACAUUGUCUGCUGGGUUUC	miR-221	299488	|LOC299488|	10116	regulated
UACUGCAUCAGGAACUGAUUGGAU	miR-217	299488	|LOC299488|	10116	regulated
UAACAGUCUCCAGUCACGGCC	miR-212	299488	|LOC299488|	10116	regulated
CAAAGUGCUUACAGUGCAGGUAGU	miR-17	299488	|LOC299488|	10116	regulated
UAGCAGCACGUAAAUAUUGGCG	miR-16	299488	|LOC299488|	10116	regulated
UAUGGCUUUUCAUUCCUAUGUG	miR-135b	299488	|LOC299488|	10116	regulated
UAACAGUCUACAGCCAUGGUCG	miR-132	299488	|LOC299488|	10116	regulated
CGCAUCCCCUAGGGCAUUGGUGU	miR-324-5p	3340	|NDST1|NST1|HSST|	9606	regulated
AACUGGCCUACAAAGUCCCAG	miR-193	3340	|NDST1|NST1|HSST|	9606	regulated
CGCAUCCCCUAGGGCAUUGGUGU	miR-324-5p	15531	|Ndst1|NDST-1|	10090	regulated
AACUGGCCUACAAAGUCCCAG	miR-193	15531	|Ndst1|NDST-1|	10090	regulated
CGCAUCCCCUAGGGCAUUGGUGU	miR-324-5p	29633	|Ndst1|Hsst|	10116	regulated
AACUGGCCUACAAAGUCCCAG	miR-193	29633	|Ndst1|Hsst|	10116	regulated
UGUCUUGCAGGCCGUCAUGCA	miR-431	2149	|F2R|CF2R|PAR1|TR|	9606	regulated
UGUCUUGCAGGCCGUCAUGCA	miR-431	14062	|F2r|MGC28086|Par1|ThrR|	10090	regulated
UGUCUUGCAGGCCGUCAUGCA	miR-431	25439	|F2r|TRGPC|Par1|	10116	regulated
CAAAGUGCUUACAGUGCAGGUAGU	miR-17	665	|BNIP3L|NIX|BNIP3a|	9606	regulated
CAAAGUGCUUACAGUGCAGGUAGU	miR-17	12177	|Bnip3l|Nix|Nip3L|	10090	regulated
CAAAGUGCUUACAGUGCAGGUAGU	miR-17	140923	|Bnip3l|Nix|	10116	regulated
CGCAUCCCCUAGGGCAUUGGUGU	miR-324-5p	4335	|MNT|MAD6|MXD6|ROX|	9606	regulated
AACUGGCCUACAAAGUCCCAG	miR-193	4335	|MNT|MAD6|MXD6|ROX|	9606	regulated
UUGGUCCCCUUCAACCAGCUGU	miR-133a	4335	|MNT|MAD6|MXD6|ROX|	9606	regulated
UUCACAGUGGCUAAGUUCUGC	miR-27b	4335	|MNT|MAD6|MXD6|ROX|	9606	regulated
UUCACAGUGGCUAAGUUCCGC	miR-27a	4335	|MNT|MAD6|MXD6|ROX|	9606	regulated
UUCCCUUUGUCAUCCUUCGCCU	miR-211	4335	|MNT|MAD6|MXD6|ROX|	9606	regulated
UCCUUCAUUCCACCGGAGUCUG	miR-205	4335	|MNT|MAD6|MXD6|ROX|	9606	regulated
UUCCCUUUGUCAUCCUAUGCCU	miR-204	4335	|MNT|MAD6|MXD6|ROX|	9606	regulated
ACUAGACUGAAGCUCCUUGAGG	miR-151	4335	|MNT|MAD6|MXD6|ROX|	9606	regulated
UCUCCCAACCCUUGUACCAGUG	miR-150	4335	|MNT|MAD6|MXD6|ROX|	9606	regulated
UCACAGUGAACCGGUCUCUUUU	miR-128a	4335	|MNT|MAD6|MXD6|ROX|	9606	regulated
UCCCUGAGACCCUAACUUGUGA	miR-125b	4335	|MNT|MAD6|MXD6|ROX|	9606	regulated
CGCAUCCCCUAGGGCAUUGGUGU	miR-324-5p	17428	|Mnt|Rox|	10090	regulated
AACUGGCCUACAAAGUCCCAG	miR-193	17428	|Mnt|Rox|	10090	regulated
UUGGUCCCCUUCAACCAGCUGU	miR-133a	17428	|Mnt|Rox|	10090	regulated
UUCACAGUGGCUAAGUUCUGC	miR-27b	17428	|Mnt|Rox|	10090	regulated
UUCACAGUGGCUAAGUUCCGC	miR-27a	17428	|Mnt|Rox|	10090	regulated
UUCCCUUUGUCAUCCUUCGCCU	miR-211	17428	|Mnt|Rox|	10090	regulated
UCCUUCAUUCCACCGGAGUCUG	miR-205	17428	|Mnt|Rox|	10090	regulated
UUCCCUUUGUCAUCCUAUGCCU	miR-204	17428	|Mnt|Rox|	10090	regulated
ACUAGACUGAAGCUCCUUGAGG	miR-151	17428	|Mnt|Rox|	10090	regulated
UCUCCCAACCCUUGUACCAGUG	miR-150	17428	|Mnt|Rox|	10090	regulated
UCACAGUGAACCGGUCUCUUUU	miR-128a	17428	|Mnt|Rox|	10090	regulated
UCCCUGAGACCCUAACUUGUGA	miR-125b	17428	|Mnt|Rox|	10090	regulated
CGCAUCCCCUAGGGCAUUGGUGU	miR-324-5p	287521	|LOC287521|	10116	regulated
AACUGGCCUACAAAGUCCCAG	miR-193	287521	|LOC287521|	10116	regulated
UUGGUCCCCUUCAACCAGCUGU	miR-133a	287521	|LOC287521|	10116	regulated
UUCACAGUGGCUAAGUUCUGC	miR-27b	287521	|LOC287521|	10116	regulated
UUCACAGUGGCUAAGUUCCGC	miR-27a	287521	|LOC287521|	10116	regulated
UUCCCUUUGUCAUCCUUCGCCU	miR-211	287521	|LOC287521|	10116	regulated
UCCUUCAUUCCACCGGAGUCUG	miR-205	287521	|LOC287521|	10116	regulated
UUCCCUUUGUCAUCCUAUGCCU	miR-204	287521	|LOC287521|	10116	regulated
ACUAGACUGAAGCUCCUUGAGG	miR-151	287521	|LOC287521|	10116	regulated
UCUCCCAACCCUUGUACCAGUG	miR-150	287521	|LOC287521|	10116	regulated
UCACAGUGAACCGGUCUCUUUU	miR-128a	287521	|LOC287521|	10116	regulated
UCCCUGAGACCCUAACUUGUGA	miR-125b	287521	|LOC287521|	10116	regulated
UGGAGUGUGACAAUGGUGUUUGU	miR-122a	4684	|NCAM1|CD56|MSK39|NCAM|	9606	regulated
UGGAGUGUGACAAUGGUGUUUGU	miR-122a	17967	|Ncam1|Ncam|CD56|NCAM-1|NCAM-120|NCAM-140|NCAM-180|E-NCAM|	10090	regulated
UGGAGUGUGACAAUGGUGUUUGU	miR-122a	24586	|Ncam1|Cd56|Ncam|	10116	regulated
UAGGCAGUGUCAUUAGCUGAUUG	miR-34b	1947	|EFNB1|CFND|CFNS|EPLG2|EFL3|MGC8782|LERK2|	9606	regulated
CGCAUCCCCUAGGGCAUUGGUGU	miR-324-5p	1947	|EFNB1|CFND|CFNS|EPLG2|EFL3|MGC8782|LERK2|	9606	regulated
AACUGGCCUACAAAGUCCCAG	miR-193	1947	|EFNB1|CFND|CFNS|EPLG2|EFL3|MGC8782|LERK2|	9606	regulated
UCUCCCAACCCUUGUACCAGUG	miR-150	1947	|EFNB1|CFND|CFNS|EPLG2|EFL3|MGC8782|LERK2|	9606	regulated
UAGGCAGUGUCAUUAGCUGAUUG	miR-34b	13641	|Efnb1|Stra1|LERK-2|EFL-3|Elk-L|Cek5-L|Eplg2|Lerk2|	10090	regulated
CGCAUCCCCUAGGGCAUUGGUGU	miR-324-5p	13641	|Efnb1|Stra1|LERK-2|EFL-3|Elk-L|Cek5-L|Eplg2|Lerk2|	10090	regulated
AACUGGCCUACAAAGUCCCAG	miR-193	13641	|Efnb1|Stra1|LERK-2|EFL-3|Elk-L|Cek5-L|Eplg2|Lerk2|	10090	regulated
UCUCCCAACCCUUGUACCAGUG	miR-150	13641	|Efnb1|Stra1|LERK-2|EFL-3|Elk-L|Cek5-L|Eplg2|Lerk2|	10090	regulated
UAGGCAGUGUCAUUAGCUGAUUG	miR-34b	25186	|Efnb1|LERK2|	10116	regulated
CGCAUCCCCUAGGGCAUUGGUGU	miR-324-5p	25186	|Efnb1|LERK2|	10116	regulated
AACUGGCCUACAAAGUCCCAG	miR-193	25186	|Efnb1|LERK2|	10116	regulated
UCUCCCAACCCUUGUACCAGUG	miR-150	25186	|Efnb1|LERK2|	10116	regulated
UUGGUCCCCUUCAACCAGCUGU	miR-133a	10904	|BLCAP|BC10|	9606	regulated
UUGGUCCCCUUCAACCAGCUGU	miR-133a	53619	|Blcap|Bc10|	10090	regulated
UUGGUCCCCUUCAACCAGCUGU	miR-133a	171113	|Blcap|	10116	regulated
CGCAUCCCCUAGGGCAUUGGUGU	miR-324-5p	6615	|SNAI1|SNA|SLUGH2|SNAH|dJ710H13.1|	9606	regulated
CGCAUCCCCUAGGGCAUUGGUGU	miR-324-5p	20613	|Snai1|	10090	regulated
CGCAUCCCCUAGGGCAUUGGUGU	miR-324-5p	116490	|Sna|	10116	regulated
UGUAACAGCAACUCCAUGUGGA	miR-194	50807	|DDEF1|ASAP1|PAP|ZG14P|KIAA1249|PAG2|	9606	regulated
UGUAACAGCAACUCCAUGUGGA	miR-194	13196	|Ddef1|PAP|s19|mKIAA1249|	10090	regulated
UGUAACAGCAACUCCAUGUGGA	miR-194	314961	|LOC314961|	10116	regulated
UGGACGGAGAACUGAUAAGGGU	miR-184	51523	|CXXC5|HSPC195|	9606	regulated
UGGACGGAGAACUGAUAAGGGU	miR-184	67393	|Cxxc5|	10090	regulated
UGGACGGAGAACUGAUAAGGGU	miR-184	291670	|LOC291670|	10116	regulated
UUGGUCCCCUUCAACCAGCUGU	miR-133a	8877	|SPHK1|SPHK|	9606	regulated
UUGGUCCCCUUCAACCAGCUGU	miR-133a	20698	|Sphk1|	10090	regulated
UUGGUCCCCUUCAACCAGCUGU	miR-133a	170897	|Sphk1|	10116	regulated
UAGGCAGUGUCAUUAGCUGAUUG	miR-34b	79956	|KIAA1815|FLJ23309|	9606	regulated
AAGCUGCCAGUUGAAGAACUGU	miR-22	79956	|KIAA1815|FLJ23309|	9606	regulated
UAGGCAGUGUCAUUAGCUGAUUG	miR-34b	226090	|D19Wsu12e|mKIAA1815|MGC28180|	10090	regulated
AAGCUGCCAGUUGAAGAACUGU	miR-22	226090	|D19Wsu12e|mKIAA1815|MGC28180|	10090	regulated
UAGGCAGUGUCAUUAGCUGAUUG	miR-34b	309321	|LOC309321|	10116	regulated
AAGCUGCCAGUUGAAGAACUGU	miR-22	309321	|LOC309321|	10116	regulated
CGCAUCCCCUAGGGCAUUGGUGU	miR-324-5p	6387	|CXCL12|SDF1|SDF-1a|SDF-1b|PBSF|TLSF-a|TLSF-b|TPAR1|SCYB12|SDF1A|SDF1B|	9606	regulated
CGCAUCCCCUAGGGCAUUGGUGU	miR-324-5p	20315	|Cxcl12|PBSF|TPAR1|TLSF|SDF-1|PBSF/SDF-1|Scyb12|TLSF-a|TLSF-b|	10090	regulated
CGCAUCCCCUAGGGCAUUGGUGU	miR-324-5p	24772	|Cxcl12|Sdf1|	10116	regulated
UGGAAUGUAAGGAAGUGUGUGG	miR-206	827	|CAPN6|CANPX|CAPNX|DJ914P14.1|CalpM|	9606	regulated
UGGAGUGUGACAAUGGUGUUUGU	miR-122a	827	|CAPN6|CANPX|CAPNX|DJ914P14.1|CalpM|	9606	regulated
UGGAAUGUAAGGAAGUGUGUGG	miR-206	12338	|Capn6|	10090	regulated
UGGAGUGUGACAAUGGUGUUUGU	miR-122a	12338	|Capn6|	10090	regulated
UGGAAUGUAAGGAAGUGUGUGG	miR-206	83685	|Capn6|	10116	regulated
UGGAGUGUGACAAUGGUGUUUGU	miR-122a	83685	|Capn6|	10116	regulated
AACUGGCCUACAAAGUCCCAG	miR-193	26585	|GREM1|CKTSF1B1|DRM|GREMLIN|IHG-2|	9606	regulated
AACUGGCCUACAAAGUCCCAG	miR-193	23892	|Grem1|ld|gremlin|	10090	regulated
AACUGGCCUACAAAGUCCCAG	miR-193	50566	|Cktsf1b1|	10116	regulated
AAGCUGCCAGUUGAAGAACUGU	miR-22	2745	|GLRX|GRX|	9606	regulated
UAACACUGUCUGGUAAAGAUGG	miR-141	2745	|GLRX|GRX|	9606	regulated
AAGCUGCCAGUUGAAGAACUGU	miR-22	93692	|Glrx1|Glrx|	10090	regulated
UAACACUGUCUGGUAAAGAUGG	miR-141	93692	|Glrx1|Glrx|	10090	regulated
AAGCUGCCAGUUGAAGAACUGU	miR-22	64045	|Glrx1|Glrx|Grx|	10116	regulated
UAACACUGUCUGGUAAAGAUGG	miR-141	64045	|Glrx1|Glrx|Grx|	10116	regulated
CGCAUCCCCUAGGGCAUUGGUGU	miR-324-5p	51608	|C7orf20|CGI-20|	9606	regulated
UUCCCUUUGUCAUCCUAUGCCU	miR-204	51608	|C7orf20|CGI-20|	9606	regulated
CGCAUCCCCUAGGGCAUUGGUGU	miR-324-5p	67604	|1110007L15Rik|	10090	regulated
UUCCCUUUGUCAUCCUAUGCCU	miR-204	67604	|1110007L15Rik|	10090	regulated
CGCAUCCCCUAGGGCAUUGGUGU	miR-324-5p	288518	|LOC288518|	10116	regulated
UUCCCUUUGUCAUCCUAUGCCU	miR-204	288518	|LOC288518|	10116	regulated
UCCCUGAGACCCUAACUUGUGA	miR-125b	93099	|ZD52F10|UNQ729|	9606	regulated
UCCCUGAGACCCUAACUUGUGA	miR-125b	73712	|1110014F24Rik|C130074A08|SK30|SK89|	10090	regulated
UCCCUGAGACCCUAACUUGUGA	miR-125b	361548	|LOC361548|	10116	regulated
UCCAGCUCCUAUAUGAUGCCUUU	miR-337	8482	|SEMA7A|SEMAL|SEMAK1|CDw108|H-Sema-L|H-Sema K1|CD108|H-SEMA-K1|	9606	regulated
UCCAGCUCCUAUAUGAUGCCUUU	miR-337	20361	|Sema7a|CDw108|H-Sema-L|M-Sema-L|	10090	regulated
UCCAGCUCCUAUAUGAUGCCUUU	miR-337	315711	|LOC315711|	10116	regulated
CGCAUCCCCUAGGGCAUUGGUGU	miR-324-5p	1611	|DAP|	9606	regulated
CGCAUCCCCUAGGGCAUUGGUGU	miR-324-5p	223453	|Dap|MGC19154|MGC6998|	10090	regulated
CGCAUCCCCUAGGGCAUUGGUGU	miR-324-5p	64322	|Rap7a|	10116	regulated
CGCAUCCCCUAGGGCAUUGGUGU	miR-324-5p	4610	|MYCL1|LMYC|MYCL|	9606	regulated
ACUAGACUGAAGCUCCUUGAGG	miR-151	4610	|MYCL1|LMYC|MYCL|	9606	regulated
CGCAUCCCCUAGGGCAUUGGUGU	miR-324-5p	16918	|Lmyc1|	10090	regulated
ACUAGACUGAAGCUCCUUGAGG	miR-151	16918	|Lmyc1|	10090	regulated
CGCAUCCCCUAGGGCAUUGGUGU	miR-324-5p	298506	|LOC298506|	10116	regulated
ACUAGACUGAAGCUCCUUGAGG	miR-151	298506	|LOC298506|	10116	regulated
CAGUGCAAUAGUAUUGUCAAAGC	miR-301	4223	|MEOX2|GAX|MOX2|	9606	regulated
UCAGUGCAUGACAGAACUUGGG	miR-152	4223	|MEOX2|GAX|MOX2|	9606	regulated
CAGUGCAAUGAUGAAAGGGCAU	miR-130b	4223	|MEOX2|GAX|MOX2|	9606	regulated
CAGUGCAAUGUUAAAAGGGCAU	miR-130a	4223	|MEOX2|GAX|MOX2|	9606	regulated
CAGUGCAAUAGUAUUGUCAAAGC	miR-301	17286	|Meox2|Gax|Mox2|	10090	regulated
UCAGUGCAUGACAGAACUUGGG	miR-152	17286	|Meox2|Gax|Mox2|	10090	regulated
CAGUGCAAUGAUGAAAGGGCAU	miR-130b	17286	|Meox2|Gax|Mox2|	10090	regulated
CAGUGCAAUGUUAAAAGGGCAU	miR-130a	17286	|Meox2|Gax|Mox2|	10090	regulated
CAGUGCAAUAGUAUUGUCAAAGC	miR-301	29279	|Meox2|	10116	regulated
UCAGUGCAUGACAGAACUUGGG	miR-152	29279	|Meox2|	10116	regulated
CAGUGCAAUGAUGAAAGGGCAU	miR-130b	29279	|Meox2|	10116	regulated
CAGUGCAAUGUUAAAAGGGCAU	miR-130a	29279	|Meox2|	10116	regulated
GGCAAGAUGCUGGCAUAGCUG	miR-31	9653	|HS2ST1|KIAA0448|	9606	regulated
UGUGCAAAUCCAUGCAAAACUGA	miR-19b	9653	|HS2ST1|KIAA0448|	9606	regulated
GGCAAGAUGCUGGCAUAGCUG	miR-31	23908	|Hs2st1|Hs2st|mKIAA0448|	10090	regulated
UGUGCAAAUCCAUGCAAAACUGA	miR-19b	23908	|Hs2st1|Hs2st|mKIAA0448|	10090	regulated
GGCAAGAUGCUGGCAUAGCUG	miR-31	292155	|LOC292155|	10116	regulated
UGUGCAAAUCCAUGCAAAACUGA	miR-19b	292155	|LOC292155|	10116	regulated
UCUCCCAACCCUUGUACCAGUG	miR-150	3158	|HMGCS2|	9606	regulated
UCCAGCUCCUAUAUGAUGCCUUU	miR-337	3158	|HMGCS2|	9606	regulated
CGCAUCCCCUAGGGCAUUGGUGU	miR-324-5p	3158	|HMGCS2|	9606	regulated
UUCCCUUUGUCAUCCUUCGCCU	miR-211	3158	|HMGCS2|	9606	regulated
UCUCCCAACCCUUGUACCAGUG	miR-150	15360	|Hmgcs2|mHS|1300002P16|	10090	regulated
UCCAGCUCCUAUAUGAUGCCUUU	miR-337	15360	|Hmgcs2|mHS|1300002P16|	10090	regulated
CGCAUCCCCUAGGGCAUUGGUGU	miR-324-5p	15360	|Hmgcs2|mHS|1300002P16|	10090	regulated
UUCCCUUUGUCAUCCUUCGCCU	miR-211	15360	|Hmgcs2|mHS|1300002P16|	10090	regulated
UCUCCCAACCCUUGUACCAGUG	miR-150	24450	|Hmgcs2|Mt3h3mg|Hmgcs1|	10116	regulated
UCCAGCUCCUAUAUGAUGCCUUU	miR-337	24450	|Hmgcs2|Mt3h3mg|Hmgcs1|	10116	regulated
CGCAUCCCCUAGGGCAUUGGUGU	miR-324-5p	24450	|Hmgcs2|Mt3h3mg|Hmgcs1|	10116	regulated
UUCCCUUUGUCAUCCUUCGCCU	miR-211	24450	|Hmgcs2|Mt3h3mg|Hmgcs1|	10116	regulated
UGUCUUGCAGGCCGUCAUGCA	miR-431	4642	|MYO1D|KIAA0727|myr4|	9606	regulated
CGCAUCCCCUAGGGCAUUGGUGU	miR-324-5p	4642	|MYO1D|KIAA0727|myr4|	9606	regulated
UACUGCAUCAGGAACUGAUUGGAU	miR-217	4642	|MYO1D|KIAA0727|myr4|	9606	regulated
CAAAGUGCUUACAGUGCAGGUAGU	miR-17	4642	|MYO1D|KIAA0727|myr4|	9606	regulated
UCGGAUCCGUCUGAGCUUGGCU	miR-127	4642	|MYO1D|KIAA0727|myr4|	9606	regulated
UCCCUGAGACCCUAACUUGUGA	miR-125b	4642	|MYO1D|KIAA0727|myr4|	9606	regulated
UGUCUUGCAGGCCGUCAUGCA	miR-431	338367	|9930104H07Rik|	10090	regulated
CGCAUCCCCUAGGGCAUUGGUGU	miR-324-5p	338367	|9930104H07Rik|	10090	regulated
UACUGCAUCAGGAACUGAUUGGAU	miR-217	338367	|9930104H07Rik|	10090	regulated
CAAAGUGCUUACAGUGCAGGUAGU	miR-17	338367	|9930104H07Rik|	10090	regulated
UCGGAUCCGUCUGAGCUUGGCU	miR-127	338367	|9930104H07Rik|	10090	regulated
UCCCUGAGACCCUAACUUGUGA	miR-125b	338367	|9930104H07Rik|	10090	regulated
UGUCUUGCAGGCCGUCAUGCA	miR-431	25485	|Myo1c|Myr4|Myo1d|	10116	regulated
CGCAUCCCCUAGGGCAUUGGUGU	miR-324-5p	25485	|Myo1c|Myr4|Myo1d|	10116	regulated
UACUGCAUCAGGAACUGAUUGGAU	miR-217	25485	|Myo1c|Myr4|Myo1d|	10116	regulated
CAAAGUGCUUACAGUGCAGGUAGU	miR-17	25485	|Myo1c|Myr4|Myo1d|	10116	regulated
UCGGAUCCGUCUGAGCUUGGCU	miR-127	25485	|Myo1c|Myr4|Myo1d|	10116	regulated
UCCCUGAGACCCUAACUUGUGA	miR-125b	25485	|Myo1c|Myr4|Myo1d|	10116	regulated
UAGGCAGUGUCAUUAGCUGAUUG	miR-34b	1435	|CSF1|MGC31930|MCSF|	9606	regulated
UCCUUCAUUCCACCGGAGUCUG	miR-205	1435	|CSF1|MGC31930|MCSF|	9606	regulated
AACUGGCCUACAAAGUCCCAG	miR-193	1435	|CSF1|MGC31930|MCSF|	9606	regulated
UGGACGGAGAACUGAUAAGGGU	miR-184	1435	|CSF1|MGC31930|MCSF|	9606	regulated
UUGGUCCCCUUCAACCAGCUGU	miR-133a	1435	|CSF1|MGC31930|MCSF|	9606	regulated
CAGUGCAAUGAUGAAAGGGCAU	miR-130b	1435	|CSF1|MGC31930|MCSF|	9606	regulated
UCCCUGAGACCCUAACUUGUGA	miR-125b	1435	|CSF1|MGC31930|MCSF|	9606	regulated
UGGAGUGUGACAAUGGUGUUUGU	miR-122a	1435	|CSF1|MGC31930|MCSF|	9606	regulated
UUUGGCACUAGCACAUUUUUGC	miR-96	1435	|CSF1|MGC31930|MCSF|	9606	regulated
UCCAGCUCCUAUAUGAUGCCUUU	miR-337	1435	|CSF1|MGC31930|MCSF|	9606	regulated
CCUAGUAGGUGUCCAGUAAGUGU	miR-325	1435	|CSF1|MGC31930|MCSF|	9606	regulated
UUCACAGUGGCUAAGUUCUGC	miR-27b	1435	|CSF1|MGC31930|MCSF|	9606	regulated
UUCACAGUGGCUAAGUUCCGC	miR-27a	1435	|CSF1|MGC31930|MCSF|	9606	regulated
AUCACAUUGCCAGGGAUUACC	miR-23b	1435	|CSF1|MGC31930|MCSF|	9606	regulated
AUCACAUUGCCAGGGAUUUCC	miR-23a	1435	|CSF1|MGC31930|MCSF|	9606	regulated
AGCUACAUUGUCUGCUGGGUUUC	miR-221	1435	|CSF1|MGC31930|MCSF|	9606	regulated
UUCCCUUUGUCAUCCUAUGCCU	miR-204	1435	|CSF1|MGC31930|MCSF|	9606	regulated
UCAGUGCAUGACAGAACUUGGG	miR-152	1435	|CSF1|MGC31930|MCSF|	9606	regulated
UCUCCCAACCCUUGUACCAGUG	miR-150	1435	|CSF1|MGC31930|MCSF|	9606	regulated
CAGUGCAAUGUUAAAAGGGCAU	miR-130a	1435	|CSF1|MGC31930|MCSF|	9606	regulated
UCACAGUGAACCGGUCUCUUUU	miR-128a	1435	|CSF1|MGC31930|MCSF|	9606	regulated
UAGGCAGUGUCAUUAGCUGAUUG	miR-34b	12977	|Csf1|CSF-1|M-CSF|	10090	regulated
UCCUUCAUUCCACCGGAGUCUG	miR-205	12977	|Csf1|CSF-1|M-CSF|	10090	regulated
AACUGGCCUACAAAGUCCCAG	miR-193	12977	|Csf1|CSF-1|M-CSF|	10090	regulated
UGGACGGAGAACUGAUAAGGGU	miR-184	12977	|Csf1|CSF-1|M-CSF|	10090	regulated
UUGGUCCCCUUCAACCAGCUGU	miR-133a	12977	|Csf1|CSF-1|M-CSF|	10090	regulated
CAGUGCAAUGAUGAAAGGGCAU	miR-130b	12977	|Csf1|CSF-1|M-CSF|	10090	regulated
UCCCUGAGACCCUAACUUGUGA	miR-125b	12977	|Csf1|CSF-1|M-CSF|	10090	regulated
UGGAGUGUGACAAUGGUGUUUGU	miR-122a	12977	|Csf1|CSF-1|M-CSF|	10090	regulated
UUUGGCACUAGCACAUUUUUGC	miR-96	12977	|Csf1|CSF-1|M-CSF|	10090	regulated
UCCAGCUCCUAUAUGAUGCCUUU	miR-337	12977	|Csf1|CSF-1|M-CSF|	10090	regulated
CCUAGUAGGUGUCCAGUAAGUGU	miR-325	12977	|Csf1|CSF-1|M-CSF|	10090	regulated
UUCACAGUGGCUAAGUUCUGC	miR-27b	12977	|Csf1|CSF-1|M-CSF|	10090	regulated
UUCACAGUGGCUAAGUUCCGC	miR-27a	12977	|Csf1|CSF-1|M-CSF|	10090	regulated
AUCACAUUGCCAGGGAUUACC	miR-23b	12977	|Csf1|CSF-1|M-CSF|	10090	regulated
AUCACAUUGCCAGGGAUUUCC	miR-23a	12977	|Csf1|CSF-1|M-CSF|	10090	regulated
AGCUACAUUGUCUGCUGGGUUUC	miR-221	12977	|Csf1|CSF-1|M-CSF|	10090	regulated
UUCCCUUUGUCAUCCUAUGCCU	miR-204	12977	|Csf1|CSF-1|M-CSF|	10090	regulated
UCAGUGCAUGACAGAACUUGGG	miR-152	12977	|Csf1|CSF-1|M-CSF|	10090	regulated
UCUCCCAACCCUUGUACCAGUG	miR-150	12977	|Csf1|CSF-1|M-CSF|	10090	regulated
CAGUGCAAUGUUAAAAGGGCAU	miR-130a	12977	|Csf1|CSF-1|M-CSF|	10090	regulated
UCACAGUGAACCGGUCUCUUUU	miR-128a	12977	|Csf1|CSF-1|M-CSF|	10090	regulated
UAGGCAGUGUCAUUAGCUGAUUG	miR-34b	78965	|Csf1|	10116	regulated
UCCUUCAUUCCACCGGAGUCUG	miR-205	78965	|Csf1|	10116	regulated
AACUGGCCUACAAAGUCCCAG	miR-193	78965	|Csf1|	10116	regulated
UGGACGGAGAACUGAUAAGGGU	miR-184	78965	|Csf1|	10116	regulated
UUGGUCCCCUUCAACCAGCUGU	miR-133a	78965	|Csf1|	10116	regulated
CAGUGCAAUGAUGAAAGGGCAU	miR-130b	78965	|Csf1|	10116	regulated
UCCCUGAGACCCUAACUUGUGA	miR-125b	78965	|Csf1|	10116	regulated
UGGAGUGUGACAAUGGUGUUUGU	miR-122a	78965	|Csf1|	10116	regulated
UUUGGCACUAGCACAUUUUUGC	miR-96	78965	|Csf1|	10116	regulated
UCCAGCUCCUAUAUGAUGCCUUU	miR-337	78965	|Csf1|	10116	regulated
CCUAGUAGGUGUCCAGUAAGUGU	miR-325	78965	|Csf1|	10116	regulated
UUCACAGUGGCUAAGUUCUGC	miR-27b	78965	|Csf1|	10116	regulated
UUCACAGUGGCUAAGUUCCGC	miR-27a	78965	|Csf1|	10116	regulated
AUCACAUUGCCAGGGAUUACC	miR-23b	78965	|Csf1|	10116	regulated
AUCACAUUGCCAGGGAUUUCC	miR-23a	78965	|Csf1|	10116	regulated
AGCUACAUUGUCUGCUGGGUUUC	miR-221	78965	|Csf1|	10116	regulated
UUCCCUUUGUCAUCCUAUGCCU	miR-204	78965	|Csf1|	10116	regulated
UCAGUGCAUGACAGAACUUGGG	miR-152	78965	|Csf1|	10116	regulated
UCUCCCAACCCUUGUACCAGUG	miR-150	78965	|Csf1|	10116	regulated
CAGUGCAAUGUUAAAAGGGCAU	miR-130a	78965	|Csf1|	10116	regulated
UCACAGUGAACCGGUCUCUUUU	miR-128a	78965	|Csf1|	10116	regulated
CGCAUCCCCUAGGGCAUUGGUGU	miR-324-5p	6844	|VAMP2|SYB2|VAMP-2|	9606	regulated
UCUCCCAACCCUUGUACCAGUG	miR-150	6844	|VAMP2|SYB2|VAMP-2|	9606	regulated
CGCAUCCCCUAGGGCAUUGGUGU	miR-324-5p	22318	|Vamp2|	10090	regulated
UCUCCCAACCCUUGUACCAGUG	miR-150	22318	|Vamp2|	10090	regulated
CGCAUCCCCUAGGGCAUUGGUGU	miR-324-5p	24803	|Vamp2|Syb2|SYB|RATVAMPB|RATVAMPIR|	10116	regulated
UCUCCCAACCCUUGUACCAGUG	miR-150	24803	|Vamp2|Syb2|SYB|RATVAMPB|RATVAMPIR|	10116	regulated
AAGGAGCUCACAGUCUAUUGAG	miR-28	3785	|KCNQ2|KCNA11|EBN|ENB1|BFNC|KVEBN1|KV7.2|HNSPC|EBN1|	9606	regulated
AAGGAGCUCACAGUCUAUUGAG	miR-28	16536	|Kcnq2|KQT2|HNSPC|	10090	regulated
AAGGAGCUCACAGUCUAUUGAG	miR-28	170848	|Kcnq2|	10116	regulated
UUCCCUUUGUCAUCCUUCGCCU	miR-211	5420	|PODXL|Gp200|PCLP|	9606	regulated
UUCCCUUUGUCAUCCUAUGCCU	miR-204	5420	|PODXL|Gp200|PCLP|	9606	regulated
UCUCCCAACCCUUGUACCAGUG	miR-150	5420	|PODXL|Gp200|PCLP|	9606	regulated
UUGGUCCCCUUCAACCAGCUGU	miR-133a	5420	|PODXL|Gp200|PCLP|	9606	regulated
UCCCUGAGACCCUAACUUGUGA	miR-125b	5420	|PODXL|Gp200|PCLP|	9606	regulated
UAGGCAGUGUCAUUAGCUGAUUG	miR-34b	5420	|PODXL|Gp200|PCLP|	9606	regulated
UCAGUGCAUGACAGAACUUGGG	miR-152	5420	|PODXL|Gp200|PCLP|	9606	regulated
UGGAGUGUGACAAUGGUGUUUGU	miR-122a	5420	|PODXL|Gp200|PCLP|	9606	regulated
UUCCCUUUGUCAUCCUUCGCCU	miR-211	27205	|Podxl|Ly102|Pclp1|	10090	regulated
UUCCCUUUGUCAUCCUAUGCCU	miR-204	27205	|Podxl|Ly102|Pclp1|	10090	regulated
UCUCCCAACCCUUGUACCAGUG	miR-150	27205	|Podxl|Ly102|Pclp1|	10090	regulated
UUGGUCCCCUUCAACCAGCUGU	miR-133a	27205	|Podxl|Ly102|Pclp1|	10090	regulated
UCCCUGAGACCCUAACUUGUGA	miR-125b	27205	|Podxl|Ly102|Pclp1|	10090	regulated
UAGGCAGUGUCAUUAGCUGAUUG	miR-34b	27205	|Podxl|Ly102|Pclp1|	10090	regulated
UCAGUGCAUGACAGAACUUGGG	miR-152	27205	|Podxl|Ly102|Pclp1|	10090	regulated
UGGAGUGUGACAAUGGUGUUUGU	miR-122a	27205	|Podxl|Ly102|Pclp1|	10090	regulated
UUCCCUUUGUCAUCCUUCGCCU	miR-211	192181	|Podxl|	10116	regulated
UUCCCUUUGUCAUCCUAUGCCU	miR-204	192181	|Podxl|	10116	regulated
UCUCCCAACCCUUGUACCAGUG	miR-150	192181	|Podxl|	10116	regulated
UUGGUCCCCUUCAACCAGCUGU	miR-133a	192181	|Podxl|	10116	regulated
UCCCUGAGACCCUAACUUGUGA	miR-125b	192181	|Podxl|	10116	regulated
UAGGCAGUGUCAUUAGCUGAUUG	miR-34b	192181	|Podxl|	10116	regulated
UCAGUGCAUGACAGAACUUGGG	miR-152	192181	|Podxl|	10116	regulated
UGGAGUGUGACAAUGGUGUUUGU	miR-122a	192181	|Podxl|	10116	regulated
UUGGUCCCCUUCAACCAGCUGU	miR-133a	376497	|SLC27A1|MGC71751|FATP|FATP1|FLJ00336|	9606	regulated
UUGGUCCCCUUCAACCAGCUGU	miR-133a	26457	|Slc27a1|FATP1|	10090	regulated
UUGGUCCCCUUCAACCAGCUGU	miR-133a	94172	|Slc27a1|FATP|	10116	regulated
UUUGGCACUAGCACAUUUUUGC	miR-96	8899	|PRPF4B|PR4H|KIAA0536|PRP4H|PRP4K|PRP4|	9606	regulated
UUUGGCACUAGCACAUUUUUGC	miR-96	19134	|Prpf4b|cbp143|Prp4|Prp4k|MGC5960|2610037H07|	10090	regulated
UUUGGCACUAGCACAUUUUUGC	miR-96	291078	|LOC291078|	10116	regulated
UUAAGGCACGCGGUGAAUGCCA	miR-124a	27230	|SERP1|RAMP4|	9606	regulated
UUAAGGCACGCGGUGAAUGCCA	miR-124a	28146	|D3Ucla1|RAMP4|Serp1|	10090	regulated
UUAAGGCACGCGGUGAAUGCCA	miR-124a	80881	|RAMP4|SERP1|	10116	regulated
UCCCUGAGACCCUAACUUGUGA	miR-125b	23406	|COTL1|CLP|MGC19733|	9606	regulated
UCCCUGAGACCCUAACUUGUGA	miR-125b	72042	|Cotl1|Clp|	10090	regulated
UCCCUGAGACCCUAACUUGUGA	miR-125b	361422	|LOC361422|	10116	regulated
CGCAUCCCCUAGGGCAUUGGUGU	miR-324-5p	389434	|DEHAL1|	9606	regulated
CGCAUCCCCUAGGGCAUUGGUGU	miR-324-5p	70337	|0610009A07Rik|	10090	regulated
CGCAUCCCCUAGGGCAUUGGUGU	miR-324-5p	308129	|LOC308129|	10116	regulated
UUCCCUUUGUCAUCCUUCGCCU	miR-211	6505	|SLC1A1|EAAC1|EAAT3|	9606	regulated
UUCCCUUUGUCAUCCUAUGCCU	miR-204	6505	|SLC1A1|EAAC1|EAAT3|	9606	regulated
UUCCCUUUGUCAUCCUUCGCCU	miR-211	20510	|Slc1a1|EAAC1|EAAT3|MEAAC1|	10090	regulated
UUCCCUUUGUCAUCCUAUGCCU	miR-204	20510	|Slc1a1|EAAC1|EAAT3|MEAAC1|	10090	regulated
UUCCCUUUGUCAUCCUUCGCCU	miR-211	25550	|Slc1a1|REAAC1|Eaac1|Eaat3|	10116	regulated
UUCCCUUUGUCAUCCUAUGCCU	miR-204	25550	|Slc1a1|REAAC1|Eaac1|Eaat3|	10116	regulated
CGCAUCCCCUAGGGCAUUGGUGU	miR-324-5p	7421	|VDR|NR1I1|	9606	regulated
CGCAUCCCCUAGGGCAUUGGUGU	miR-324-5p	22337	|Vdr|Nr1i1|	10090	regulated
CGCAUCCCCUAGGGCAUUGGUGU	miR-324-5p	24873	|Vdr|	10116	regulated
UUCCCUUUGUCAUCCUUCGCCU	miR-211	1788	|DNMT3A|DNMT3A2|M.HsaIIIA|	9606	regulated
UUCCCUUUGUCAUCCUAUGCCU	miR-204	1788	|DNMT3A|DNMT3A2|M.HsaIIIA|	9606	regulated
UUCCCUUUGUCAUCCUUCGCCU	miR-211	13435	|Dnmt3a|	10090	regulated
UUCCCUUUGUCAUCCUAUGCCU	miR-204	13435	|Dnmt3a|	10090	regulated
UUCCCUUUGUCAUCCUUCGCCU	miR-211	313927	|LOC313927|	10116	regulated
UUCCCUUUGUCAUCCUAUGCCU	miR-204	313927	|LOC313927|	10116	regulated
CGCAUCCCCUAGGGCAUUGGUGU	miR-324-5p	6548	|SLC9A1|APNH|NHE1|	9606	regulated
AAGCUGCCAGUUGAAGAACUGU	miR-22	6548	|SLC9A1|APNH|NHE1|	9606	regulated
CGCAUCCCCUAGGGCAUUGGUGU	miR-324-5p	20544	|Slc9a1|	10090	regulated
AAGCUGCCAGUUGAAGAACUGU	miR-22	20544	|Slc9a1|	10090	regulated
CGCAUCCCCUAGGGCAUUGGUGU	miR-324-5p	24782	|Slc9a1|Nhe1|	10116	regulated
AAGCUGCCAGUUGAAGAACUGU	miR-22	24782	|Slc9a1|Nhe1|	10116	regulated
UGUCUUGCAGGCCGUCAUGCA	miR-431	2760	|GM2A|SAP-3|	9606	regulated
UUGGUCCCCUUCAACCAGCUGU	miR-133a	2760	|GM2A|SAP-3|	9606	regulated
UGUCUUGCAGGCCGUCAUGCA	miR-431	14667	|Gm2a|	10090	regulated
UUGGUCCCCUUCAACCAGCUGU	miR-133a	14667	|Gm2a|	10090	regulated
UGUCUUGCAGGCCGUCAUGCA	miR-431	282838	|Gm2a|	10116	regulated
UUGGUCCCCUUCAACCAGCUGU	miR-133a	282838	|Gm2a|	10116	regulated
CAAAGUGCUUACAGUGCAGGUAGU	miR-17	5217	|PFN2|D3S1319E|PFL|	9606	regulated
CAGUGCAAUGAUGAAAGGGCAU	miR-130b	5217	|PFN2|D3S1319E|PFL|	9606	regulated
CAAAGUGCUUACAGUGCAGGUAGU	miR-17	18645	|Pfn2|	10090	regulated
CAGUGCAAUGAUGAAAGGGCAU	miR-130b	18645	|Pfn2|	10090	regulated
CAAAGUGCUUACAGUGCAGGUAGU	miR-17	81531	|Pfn2|	10116	regulated
CAGUGCAAUGAUGAAAGGGCAU	miR-130b	81531	|Pfn2|	10116	regulated
UCAGUGCAUGACAGAACUUGGG	miR-152	11143	|MYST2|HBO1|HBOA|	9606	regulated
UGGACGGAGAACUGAUAAGGGU	miR-184	11143	|MYST2|HBO1|HBOA|	9606	regulated
UCAGUGCAUGACAGAACUUGGG	miR-152	217127	|Myst2|Hbo1|Hboa|MGC56758|	10090	regulated
UGGACGGAGAACUGAUAAGGGU	miR-184	217127	|Myst2|Hbo1|Hboa|MGC56758|	10090	regulated
UCAGUGCAUGACAGAACUUGGG	miR-152	303470	|LOC303470|	10116	regulated
UGGACGGAGAACUGAUAAGGGU	miR-184	303470	|LOC303470|	10116	regulated
UCAGUGCAUGACAGAACUUGGG	miR-152	460	|ASTN|ASTN1|	9606	regulated
CGCAUCCCCUAGGGCAUUGGUGU	miR-324-5p	460	|ASTN|ASTN1|	9606	regulated
UAACACUGUCUGGUAAAGAUGG	miR-141	460	|ASTN|ASTN1|	9606	regulated
UCAGUGCAUGACAGAACUUGGG	miR-152	11899	|Astn1|mKIAA0289|Astn|GC14|	10090	regulated
CGCAUCCCCUAGGGCAUUGGUGU	miR-324-5p	11899	|Astn1|mKIAA0289|Astn|GC14|	10090	regulated
UAACACUGUCUGGUAAAGAUGG	miR-141	11899	|Astn1|mKIAA0289|Astn|GC14|	10090	regulated
UCAGUGCAUGACAGAACUUGGG	miR-152	304900	|LOC304900|	10116	regulated
CGCAUCCCCUAGGGCAUUGGUGU	miR-324-5p	304900	|LOC304900|	10116	regulated
UAACACUGUCUGGUAAAGAUGG	miR-141	304900	|LOC304900|	10116	regulated
UUCCCUUUGUCAUCCUAUGCCU	miR-204	627	|BDNF|MGC34632|	9606	regulated
UUCCCUUUGUCAUCCUAUGCCU	miR-204	12064	|Bdnf|	10090	regulated
UUCCCUUUGUCAUCCUAUGCCU	miR-204	24225	|Bdnf|	10116	regulated
UCUCCCAACCCUUGUACCAGUG	miR-150	23612	|PHLDA3|TIH1|	9606	regulated
UCCAGCUCCUAUAUGAUGCCUUU	miR-337	23612	|PHLDA3|TIH1|	9606	regulated
CGCAUCCCCUAGGGCAUUGGUGU	miR-324-5p	23612	|PHLDA3|TIH1|	9606	regulated
AACUGGCCUACAAAGUCCCAG	miR-193	23612	|PHLDA3|TIH1|	9606	regulated
UUGGUCCCCUUCAACCAGCUGU	miR-133a	23612	|PHLDA3|TIH1|	9606	regulated
UCGGAUCCGUCUGAGCUUGGCU	miR-127	23612	|PHLDA3|TIH1|	9606	regulated
UCUCCCAACCCUUGUACCAGUG	miR-150	27280	|Phlda3|Tih1|	10090	regulated
UCCAGCUCCUAUAUGAUGCCUUU	miR-337	27280	|Phlda3|Tih1|	10090	regulated
CGCAUCCCCUAGGGCAUUGGUGU	miR-324-5p	27280	|Phlda3|Tih1|	10090	regulated
AACUGGCCUACAAAGUCCCAG	miR-193	27280	|Phlda3|Tih1|	10090	regulated
UUGGUCCCCUUCAACCAGCUGU	miR-133a	27280	|Phlda3|Tih1|	10090	regulated
UCGGAUCCGUCUGAGCUUGGCU	miR-127	27280	|Phlda3|Tih1|	10090	regulated
UCUCCCAACCCUUGUACCAGUG	miR-150	363989	|LOC363989|	10116	regulated
UCCAGCUCCUAUAUGAUGCCUUU	miR-337	363989	|LOC363989|	10116	regulated
CGCAUCCCCUAGGGCAUUGGUGU	miR-324-5p	363989	|LOC363989|	10116	regulated
AACUGGCCUACAAAGUCCCAG	miR-193	363989	|LOC363989|	10116	regulated
UUGGUCCCCUUCAACCAGCUGU	miR-133a	363989	|LOC363989|	10116	regulated
UCGGAUCCGUCUGAGCUUGGCU	miR-127	363989	|LOC363989|	10116	regulated
AAGCUGCCAGUUGAAGAACUGU	miR-22	64781	|CERK|KIAA1646|hCERK|dA59H18.3|DKFZp434E0211|FLJ21430|FLJ23239|dA59H18.2|LK4|	9606	regulated
CGCAUCCCCUAGGGCAUUGGUGU	miR-324-5p	64781	|CERK|KIAA1646|hCERK|dA59H18.3|DKFZp434E0211|FLJ21430|FLJ23239|dA59H18.2|LK4|	9606	regulated
CAAAGUGCUUACAGUGCAGGUAGU	miR-17	64781	|CERK|KIAA1646|hCERK|dA59H18.3|DKFZp434E0211|FLJ21430|FLJ23239|dA59H18.2|LK4|	9606	regulated
UCAGUGCAUGACAGAACUUGGG	miR-152	64781	|CERK|KIAA1646|hCERK|dA59H18.3|DKFZp434E0211|FLJ21430|FLJ23239|dA59H18.2|LK4|	9606	regulated
AAGCUGCCAGUUGAAGAACUGU	miR-22	223753	|Cerk|mKIAA1646|	10090	regulated
CGCAUCCCCUAGGGCAUUGGUGU	miR-324-5p	223753	|Cerk|mKIAA1646|	10090	regulated
CAAAGUGCUUACAGUGCAGGUAGU	miR-17	223753	|Cerk|mKIAA1646|	10090	regulated
UCAGUGCAUGACAGAACUUGGG	miR-152	223753	|Cerk|mKIAA1646|	10090	regulated
AAGCUGCCAGUUGAAGAACUGU	miR-22	300129	|LOC300129|	10116	regulated
CGCAUCCCCUAGGGCAUUGGUGU	miR-324-5p	300129	|LOC300129|	10116	regulated
CAAAGUGCUUACAGUGCAGGUAGU	miR-17	300129	|LOC300129|	10116	regulated
UCAGUGCAUGACAGAACUUGGG	miR-152	300129	|LOC300129|	10116	regulated
AAGGAGCUCACAGUCUAUUGAG	miR-28	6456	|SH3GL2|EEN-B1|CNSA2|SH3D2A|SH3P4|	9606	regulated
UAGCAGCACGUAAAUAUUGGCG	miR-16	6456	|SH3GL2|EEN-B1|CNSA2|SH3D2A|SH3P4|	9606	regulated
AAGGAGCUCACAGUCUAUUGAG	miR-28	20404	|Sh3gl2|SH3PA|EEN-B1|	10090	regulated
UAGCAGCACGUAAAUAUUGGCG	miR-16	20404	|Sh3gl2|SH3PA|EEN-B1|	10090	regulated
AAGGAGCUCACAGUCUAUUGAG	miR-28	116743	|Sh3d2a|Sh3p4|	10116	regulated
UAGCAGCACGUAAAUAUUGGCG	miR-16	116743	|Sh3d2a|Sh3p4|	10116	regulated
UGGACGGAGAACUGAUAAGGGU	miR-184	7480	|WNT10B|WNT-12|	9606	regulated
UGGACGGAGAACUGAUAAGGGU	miR-184	22410	|Wnt10b|	10090	regulated
UGGACGGAGAACUGAUAAGGGU	miR-184	315294	|LOC315294|	10116	regulated
CGCAUCCCCUAGGGCAUUGGUGU	miR-324-5p	5524	|PPP2R4|PTPA|PR53|PP2A|MGC2184|	9606	regulated
UCCCUGAGACCCUAACUUGUGA	miR-125b	5524	|PPP2R4|PTPA|PR53|PP2A|MGC2184|	9606	regulated
CGCAUCCCCUAGGGCAUUGGUGU	miR-324-5p	110854	|Ppp2r4|PR 53|D12Bwg0916e|MGC7129|MGC60706|	10090	regulated
UCCCUGAGACCCUAACUUGUGA	miR-125b	110854	|Ppp2r4|PR 53|D12Bwg0916e|MGC7129|MGC60706|	10090	regulated
CGCAUCCCCUAGGGCAUUGGUGU	miR-324-5p	362102	|LOC362102|	10116	regulated
UCCCUGAGACCCUAACUUGUGA	miR-125b	362102	|LOC362102|	10116	regulated
UGUCUUGCAGGCCGUCAUGCA	miR-431	118424	|UBE2J2|PRO2121|NCUBE2|	9606	regulated
UGUCUUGCAGGCCGUCAUGCA	miR-431	140499	|Ube2j2|Ubc6p|Ubc6|Ubc6p|	10090	regulated
UGUCUUGCAGGCCGUCAUGCA	miR-431	298689	|LOC298689|	10116	regulated
UCACAGUGAACCGGUCUCUUUU	miR-128a	81567	|TXNDC5|ERP46|MGC3178|EndoPDI|UNQ364|	9606	regulated
UCACAGUGAACCGGUCUCUUUU	miR-128a	105245	|Txndc5|ERp46|PC-TRP|	10090	regulated
UCACAGUGAACCGGUCUCUUUU	miR-128a	306869	|LOC306869|	10116	regulated
CGCAUCCCCUAGGGCAUUGGUGU	miR-324-5p	10406	|WFDC2|HE4|WAP5|dJ461P17.6|	9606	regulated
UCCGUCUCAGUUACUUUAUAGCC	miR-340	10406	|WFDC2|HE4|WAP5|dJ461P17.6|	9606	regulated
UUCCCUUUGUCAUCCUUCGCCU	miR-211	10406	|WFDC2|HE4|WAP5|dJ461P17.6|	9606	regulated
UCCUUCAUUCCACCGGAGUCUG	miR-205	10406	|WFDC2|HE4|WAP5|dJ461P17.6|	9606	regulated
AACUGGCCUACAAAGUCCCAG	miR-193	10406	|WFDC2|HE4|WAP5|dJ461P17.6|	9606	regulated
UUGGUCCCCUUCAACCAGCUGU	miR-133a	10406	|WFDC2|HE4|WAP5|dJ461P17.6|	9606	regulated
UCCCUGAGACCCUAACUUGUGA	miR-125b	10406	|WFDC2|HE4|WAP5|dJ461P17.6|	9606	regulated
CGCAUCCCCUAGGGCAUUGGUGU	miR-324-5p	67701	|Wfdc2|HE4|WAP5|	10090	regulated
UCCGUCUCAGUUACUUUAUAGCC	miR-340	67701	|Wfdc2|HE4|WAP5|	10090	regulated
UUCCCUUUGUCAUCCUUCGCCU	miR-211	67701	|Wfdc2|HE4|WAP5|	10090	regulated
UCCUUCAUUCCACCGGAGUCUG	miR-205	67701	|Wfdc2|HE4|WAP5|	10090	regulated
AACUGGCCUACAAAGUCCCAG	miR-193	67701	|Wfdc2|HE4|WAP5|	10090	regulated
UUGGUCCCCUUCAACCAGCUGU	miR-133a	67701	|Wfdc2|HE4|WAP5|	10090	regulated
UCCCUGAGACCCUAACUUGUGA	miR-125b	67701	|Wfdc2|HE4|WAP5|	10090	regulated
CGCAUCCCCUAGGGCAUUGGUGU	miR-324-5p	286888	|re4|	10116	regulated
UCCGUCUCAGUUACUUUAUAGCC	miR-340	286888	|re4|	10116	regulated
UUCCCUUUGUCAUCCUUCGCCU	miR-211	286888	|re4|	10116	regulated
UCCUUCAUUCCACCGGAGUCUG	miR-205	286888	|re4|	10116	regulated
AACUGGCCUACAAAGUCCCAG	miR-193	286888	|re4|	10116	regulated
UUGGUCCCCUUCAACCAGCUGU	miR-133a	286888	|re4|	10116	regulated
UCCCUGAGACCCUAACUUGUGA	miR-125b	286888	|re4|	10116	regulated
CGCAUCCCCUAGGGCAUUGGUGU	miR-324-5p	7127	|TNFAIP2|B94|	9606	regulated
UUGGUCCCCUUCAACCAGCUGU	miR-133a	7127	|TNFAIP2|B94|	9606	regulated
UCGGAUCCGUCUGAGCUUGGCU	miR-127	7127	|TNFAIP2|B94|	9606	regulated
CGCAUCCCCUAGGGCAUUGGUGU	miR-324-5p	21928	|Tnfaip2|tnfb94|	10090	regulated
UUGGUCCCCUUCAACCAGCUGU	miR-133a	21928	|Tnfaip2|tnfb94|	10090	regulated
UCGGAUCCGUCUGAGCUUGGCU	miR-127	21928	|Tnfaip2|tnfb94|	10090	regulated
CGCAUCCCCUAGGGCAUUGGUGU	miR-324-5p	299339	|LOC299339|	10116	regulated
UUGGUCCCCUUCAACCAGCUGU	miR-133a	299339	|LOC299339|	10116	regulated
UCGGAUCCGUCUGAGCUUGGCU	miR-127	299339	|LOC299339|	10116	regulated
CGCAUCCCCUAGGGCAUUGGUGU	miR-324-5p	10861	|SLC26A1|SAT-1|SAT1|EDM4|	9606	regulated
UCACAGUGAACCGGUCUCUUUU	miR-128a	10861	|SLC26A1|SAT-1|SAT1|EDM4|	9606	regulated
CGCAUCCCCUAGGGCAUUGGUGU	miR-324-5p	231583	|Slc26a1|Sat1|	10090	regulated
UCACAGUGAACCGGUCUCUUUU	miR-128a	231583	|Slc26a1|Sat1|	10090	regulated
CGCAUCCCCUAGGGCAUUGGUGU	miR-324-5p	64076	|Slc26a1|sat-1|	10116	regulated
UCACAGUGAACCGGUCUCUUUU	miR-128a	64076	|Slc26a1|sat-1|	10116	regulated
UAACACUGUCUGGUAAAGAUGG	miR-141	23040	|MYT1L|KIAA1106|	9606	regulated
UAACACUGUCUGGUAAAGAUGG	miR-141	17933	|Myt1l|Png-1|mKIAA1106|	10090	regulated
UAACACUGUCUGGUAAAGAUGG	miR-141	116668	|Myt1l|Nzf-1|Nzf1|Nztf1|	10116	regulated
UUUGGCACUAGCACAUUUUUGC	miR-96	767	|CA8|CALS|CARP|CA-VIII|	9606	regulated
UCUUUGGUUAUCUAGCUGUAUGA	miR-9	767	|CA8|CALS|CARP|CA-VIII|	9606	regulated
UGGAAGACUAGUGAUUUUGUUG	miR-7	767	|CA8|CALS|CARP|CA-VIII|	9606	regulated
UGUCUUGCAGGCCGUCAUGCA	miR-431	767	|CA8|CALS|CARP|CA-VIII|	9606	regulated
UAGGCAGUGUCAUUAGCUGAUUG	miR-34b	767	|CA8|CALS|CARP|CA-VIII|	9606	regulated
UCCGUCUCAGUUACUUUAUAGCC	miR-340	767	|CA8|CALS|CARP|CA-VIII|	9606	regulated
UCCAGCUCCUAUAUGAUGCCUUU	miR-337	767	|CA8|CALS|CARP|CA-VIII|	9606	regulated
CCUAGUAGGUGUCCAGUAAGUGU	miR-325	767	|CA8|CALS|CARP|CA-VIII|	9606	regulated
CGCAUCCCCUAGGGCAUUGGUGU	miR-324-5p	767	|CA8|CALS|CARP|CA-VIII|	9606	regulated
CAGUGCAAUAGUAUUGUCAAAGC	miR-301	767	|CA8|CALS|CARP|CA-VIII|	9606	regulated
UUCACAGUGGCUAAGUUCUGC	miR-27b	767	|CA8|CALS|CARP|CA-VIII|	9606	regulated
UUCACAGUGGCUAAGUUCCGC	miR-27a	767	|CA8|CALS|CARP|CA-VIII|	9606	regulated
AGCUACAUUGUCUGCUGGGUUUC	miR-221	767	|CA8|CALS|CARP|CA-VIII|	9606	regulated
AAGCUGCCAGUUGAAGAACUGU	miR-22	767	|CA8|CALS|CARP|CA-VIII|	9606	regulated
UACUGCAUCAGGAACUGAUUGGAU	miR-217	767	|CA8|CALS|CARP|CA-VIII|	9606	regulated
UUCCCUUUGUCAUCCUUCGCCU	miR-211	767	|CA8|CALS|CARP|CA-VIII|	9606	regulated
UCCUUCAUUCCACCGGAGUCUG	miR-205	767	|CA8|CALS|CARP|CA-VIII|	9606	regulated
UUCCCUUUGUCAUCCUAUGCCU	miR-204	767	|CA8|CALS|CARP|CA-VIII|	9606	regulated
UGUGCAAAUCCAUGCAAAACUGA	miR-19b	767	|CA8|CALS|CARP|CA-VIII|	9606	regulated
UGUGCAAAUCUAUGCAAAACUGA	miR-19a	767	|CA8|CALS|CARP|CA-VIII|	9606	regulated
UGUAACAGCAACUCCAUGUGGA	miR-194	767	|CA8|CALS|CARP|CA-VIII|	9606	regulated
AACUGGCCUACAAAGUCCCAG	miR-193	767	|CA8|CALS|CARP|CA-VIII|	9606	regulated
CAAAGAAUUCUCCUUUUGGGCUU	miR-186	767	|CA8|CALS|CARP|CA-VIII|	9606	regulated
CAAAGUGCUUACAGUGCAGGUAGU	miR-17	767	|CA8|CALS|CARP|CA-VIII|	9606	regulated
UCAGUGCAUGACAGAACUUGGG	miR-152	767	|CA8|CALS|CARP|CA-VIII|	9606	regulated
ACUAGACUGAAGCUCCUUGAGG	miR-151	767	|CA8|CALS|CARP|CA-VIII|	9606	regulated
UCUCCCAACCCUUGUACCAGUG	miR-150	767	|CA8|CALS|CARP|CA-VIII|	9606	regulated
UCAGUGCAUCACAGAACUUUGU	miR-148b	767	|CA8|CALS|CARP|CA-VIII|	9606	regulated
UGAGAUGAAGCACUGUAGCUCA	miR-143	767	|CA8|CALS|CARP|CA-VIII|	9606	regulated
UAACACUGUCUGGUAAAGAUGG	miR-141	767	|CA8|CALS|CARP|CA-VIII|	9606	regulated
AGCUGGUGUUGUGAAUC	miR-138	767	|CA8|CALS|CARP|CA-VIII|	9606	regulated
ACUCCAUUUGUUUUGAUGAUGGA	miR-136	767	|CA8|CALS|CARP|CA-VIII|	9606	regulated
UAUGGCUUUUUAUUCCUAUGUGA	miR-135a	767	|CA8|CALS|CARP|CA-VIII|	9606	regulated
UUGGUCCCCUUCAACCAGCUGU	miR-133a	767	|CA8|CALS|CARP|CA-VIII|	9606	regulated
CAGUGCAAUGAUGAAAGGGCAU	miR-130b	767	|CA8|CALS|CARP|CA-VIII|	9606	regulated
UCACAGUGAACCGGUCUCUUUU	miR-128a	767	|CA8|CALS|CARP|CA-VIII|	9606	regulated
UCGGAUCCGUCUGAGCUUGGCU	miR-127	767	|CA8|CALS|CARP|CA-VIII|	9606	regulated
UCCCUGAGACCCUAACUUGUGA	miR-125b	767	|CA8|CALS|CARP|CA-VIII|	9606	regulated
UAAAGUGCUGACAGUGCAGAU	miR-106b	767	|CA8|CALS|CARP|CA-VIII|	9606	regulated
AACCCGUAGAUCCGAACUUGUG	miR-100	767	|CA8|CALS|CARP|CA-VIII|	9606	regulated
CACCCGUAGAACCGACCUUGCG	miR-99b	767	|CA8|CALS|CARP|CA-VIII|	9606	regulated
UCAAGAGCAAUAACGAAAAAUGU	miR-335	767	|CA8|CALS|CARP|CA-VIII|	9606	regulated
GGCAAGAUGCUGGCAUAGCUG	miR-31	767	|CA8|CALS|CARP|CA-VIII|	9606	regulated
UGUAAACAUCCUACACUCAGCU	miR-30b	767	|CA8|CALS|CARP|CA-VIII|	9606	regulated
UAGCACCAUUUGAAAUCGGU	miR-29c	767	|CA8|CALS|CARP|CA-VIII|	9606	regulated
UAGCACCAUCUGAAAUCGGUU	miR-29a	767	|CA8|CALS|CARP|CA-VIII|	9606	regulated
AAGGAGCUCACAGUCUAUUGAG	miR-28	767	|CA8|CALS|CARP|CA-VIII|	9606	regulated
UUCAAGUAAUCCAGGAUAGGC	miR-26a	767	|CA8|CALS|CARP|CA-VIII|	9606	regulated
CAUUGCACUUGUCUCGGUCUGA	miR-25	767	|CA8|CALS|CARP|CA-VIII|	9606	regulated
AUCACAUUGCCAGGGAUUACC	miR-23b	767	|CA8|CALS|CARP|CA-VIII|	9606	regulated
UAAUCUCAGCUGGCAACUGUG	miR-216	767	|CA8|CALS|CARP|CA-VIII|	9606	regulated
UGGAAUGUAAGGAAGUGUGUGG	miR-206	767	|CA8|CALS|CARP|CA-VIII|	9606	regulated
UGGACGGAGAACUGAUAAGGGU	miR-184	767	|CA8|CALS|CARP|CA-VIII|	9606	regulated
AACAUUCAACGCUGUCGGUGAGU	miR-181a	767	|CA8|CALS|CARP|CA-VIII|	9606	regulated
UAGGUUAUCCGUGUUGCCUUCG	miR-154	767	|CA8|CALS|CARP|CA-VIII|	9606	regulated
UGAGAACUGAAUUCCAUGGGUU	miR-146	767	|CA8|CALS|CARP|CA-VIII|	9606	regulated
UACAGUAUAGAUGAUGUACUAG	miR-144	767	|CA8|CALS|CARP|CA-VIII|	9606	regulated
UAUGGCUUUUCAUUCCUAUGUG	miR-135b	767	|CA8|CALS|CARP|CA-VIII|	9606	regulated
CAGUGCAAUGUUAAAAGGGCAU	miR-130a	767	|CA8|CALS|CARP|CA-VIII|	9606	regulated
UUAAGGCACGCGGUGAAUGCCA	miR-124a	767	|CA8|CALS|CARP|CA-VIII|	9606	regulated
UUUGGCACUAGCACAUUUUUGC	miR-96	12319	|Car8|Cals|	10090	regulated
UCUUUGGUUAUCUAGCUGUAUGA	miR-9	12319	|Car8|Cals|	10090	regulated
UGGAAGACUAGUGAUUUUGUUG	miR-7	12319	|Car8|Cals|	10090	regulated
UGUCUUGCAGGCCGUCAUGCA	miR-431	12319	|Car8|Cals|	10090	regulated
UAGGCAGUGUCAUUAGCUGAUUG	miR-34b	12319	|Car8|Cals|	10090	regulated
UCCGUCUCAGUUACUUUAUAGCC	miR-340	12319	|Car8|Cals|	10090	regulated
UCCAGCUCCUAUAUGAUGCCUUU	miR-337	12319	|Car8|Cals|	10090	regulated
CCUAGUAGGUGUCCAGUAAGUGU	miR-325	12319	|Car8|Cals|	10090	regulated
CGCAUCCCCUAGGGCAUUGGUGU	miR-324-5p	12319	|Car8|Cals|	10090	regulated
CAGUGCAAUAGUAUUGUCAAAGC	miR-301	12319	|Car8|Cals|	10090	regulated
UUCACAGUGGCUAAGUUCUGC	miR-27b	12319	|Car8|Cals|	10090	regulated
UUCACAGUGGCUAAGUUCCGC	miR-27a	12319	|Car8|Cals|	10090	regulated
AGCUACAUUGUCUGCUGGGUUUC	miR-221	12319	|Car8|Cals|	10090	regulated
AAGCUGCCAGUUGAAGAACUGU	miR-22	12319	|Car8|Cals|	10090	regulated
UACUGCAUCAGGAACUGAUUGGAU	miR-217	12319	|Car8|Cals|	10090	regulated
UUCCCUUUGUCAUCCUUCGCCU	miR-211	12319	|Car8|Cals|	10090	regulated
UCCUUCAUUCCACCGGAGUCUG	miR-205	12319	|Car8|Cals|	10090	regulated
UUCCCUUUGUCAUCCUAUGCCU	miR-204	12319	|Car8|Cals|	10090	regulated
UGUGCAAAUCCAUGCAAAACUGA	miR-19b	12319	|Car8|Cals|	10090	regulated
UGUGCAAAUCUAUGCAAAACUGA	miR-19a	12319	|Car8|Cals|	10090	regulated
UGUAACAGCAACUCCAUGUGGA	miR-194	12319	|Car8|Cals|	10090	regulated
AACUGGCCUACAAAGUCCCAG	miR-193	12319	|Car8|Cals|	10090	regulated
CAAAGAAUUCUCCUUUUGGGCUU	miR-186	12319	|Car8|Cals|	10090	regulated
CAAAGUGCUUACAGUGCAGGUAGU	miR-17	12319	|Car8|Cals|	10090	regulated
UCAGUGCAUGACAGAACUUGGG	miR-152	12319	|Car8|Cals|	10090	regulated
ACUAGACUGAAGCUCCUUGAGG	miR-151	12319	|Car8|Cals|	10090	regulated
UCUCCCAACCCUUGUACCAGUG	miR-150	12319	|Car8|Cals|	10090	regulated
UCAGUGCAUCACAGAACUUUGU	miR-148b	12319	|Car8|Cals|	10090	regulated
UGAGAUGAAGCACUGUAGCUCA	miR-143	12319	|Car8|Cals|	10090	regulated
UAACACUGUCUGGUAAAGAUGG	miR-141	12319	|Car8|Cals|	10090	regulated
AGCUGGUGUUGUGAAUC	miR-138	12319	|Car8|Cals|	10090	regulated
ACUCCAUUUGUUUUGAUGAUGGA	miR-136	12319	|Car8|Cals|	10090	regulated
UAUGGCUUUUUAUUCCUAUGUGA	miR-135a	12319	|Car8|Cals|	10090	regulated
UUGGUCCCCUUCAACCAGCUGU	miR-133a	12319	|Car8|Cals|	10090	regulated
CAGUGCAAUGAUGAAAGGGCAU	miR-130b	12319	|Car8|Cals|	10090	regulated
UCACAGUGAACCGGUCUCUUUU	miR-128a	12319	|Car8|Cals|	10090	regulated
UCGGAUCCGUCUGAGCUUGGCU	miR-127	12319	|Car8|Cals|	10090	regulated
UCCCUGAGACCCUAACUUGUGA	miR-125b	12319	|Car8|Cals|	10090	regulated
UAAAGUGCUGACAGUGCAGAU	miR-106b	12319	|Car8|Cals|	10090	regulated
AACCCGUAGAUCCGAACUUGUG	miR-100	12319	|Car8|Cals|	10090	regulated
CACCCGUAGAACCGACCUUGCG	miR-99b	12319	|Car8|Cals|	10090	regulated
UCAAGAGCAAUAACGAAAAAUGU	miR-335	12319	|Car8|Cals|	10090	regulated
GGCAAGAUGCUGGCAUAGCUG	miR-31	12319	|Car8|Cals|	10090	regulated
UGUAAACAUCCUACACUCAGCU	miR-30b	12319	|Car8|Cals|	10090	regulated
UAGCACCAUUUGAAAUCGGU	miR-29c	12319	|Car8|Cals|	10090	regulated
UAGCACCAUCUGAAAUCGGUU	miR-29a	12319	|Car8|Cals|	10090	regulated
AAGGAGCUCACAGUCUAUUGAG	miR-28	12319	|Car8|Cals|	10090	regulated
UUCAAGUAAUCCAGGAUAGGC	miR-26a	12319	|Car8|Cals|	10090	regulated
CAUUGCACUUGUCUCGGUCUGA	miR-25	12319	|Car8|Cals|	10090	regulated
AUCACAUUGCCAGGGAUUACC	miR-23b	12319	|Car8|Cals|	10090	regulated
UAAUCUCAGCUGGCAACUGUG	miR-216	12319	|Car8|Cals|	10090	regulated
UGGAAUGUAAGGAAGUGUGUGG	miR-206	12319	|Car8|Cals|	10090	regulated
UGGACGGAGAACUGAUAAGGGU	miR-184	12319	|Car8|Cals|	10090	regulated
AACAUUCAACGCUGUCGGUGAGU	miR-181a	12319	|Car8|Cals|	10090	regulated
UAGGUUAUCCGUGUUGCCUUCG	miR-154	12319	|Car8|Cals|	10090	regulated
UGAGAACUGAAUUCCAUGGGUU	miR-146	12319	|Car8|Cals|	10090	regulated
UACAGUAUAGAUGAUGUACUAG	miR-144	12319	|Car8|Cals|	10090	regulated
UAUGGCUUUUCAUUCCUAUGUG	miR-135b	12319	|Car8|Cals|	10090	regulated
CAGUGCAAUGUUAAAAGGGCAU	miR-130a	12319	|Car8|Cals|	10090	regulated
UUAAGGCACGCGGUGAAUGCCA	miR-124a	12319	|Car8|Cals|	10090	regulated
UUUGGCACUAGCACAUUUUUGC	miR-96	297814	|LOC297814|	10116	regulated
UCUUUGGUUAUCUAGCUGUAUGA	miR-9	297814	|LOC297814|	10116	regulated
UGGAAGACUAGUGAUUUUGUUG	miR-7	297814	|LOC297814|	10116	regulated
UGUCUUGCAGGCCGUCAUGCA	miR-431	297814	|LOC297814|	10116	regulated
UAGGCAGUGUCAUUAGCUGAUUG	miR-34b	297814	|LOC297814|	10116	regulated
UCCGUCUCAGUUACUUUAUAGCC	miR-340	297814	|LOC297814|	10116	regulated
UCCAGCUCCUAUAUGAUGCCUUU	miR-337	297814	|LOC297814|	10116	regulated
CCUAGUAGGUGUCCAGUAAGUGU	miR-325	297814	|LOC297814|	10116	regulated
CGCAUCCCCUAGGGCAUUGGUGU	miR-324-5p	297814	|LOC297814|	10116	regulated
CAGUGCAAUAGUAUUGUCAAAGC	miR-301	297814	|LOC297814|	10116	regulated
UUCACAGUGGCUAAGUUCUGC	miR-27b	297814	|LOC297814|	10116	regulated
UUCACAGUGGCUAAGUUCCGC	miR-27a	297814	|LOC297814|	10116	regulated
AGCUACAUUGUCUGCUGGGUUUC	miR-221	297814	|LOC297814|	10116	regulated
AAGCUGCCAGUUGAAGAACUGU	miR-22	297814	|LOC297814|	10116	regulated
UACUGCAUCAGGAACUGAUUGGAU	miR-217	297814	|LOC297814|	10116	regulated
UUCCCUUUGUCAUCCUUCGCCU	miR-211	297814	|LOC297814|	10116	regulated
UCCUUCAUUCCACCGGAGUCUG	miR-205	297814	|LOC297814|	10116	regulated
UUCCCUUUGUCAUCCUAUGCCU	miR-204	297814	|LOC297814|	10116	regulated
UGUGCAAAUCCAUGCAAAACUGA	miR-19b	297814	|LOC297814|	10116	regulated
UGUGCAAAUCUAUGCAAAACUGA	miR-19a	297814	|LOC297814|	10116	regulated
UGUAACAGCAACUCCAUGUGGA	miR-194	297814	|LOC297814|	10116	regulated
AACUGGCCUACAAAGUCCCAG	miR-193	297814	|LOC297814|	10116	regulated
CAAAGAAUUCUCCUUUUGGGCUU	miR-186	297814	|LOC297814|	10116	regulated
CAAAGUGCUUACAGUGCAGGUAGU	miR-17	297814	|LOC297814|	10116	regulated
UCAGUGCAUGACAGAACUUGGG	miR-152	297814	|LOC297814|	10116	regulated
ACUAGACUGAAGCUCCUUGAGG	miR-151	297814	|LOC297814|	10116	regulated
UCUCCCAACCCUUGUACCAGUG	miR-150	297814	|LOC297814|	10116	regulated
UCAGUGCAUCACAGAACUUUGU	miR-148b	297814	|LOC297814|	10116	regulated
UGAGAUGAAGCACUGUAGCUCA	miR-143	297814	|LOC297814|	10116	regulated
UAACACUGUCUGGUAAAGAUGG	miR-141	297814	|LOC297814|	10116	regulated
AGCUGGUGUUGUGAAUC	miR-138	297814	|LOC297814|	10116	regulated
ACUCCAUUUGUUUUGAUGAUGGA	miR-136	297814	|LOC297814|	10116	regulated
UAUGGCUUUUUAUUCCUAUGUGA	miR-135a	297814	|LOC297814|	10116	regulated
UUGGUCCCCUUCAACCAGCUGU	miR-133a	297814	|LOC297814|	10116	regulated
CAGUGCAAUGAUGAAAGGGCAU	miR-130b	297814	|LOC297814|	10116	regulated
UCACAGUGAACCGGUCUCUUUU	miR-128a	297814	|LOC297814|	10116	regulated
UCGGAUCCGUCUGAGCUUGGCU	miR-127	297814	|LOC297814|	10116	regulated
UCCCUGAGACCCUAACUUGUGA	miR-125b	297814	|LOC297814|	10116	regulated
UAAAGUGCUGACAGUGCAGAU	miR-106b	297814	|LOC297814|	10116	regulated
AACCCGUAGAUCCGAACUUGUG	miR-100	297814	|LOC297814|	10116	regulated
CACCCGUAGAACCGACCUUGCG	miR-99b	297814	|LOC297814|	10116	regulated
UCAAGAGCAAUAACGAAAAAUGU	miR-335	297814	|LOC297814|	10116	regulated
GGCAAGAUGCUGGCAUAGCUG	miR-31	297814	|LOC297814|	10116	regulated
UGUAAACAUCCUACACUCAGCU	miR-30b	297814	|LOC297814|	10116	regulated
UAGCACCAUUUGAAAUCGGU	miR-29c	297814	|LOC297814|	10116	regulated
UAGCACCAUCUGAAAUCGGUU	miR-29a	297814	|LOC297814|	10116	regulated
AAGGAGCUCACAGUCUAUUGAG	miR-28	297814	|LOC297814|	10116	regulated
UUCAAGUAAUCCAGGAUAGGC	miR-26a	297814	|LOC297814|	10116	regulated
CAUUGCACUUGUCUCGGUCUGA	miR-25	297814	|LOC297814|	10116	regulated
AUCACAUUGCCAGGGAUUACC	miR-23b	297814	|LOC297814|	10116	regulated
UAAUCUCAGCUGGCAACUGUG	miR-216	297814	|LOC297814|	10116	regulated
UGGAAUGUAAGGAAGUGUGUGG	miR-206	297814	|LOC297814|	10116	regulated
UGGACGGAGAACUGAUAAGGGU	miR-184	297814	|LOC297814|	10116	regulated
AACAUUCAACGCUGUCGGUGAGU	miR-181a	297814	|LOC297814|	10116	regulated
UAGGUUAUCCGUGUUGCCUUCG	miR-154	297814	|LOC297814|	10116	regulated
UGAGAACUGAAUUCCAUGGGUU	miR-146	297814	|LOC297814|	10116	regulated
UACAGUAUAGAUGAUGUACUAG	miR-144	297814	|LOC297814|	10116	regulated
UAUGGCUUUUCAUUCCUAUGUG	miR-135b	297814	|LOC297814|	10116	regulated
CAGUGCAAUGUUAAAAGGGCAU	miR-130a	297814	|LOC297814|	10116	regulated
UUAAGGCACGCGGUGAAUGCCA	miR-124a	297814	|LOC297814|	10116	regulated
AAGGAGCUCACAGUCUAUUGAG	miR-28	25987	|E2IG4|DKFZP586E011|	9606	regulated
AAGGAGCUCACAGUCUAUUGAG	miR-28	244152	|9530051K01Rik|	10090	regulated
AAGGAGCUCACAGUCUAUUGAG	miR-28	308843	|LOC308843|	10116	regulated
UUCCCUUUGUCAUCCUUCGCCU	miR-211	187	|AGTRL1|APJ|MGC45246|	9606	regulated
UUCCCUUUGUCAUCCUUCGCCU	miR-211	23796	|Agtrl1|msr/apj|APJ|	10090	regulated
UUCCCUUUGUCAUCCUUCGCCU	miR-211	83518	|Agtrl1|Apj|	10116	regulated
UUUGGCACUAGCACAUUUUUGC	miR-96	4092	|SMAD7|MADH8|MADH7|	9606	regulated
UUUGGCACUAGCACAUUUUUGC	miR-96	17131	|Smad7|	10090	regulated
UUUGGCACUAGCACAUUUUUGC	miR-96	81516	|Madh7|Smad7|	10116	regulated

## Sheet: Genes with 3 conserved sites
Sequence	miRNA Name	Gene ID	Gene Name	Taxon ID	Regulated / Control
AGGGCCCCCCCUCAAUCCUGU	miR-296	6659	|SOX4|EVI16|	9606	regulated
AGGGCCCCCCCUCAAUCCUGU	miR-296	20677	|Sox4|	10090	regulated
AGGGCCCCCCCUCAAUCCUGU	miR-296	364712	|LOC364712|	10116	regulated
AGGGCCCCCCCUCAAUCCUGU	miR-296	7343	|UBTF|NOR-90|UBF|	9606	regulated
AGGGCCCCCCCUCAAUCCUGU	miR-296	21429	|Ubtf|UBF1|NOR-90|UBF|	10090	regulated
AGGGCCCCCCCUCAAUCCUGU	miR-296	25574	|Tcfubf|Ubtf|	10116	regulated
UGCUGACUCCUAGUCCAGGGC	miR-345	5159	|PDGFRB|CD140B|PDGF-R-beta|PDGFR1|PDGFR|JTK12|	9606	regulated
UCUCCCAACCCUUGUACCAGUG	miR-150	5159	|PDGFRB|CD140B|PDGF-R-beta|PDGFR1|PDGFR|JTK12|	9606	regulated
UGCUGACUCCUAGUCCAGGGC	miR-345	18596	|Pdgfrb|CD140b|	10090	regulated
UCUCCCAACCCUUGUACCAGUG	miR-150	18596	|Pdgfrb|CD140b|	10090	regulated
UGCUGACUCCUAGUCCAGGGC	miR-345	291568	|LOC291568|	10116	regulated
UCUCCCAACCCUUGUACCAGUG	miR-150	291568	|LOC291568|	10116	regulated
UGGCAGUGUAUUGUUAGCUGGU	miR-449	223082	|ZNRF2|	9606	regulated
UGGCAGUGUAUUGUUAGCUGGU	miR-449	387524	|D6Ertd365e|Znrf2|	10090	regulated
UGGCAGUGUAUUGUUAGCUGGU	miR-449	362367	|LOC362367|	10116	regulated
UCACAGUGAACCGGUCUCUUUU	miR-128a	8289	|ARID1A|P270|BAF250|B120|C1orf4|SMARCF1|BM029|	9606	regulated
UCACAGUGAACCGGUCUCUUUU	miR-128a	93760	|Arid1a|Osa1|	10090	regulated
UCACAGUGAACCGGUCUCUUUU	miR-128a	297867	|LOC297867|	10116	regulated
AGGGCCCCCCCUCAAUCCUGU	miR-296	7832	|BTG2|TIS21|PC3|	9606	regulated
CCCAGUGUUCAGACUACCUGUUC	miR-199a	7832	|BTG2|TIS21|PC3|	9606	regulated
UGGAGAGAAAGGCAGUUC	miR-185	7832	|BTG2|TIS21|PC3|	9606	regulated
AGCAGCAUUGUACAGGGCUAUGA	miR-103	7832	|BTG2|TIS21|PC3|	9606	regulated
AGGGCCCCCCCUCAAUCCUGU	miR-296	12227	|Btg2|Pc3|TIS21|	10090	regulated
CCCAGUGUUCAGACUACCUGUUC	miR-199a	12227	|Btg2|Pc3|TIS21|	10090	regulated
UGGAGAGAAAGGCAGUUC	miR-185	12227	|Btg2|Pc3|TIS21|	10090	regulated
AGCAGCAUUGUACAGGGCUAUGA	miR-103	12227	|Btg2|Pc3|TIS21|	10090	regulated
AGGGCCCCCCCUCAAUCCUGU	miR-296	29619	|Btg2|PC3|Tis21|	10116	regulated
CCCAGUGUUCAGACUACCUGUUC	miR-199a	29619	|Btg2|PC3|Tis21|	10116	regulated
UGGAGAGAAAGGCAGUUC	miR-185	29619	|Btg2|PC3|Tis21|	10116	regulated
AGCAGCAUUGUACAGGGCUAUGA	miR-103	29619	|Btg2|PC3|Tis21|	10116	regulated
UGGCAGUGUCUUAGCUGGUUGUU	miR-34a	7039	|TGFA|	9606	regulated
UGGCAGUGUCUUAGCUGGUUGUU	miR-34a	21802	|Tgfa|	10090	regulated
UGGCAGUGUCUUAGCUGGUUGUU	miR-34a	24827	|Tgfa|RATTGFAA|TGFAA|	10116	regulated
AGGGCCCCCCCUCAAUCCUGU	miR-296	254263	|MGC50896|	9606	regulated
AGGGCCCCCCCUCAAUCCUGU	miR-296	12794	|Cnil|	10090	regulated
AGGGCCCCCCCUCAAUCCUGU	miR-296	361705	|LOC361705|	10116	regulated
AGGGCCCCCCCUCAAUCCUGU	miR-296	26012	|NELF|	9606	regulated
CCCAGUGUUCAGACUACCUGUUC	miR-199a	26012	|NELF|	9606	regulated
UUGGUCCCCUUCAACCAGCUGU	miR-133a	26012	|NELF|	9606	regulated
AGGGCCCCCCCUCAAUCCUGU	miR-296	56876	|Nelf|	10090	regulated
CCCAGUGUUCAGACUACCUGUUC	miR-199a	56876	|Nelf|	10090	regulated
UUGGUCCCCUUCAACCAGCUGU	miR-133a	56876	|Nelf|	10090	regulated
AGGGCCCCCCCUCAAUCCUGU	miR-296	117536	|Nelf|Jac|	10116	regulated
CCCAGUGUUCAGACUACCUGUUC	miR-199a	117536	|Nelf|Jac|	10116	regulated
UUGGUCCCCUUCAACCAGCUGU	miR-133a	117536	|Nelf|Jac|	10116	regulated
AGGGCCCCCCCUCAAUCCUGU	miR-296	64223	|GBL|	9606	regulated
AACUGGCCUACAAAGUCCCAG	miR-193	64223	|GBL|	9606	regulated
UGGCAGUGUAUUGUUAGCUGGU	miR-449	6857	|SYT1|P65|SVP65|SYT|	9606	regulated
UGGCAGUGUAUUGUUAGCUGGU	miR-449	20979	|Syt1|	10090	regulated
UGGCAGUGUAUUGUUAGCUGGU	miR-449	25716	|Syt1|P65|	10116	regulated
AGGGCCCCCCCUCAAUCCUGU	miR-296	56716	|Gbl|	10090	regulated
AACUGGCCUACAAAGUCCCAG	miR-193	56716	|Gbl|	10090	regulated
AGGGCCCCCCCUCAAUCCUGU	miR-296	64226	|Gbl|	10116	regulated
AACUGGCCUACAAAGUCCCAG	miR-193	64226	|Gbl|	10116	regulated
UGGCAGUGUAUUGUUAGCUGGU	miR-449	51092	|CGI-40|	9606	regulated
UGGACGGAGAACUGAUAAGGGU	miR-184	51092	|CGI-40|	9606	regulated
UGGCAGUGUAUUGUUAGCUGGU	miR-449	214597	|BC023957|MGC36407|MGC58967|B930096O19|	10090	regulated
UGGACGGAGAACUGAUAAGGGU	miR-184	214597	|BC023957|MGC36407|MGC58967|B930096O19|	10090	regulated
UGGCAGUGUAUUGUUAGCUGGU	miR-449	315617	|LOC315617|	10116	regulated
UGGACGGAGAACUGAUAAGGGU	miR-184	315617	|LOC315617|	10116	regulated
UGGCAGUGUCUUAGCUGGUUGUU	miR-34a	51705	|EMCN|EMCN2|	9606	regulated
UGGCAGUGUCUUAGCUGGUUGUU	miR-34a	59308	|Emcn|Muc14|	10090	regulated
UGGCAGUGUCUUAGCUGGUUGUU	miR-34a	295490	|LOC295490|	10116	regulated
GCAAAGCACACGGCCUGCAGAGA	miR-330	4336	|MOBP|	9606	regulated
UCCUUCAUUCCACCGGAGUCUG	miR-205	4336	|MOBP|	9606	regulated
UCCCUGAGACCCUAACUUGUGA	miR-125b	4336	|MOBP|	9606	regulated
UCCCUGAGACCCUUUAACCUGUG	miR-125a	4336	|MOBP|	9606	regulated
UGGAGUGUGACAAUGGUGUUUGU	miR-122a	4336	|MOBP|	9606	regulated
AGCAGCAUUGUACAGGGCUAUGA	miR-103	4336	|MOBP|	9606	regulated
GCAAAGCACACGGCCUGCAGAGA	miR-330	17433	|Mobp|	10090	regulated
UCCUUCAUUCCACCGGAGUCUG	miR-205	17433	|Mobp|	10090	regulated
UCCCUGAGACCCUAACUUGUGA	miR-125b	17433	|Mobp|	10090	regulated
UCCCUGAGACCCUUUAACCUGUG	miR-125a	17433	|Mobp|	10090	regulated
UGGAGUGUGACAAUGGUGUUUGU	miR-122a	17433	|Mobp|	10090	regulated
AGCAGCAUUGUACAGGGCUAUGA	miR-103	17433	|Mobp|	10090	regulated
GCAAAGCACACGGCCUGCAGAGA	miR-330	360443	|LOC360443|	10116	regulated
UCCUUCAUUCCACCGGAGUCUG	miR-205	360443	|LOC360443|	10116	regulated
UCCCUGAGACCCUAACUUGUGA	miR-125b	360443	|LOC360443|	10116	regulated
UCCCUGAGACCCUUUAACCUGUG	miR-125a	360443	|LOC360443|	10116	regulated
UGGAGUGUGACAAUGGUGUUUGU	miR-122a	360443	|LOC360443|	10116	regulated
AGCAGCAUUGUACAGGGCUAUGA	miR-103	360443	|LOC360443|	10116	regulated
UGUCUUGCAGGCCGUCAUGCA	miR-431	9638	|FEZ1|	9606	regulated
UGUCUUGCAGGCCGUCAUGCA	miR-431	235180	|Fez1|MGC19293|UNC76|UNC-76|	10090	regulated
UGUCUUGCAGGCCGUCAUGCA	miR-431	81730	|Fez1|	10116	regulated
UACUGCAUCAGGAACUGAUUGGAU	miR-217	54407	|SLC38A2|ATA2|KIAA1382|SAT2|SNAT2|PRO1068|	9606	regulated
UACUGCAUCAGGAACUGAUUGGAU	miR-217	67760	|Slc38a2|ATA2|SAT2|mKIAA1382|	10090	regulated
UACUGCAUCAGGAACUGAUUGGAU	miR-217	29642	|Slc38a2|Atrc2|Ata2|	10116	regulated
AGGGCCCCCCCUCAAUCCUGU	miR-296	6376	|CX3CL1|NTN|NTT|SCYD1|ABCD-3|CXC3C|CXC3|C3Xkine|	9606	regulated
AGGGCCCCCCCUCAAUCCUGU	miR-296	20312	|Cx3cl1|CX3C|Cxc3|ABCD-3|	10090	regulated
AGGGCCCCCCCUCAAUCCUGU	miR-296	89808	|Cx3cl1|Cx3c|Scyd1|	10116	regulated
AGGGCCCCCCCUCAAUCCUGU	miR-296	4681	|NBL1|MGC8972|D1S1733E|DAN|NB|NO3|	9606	regulated
AGGGCCCCCCCUCAAUCCUGU	miR-296	17965	|Nbl1|DAN|NO3|	10090	regulated
AGGGCCCCCCCUCAAUCCUGU	miR-296	50594	|Nbl1|	10116	regulated
AGGGCCCCCCCUCAAUCCUGU	miR-296	2624	|GATA2|MGC2306|NFE1B|	9606	regulated
AGGGCCCCCCCUCAAUCCUGU	miR-296	14461	|Gata2|	10090	regulated
AGGGCCCCCCCUCAAUCCUGU	miR-296	25159	|Gata2|	10116	regulated
GCAAAGCACACGGCCUGCAGAGA	miR-330	57488	|KIAA1228|	9606	regulated
AGGGCCCCCCCUCAAUCCUGU	miR-296	57488	|KIAA1228|	9606	regulated
AGCUACAUCUGGCUACUGGGUCUC	miR-222	57488	|KIAA1228|	9606	regulated
UCCUUCAUUCCACCGGAGUCUG	miR-205	57488	|KIAA1228|	9606	regulated
UAUGGCACUGGUAGAAUUCACUG	miR-183	57488	|KIAA1228|	9606	regulated
GCAAAGCACACGGCCUGCAGAGA	miR-330	52635	|D12Ertd551e|	10090	regulated
AGGGCCCCCCCUCAAUCCUGU	miR-296	52635	|D12Ertd551e|	10090	regulated
AGCUACAUCUGGCUACUGGGUCUC	miR-222	52635	|D12Ertd551e|	10090	regulated
UCCUUCAUUCCACCGGAGUCUG	miR-205	52635	|D12Ertd551e|	10090	regulated
UAUGGCACUGGUAGAAUUCACUG	miR-183	52635	|D12Ertd551e|	10090	regulated
GCAAAGCACACGGCCUGCAGAGA	miR-330	299488	|LOC299488|	10116	regulated
AGGGCCCCCCCUCAAUCCUGU	miR-296	299488	|LOC299488|	10116	regulated
AGCUACAUCUGGCUACUGGGUCUC	miR-222	299488	|LOC299488|	10116	regulated
UCCUUCAUUCCACCGGAGUCUG	miR-205	299488	|LOC299488|	10116	regulated
UAUGGCACUGGUAGAAUUCACUG	miR-183	299488	|LOC299488|	10116	regulated
UGGCAGUGUCUUAGCUGGUUGUU	miR-34a	3340	|NDST1|NST1|HSST|	9606	regulated
UGCUGACUCCUAGUCCAGGGC	miR-345	3340	|NDST1|NST1|HSST|	9606	regulated
UGGCAGUGUCUUAGCUGGUUGUU	miR-34a	15531	|Ndst1|NDST-1|	10090	regulated
UGCUGACUCCUAGUCCAGGGC	miR-345	15531	|Ndst1|NDST-1|	10090	regulated
UGGCAGUGUCUUAGCUGGUUGUU	miR-34a	29633	|Ndst1|Hsst|	10116	regulated
UGCUGACUCCUAGUCCAGGGC	miR-345	29633	|Ndst1|Hsst|	10116	regulated
GCAAAGCACACGGCCUGCAGAGA	miR-330	4335	|MNT|MAD6|MXD6|ROX|	9606	regulated
AGGGCCCCCCCUCAAUCCUGU	miR-296	4335	|MNT|MAD6|MXD6|ROX|	9606	regulated
AACUGGCCUACAAAGUCCCAG	miR-193	4335	|MNT|MAD6|MXD6|ROX|	9606	regulated
UUGGUCCCCUUCAACCAGCUGU	miR-133a	4335	|MNT|MAD6|MXD6|ROX|	9606	regulated
GCAAAGCACACGGCCUGCAGAGA	miR-330	17428	|Mnt|Rox|	10090	regulated
AGGGCCCCCCCUCAAUCCUGU	miR-296	17428	|Mnt|Rox|	10090	regulated
AACUGGCCUACAAAGUCCCAG	miR-193	17428	|Mnt|Rox|	10090	regulated
UUGGUCCCCUUCAACCAGCUGU	miR-133a	17428	|Mnt|Rox|	10090	regulated
GCAAAGCACACGGCCUGCAGAGA	miR-330	287521	|LOC287521|	10116	regulated
AGGGCCCCCCCUCAAUCCUGU	miR-296	287521	|LOC287521|	10116	regulated
AACUGGCCUACAAAGUCCCAG	miR-193	287521	|LOC287521|	10116	regulated
UUGGUCCCCUUCAACCAGCUGU	miR-133a	287521	|LOC287521|	10116	regulated
AAAAGCUGGGUUGAGAGGGCGAA	miR-320	1947	|EFNB1|CFND|CFNS|EPLG2|EFL3|MGC8782|LERK2|	9606	regulated
AGGGCCCCCCCUCAAUCCUGU	miR-296	1947	|EFNB1|CFND|CFNS|EPLG2|EFL3|MGC8782|LERK2|	9606	regulated
AAAAGCUGGGUUGAGAGGGCGAA	miR-320	13641	|Efnb1|Stra1|LERK-2|EFL-3|Elk-L|Cek5-L|Eplg2|Lerk2|	10090	regulated
AGGGCCCCCCCUCAAUCCUGU	miR-296	13641	|Efnb1|Stra1|LERK-2|EFL-3|Elk-L|Cek5-L|Eplg2|Lerk2|	10090	regulated
AAAAGCUGGGUUGAGAGGGCGAA	miR-320	25186	|Efnb1|LERK2|	10116	regulated
AGGGCCCCCCCUCAAUCCUGU	miR-296	25186	|Efnb1|LERK2|	10116	regulated
UGGCAGUGUCUUAGCUGGUUGUU	miR-34a	4053	|LTBP2|LTBP3|C14orf141|MSTP031|	9606	regulated
UGGCAGUGUCUUAGCUGGUUGUU	miR-34a	16997	|Ltbp2|	10090	regulated
UGGCAGUGUCUUAGCUGGUUGUU	miR-34a	59106	|Ltbp2|	10116	regulated
GCAAAGCACACGGCCUGCAGAGA	miR-330	6387	|CXCL12|SDF1|SDF-1a|SDF-1b|PBSF|TLSF-a|TLSF-b|TPAR1|SCYB12|SDF1A|SDF1B|	9606	regulated
AGGGCCCCCCCUCAAUCCUGU	miR-296	6387	|CXCL12|SDF1|SDF-1a|SDF-1b|PBSF|TLSF-a|TLSF-b|TPAR1|SCYB12|SDF1A|SDF1B|	9606	regulated
GCAAAGCACACGGCCUGCAGAGA	miR-330	20315	|Cxcl12|PBSF|TPAR1|TLSF|SDF-1|PBSF/SDF-1|Scyb12|TLSF-a|TLSF-b|	10090	regulated
AGGGCCCCCCCUCAAUCCUGU	miR-296	20315	|Cxcl12|PBSF|TPAR1|TLSF|SDF-1|PBSF/SDF-1|Scyb12|TLSF-a|TLSF-b|	10090	regulated
GCAAAGCACACGGCCUGCAGAGA	miR-330	24772	|Cxcl12|Sdf1|	10116	regulated
AGGGCCCCCCCUCAAUCCUGU	miR-296	24772	|Cxcl12|Sdf1|	10116	regulated
AGGGCCCCCCCUCAAUCCUGU	miR-296	3725	|JUN|AP1|	9606	regulated
AGGGCCCCCCCUCAAUCCUGU	miR-296	16476	|Jun|AP-1|c-jun|	10090	regulated
AGGGCCCCCCCUCAAUCCUGU	miR-296	24516	|Jun|	10116	regulated
UCCCUGAGACCCUAACUUGUGA	miR-125b	93099	|ZD52F10|UNQ729|	9606	regulated
UCCCUGAGACCCUUUAACCUGUG	miR-125a	93099	|ZD52F10|UNQ729|	9606	regulated
UCCCUGAGACCCUAACUUGUGA	miR-125b	73712	|1110014F24Rik|C130074A08|SK30|SK89|	10090	regulated
UCCCUGAGACCCUUUAACCUGUG	miR-125a	73712	|1110014F24Rik|C130074A08|SK30|SK89|	10090	regulated
UCCCUGAGACCCUAACUUGUGA	miR-125b	361548	|LOC361548|	10116	regulated
UCCCUGAGACCCUUUAACCUGUG	miR-125a	361548	|LOC361548|	10116	regulated
GCAAAGCACACGGCCUGCAGAGA	miR-330	4610	|MYCL1|LMYC|MYCL|	9606	regulated
GCAAAGCACACGGCCUGCAGAGA	miR-330	16918	|Lmyc1|	10090	regulated
GCAAAGCACACGGCCUGCAGAGA	miR-330	298506	|LOC298506|	10116	regulated
UCUCCCAACCCUUGUACCAGUG	miR-150	3158	|HMGCS2|	9606	regulated
UCUCCCAACCCUUGUACCAGUG	miR-150	15360	|Hmgcs2|mHS|1300002P16|	10090	regulated
UCUCCCAACCCUUGUACCAGUG	miR-150	24450	|Hmgcs2|Mt3h3mg|Hmgcs1|	10116	regulated
UGGCAGUGUCUUAGCUGGUUGUU	miR-34a	4642	|MYO1D|KIAA0727|myr4|	9606	regulated
UGCUGACUCCUAGUCCAGGGC	miR-345	4642	|MYO1D|KIAA0727|myr4|	9606	regulated
AAAAGCUGGGUUGAGAGGGCGAA	miR-320	4642	|MYO1D|KIAA0727|myr4|	9606	regulated
AGGGCCCCCCCUCAAUCCUGU	miR-296	4642	|MYO1D|KIAA0727|myr4|	9606	regulated
UGGCAGUGUCUUAGCUGGUUGUU	miR-34a	338367	|9930104H07Rik|	10090	regulated
UGCUGACUCCUAGUCCAGGGC	miR-345	338367	|9930104H07Rik|	10090	regulated
AAAAGCUGGGUUGAGAGGGCGAA	miR-320	338367	|9930104H07Rik|	10090	regulated
AGGGCCCCCCCUCAAUCCUGU	miR-296	338367	|9930104H07Rik|	10090	regulated
UGGCAGUGUCUUAGCUGGUUGUU	miR-34a	25485	|Myo1c|Myr4|Myo1d|	10116	regulated
UGCUGACUCCUAGUCCAGGGC	miR-345	25485	|Myo1c|Myr4|Myo1d|	10116	regulated
AAAAGCUGGGUUGAGAGGGCGAA	miR-320	25485	|Myo1c|Myr4|Myo1d|	10116	regulated
AGGGCCCCCCCUCAAUCCUGU	miR-296	25485	|Myo1c|Myr4|Myo1d|	10116	regulated
UGGCAGUGUAUUGUUAGCUGGU	miR-449	1435	|CSF1|MGC31930|MCSF|	9606	regulated
UAGGCAGUGUCAUUAGCUGAUUG	miR-34b	1435	|CSF1|MGC31930|MCSF|	9606	regulated
UGGCAGUGUCUUAGCUGGUUGUU	miR-34a	1435	|CSF1|MGC31930|MCSF|	9606	regulated
UGCUGACUCCUAGUCCAGGGC	miR-345	1435	|CSF1|MGC31930|MCSF|	9606	regulated
GCAAAGCACACGGCCUGCAGAGA	miR-330	1435	|CSF1|MGC31930|MCSF|	9606	regulated
AAAAGCUGGGUUGAGAGGGCGAA	miR-320	1435	|CSF1|MGC31930|MCSF|	9606	regulated
AGGGCCCCCCCUCAAUCCUGU	miR-296	1435	|CSF1|MGC31930|MCSF|	9606	regulated
UCCUUCAUUCCACCGGAGUCUG	miR-205	1435	|CSF1|MGC31930|MCSF|	9606	regulated
CCCAGUGUUCAGACUACCUGUUC	miR-199a	1435	|CSF1|MGC31930|MCSF|	9606	regulated
AACUGGCCUACAAAGUCCCAG	miR-193	1435	|CSF1|MGC31930|MCSF|	9606	regulated
UGGAGAGAAAGGCAGUUC	miR-185	1435	|CSF1|MGC31930|MCSF|	9606	regulated
UGGACGGAGAACUGAUAAGGGU	miR-184	1435	|CSF1|MGC31930|MCSF|	9606	regulated
UGUGACUGGUUGACCAGAGGG	miR-134	1435	|CSF1|MGC31930|MCSF|	9606	regulated
UUGGUCCCCUUCAACCAGCUGU	miR-133a	1435	|CSF1|MGC31930|MCSF|	9606	regulated
CAGUGCAAUGAUGAAAGGGCAU	miR-130b	1435	|CSF1|MGC31930|MCSF|	9606	regulated
UCCCUGAGACCCUAACUUGUGA	miR-125b	1435	|CSF1|MGC31930|MCSF|	9606	regulated
UCCCUGAGACCCUUUAACCUGUG	miR-125a	1435	|CSF1|MGC31930|MCSF|	9606	regulated
UGGAGUGUGACAAUGGUGUUUGU	miR-122a	1435	|CSF1|MGC31930|MCSF|	9606	regulated
UGGCAGUGUAUUGUUAGCUGGU	miR-449	12977	|Csf1|CSF-1|M-CSF|	10090	regulated
UAGGCAGUGUCAUUAGCUGAUUG	miR-34b	12977	|Csf1|CSF-1|M-CSF|	10090	regulated
UGGCAGUGUCUUAGCUGGUUGUU	miR-34a	12977	|Csf1|CSF-1|M-CSF|	10090	regulated
UGCUGACUCCUAGUCCAGGGC	miR-345	12977	|Csf1|CSF-1|M-CSF|	10090	regulated
GCAAAGCACACGGCCUGCAGAGA	miR-330	12977	|Csf1|CSF-1|M-CSF|	10090	regulated
AAAAGCUGGGUUGAGAGGGCGAA	miR-320	12977	|Csf1|CSF-1|M-CSF|	10090	regulated
AGGGCCCCCCCUCAAUCCUGU	miR-296	12977	|Csf1|CSF-1|M-CSF|	10090	regulated
UCCUUCAUUCCACCGGAGUCUG	miR-205	12977	|Csf1|CSF-1|M-CSF|	10090	regulated
CCCAGUGUUCAGACUACCUGUUC	miR-199a	12977	|Csf1|CSF-1|M-CSF|	10090	regulated
AACUGGCCUACAAAGUCCCAG	miR-193	12977	|Csf1|CSF-1|M-CSF|	10090	regulated
UGGAGAGAAAGGCAGUUC	miR-185	12977	|Csf1|CSF-1|M-CSF|	10090	regulated
UGGACGGAGAACUGAUAAGGGU	miR-184	12977	|Csf1|CSF-1|M-CSF|	10090	regulated
UGUGACUGGUUGACCAGAGGG	miR-134	12977	|Csf1|CSF-1|M-CSF|	10090	regulated
UUGGUCCCCUUCAACCAGCUGU	miR-133a	12977	|Csf1|CSF-1|M-CSF|	10090	regulated
CAGUGCAAUGAUGAAAGGGCAU	miR-130b	12977	|Csf1|CSF-1|M-CSF|	10090	regulated
UCCCUGAGACCCUAACUUGUGA	miR-125b	12977	|Csf1|CSF-1|M-CSF|	10090	regulated
UCCCUGAGACCCUUUAACCUGUG	miR-125a	12977	|Csf1|CSF-1|M-CSF|	10090	regulated
UGGAGUGUGACAAUGGUGUUUGU	miR-122a	12977	|Csf1|CSF-1|M-CSF|	10090	regulated
UGGCAGUGUAUUGUUAGCUGGU	miR-449	78965	|Csf1|	10116	regulated
UAGGCAGUGUCAUUAGCUGAUUG	miR-34b	78965	|Csf1|	10116	regulated
UGGCAGUGUCUUAGCUGGUUGUU	miR-34a	78965	|Csf1|	10116	regulated
UGCUGACUCCUAGUCCAGGGC	miR-345	78965	|Csf1|	10116	regulated
GCAAAGCACACGGCCUGCAGAGA	miR-330	78965	|Csf1|	10116	regulated
AAAAGCUGGGUUGAGAGGGCGAA	miR-320	78965	|Csf1|	10116	regulated
AGGGCCCCCCCUCAAUCCUGU	miR-296	78965	|Csf1|	10116	regulated
UCCUUCAUUCCACCGGAGUCUG	miR-205	78965	|Csf1|	10116	regulated
CCCAGUGUUCAGACUACCUGUUC	miR-199a	78965	|Csf1|	10116	regulated
AACUGGCCUACAAAGUCCCAG	miR-193	78965	|Csf1|	10116	regulated
UGGAGAGAAAGGCAGUUC	miR-185	78965	|Csf1|	10116	regulated
UGGACGGAGAACUGAUAAGGGU	miR-184	78965	|Csf1|	10116	regulated
UGUGACUGGUUGACCAGAGGG	miR-134	78965	|Csf1|	10116	regulated
UUGGUCCCCUUCAACCAGCUGU	miR-133a	78965	|Csf1|	10116	regulated
CAGUGCAAUGAUGAAAGGGCAU	miR-130b	78965	|Csf1|	10116	regulated
UCCCUGAGACCCUAACUUGUGA	miR-125b	78965	|Csf1|	10116	regulated
UCCCUGAGACCCUUUAACCUGUG	miR-125a	78965	|Csf1|	10116	regulated
UGGAGUGUGACAAUGGUGUUUGU	miR-122a	78965	|Csf1|	10116	regulated
AAAAGCUGGGUUGAGAGGGCGAA	miR-320	6844	|VAMP2|SYB2|VAMP-2|	9606	regulated
AGGGCCCCCCCUCAAUCCUGU	miR-296	6844	|VAMP2|SYB2|VAMP-2|	9606	regulated
AAAAGCUGGGUUGAGAGGGCGAA	miR-320	22318	|Vamp2|	10090	regulated
AGGGCCCCCCCUCAAUCCUGU	miR-296	22318	|Vamp2|	10090	regulated
AAAAGCUGGGUUGAGAGGGCGAA	miR-320	24803	|Vamp2|Syb2|SYB|RATVAMPB|RATVAMPIR|	10116	regulated
AGGGCCCCCCCUCAAUCCUGU	miR-296	24803	|Vamp2|Syb2|SYB|RATVAMPB|RATVAMPIR|	10116	regulated
UGGCAGUGUCUUAGCUGGUUGUU	miR-34a	5420	|PODXL|Gp200|PCLP|	9606	regulated
UGCUGACUCCUAGUCCAGGGC	miR-345	5420	|PODXL|Gp200|PCLP|	9606	regulated
AGGGCCCCCCCUCAAUCCUGU	miR-296	5420	|PODXL|Gp200|PCLP|	9606	regulated
UUCCCUUUGUCAUCCUUCGCCU	miR-211	5420	|PODXL|Gp200|PCLP|	9606	regulated
UUCCCUUUGUCAUCCUAUGCCU	miR-204	5420	|PODXL|Gp200|PCLP|	9606	regulated
UCUCCCAACCCUUGUACCAGUG	miR-150	5420	|PODXL|Gp200|PCLP|	9606	regulated
UUGGUCCCCUUCAACCAGCUGU	miR-133a	5420	|PODXL|Gp200|PCLP|	9606	regulated
UCCCUGAGACCCUAACUUGUGA	miR-125b	5420	|PODXL|Gp200|PCLP|	9606	regulated
UCCCUGAGACCCUUUAACCUGUG	miR-125a	5420	|PODXL|Gp200|PCLP|	9606	regulated
UGGCAGUGUCUUAGCUGGUUGUU	miR-34a	27205	|Podxl|Ly102|Pclp1|	10090	regulated
UGCUGACUCCUAGUCCAGGGC	miR-345	27205	|Podxl|Ly102|Pclp1|	10090	regulated
AGGGCCCCCCCUCAAUCCUGU	miR-296	27205	|Podxl|Ly102|Pclp1|	10090	regulated
UUCCCUUUGUCAUCCUUCGCCU	miR-211	27205	|Podxl|Ly102|Pclp1|	10090	regulated
UUCCCUUUGUCAUCCUAUGCCU	miR-204	27205	|Podxl|Ly102|Pclp1|	10090	regulated
UCUCCCAACCCUUGUACCAGUG	miR-150	27205	|Podxl|Ly102|Pclp1|	10090	regulated
UUGGUCCCCUUCAACCAGCUGU	miR-133a	27205	|Podxl|Ly102|Pclp1|	10090	regulated
UCCCUGAGACCCUAACUUGUGA	miR-125b	27205	|Podxl|Ly102|Pclp1|	10090	regulated
UCCCUGAGACCCUUUAACCUGUG	miR-125a	27205	|Podxl|Ly102|Pclp1|	10090	regulated
UGGCAGUGUCUUAGCUGGUUGUU	miR-34a	192181	|Podxl|	10116	regulated
UGCUGACUCCUAGUCCAGGGC	miR-345	192181	|Podxl|	10116	regulated
AGGGCCCCCCCUCAAUCCUGU	miR-296	192181	|Podxl|	10116	regulated
UUCCCUUUGUCAUCCUUCGCCU	miR-211	192181	|Podxl|	10116	regulated
UUCCCUUUGUCAUCCUAUGCCU	miR-204	192181	|Podxl|	10116	regulated
UCUCCCAACCCUUGUACCAGUG	miR-150	192181	|Podxl|	10116	regulated
UUGGUCCCCUUCAACCAGCUGU	miR-133a	192181	|Podxl|	10116	regulated
UCCCUGAGACCCUAACUUGUGA	miR-125b	192181	|Podxl|	10116	regulated
UCCCUGAGACCCUUUAACCUGUG	miR-125a	192181	|Podxl|	10116	regulated
UGGCAGUGUCUUAGCUGGUUGUU	miR-34a	6548	|SLC9A1|APNH|NHE1|	9606	regulated
AGGGCCCCCCCUCAAUCCUGU	miR-296	6548	|SLC9A1|APNH|NHE1|	9606	regulated
UGGCAGUGUCUUAGCUGGUUGUU	miR-34a	20544	|Slc9a1|	10090	regulated
AGGGCCCCCCCUCAAUCCUGU	miR-296	20544	|Slc9a1|	10090	regulated
UGGCAGUGUCUUAGCUGGUUGUU	miR-34a	24782	|Slc9a1|Nhe1|	10116	regulated
AGGGCCCCCCCUCAAUCCUGU	miR-296	24782	|Slc9a1|Nhe1|	10116	regulated
AGGGCCCCCCCUCAAUCCUGU	miR-296	79734	|FLJ12242|	9606	regulated
AGGGCCCCCCCUCAAUCCUGU	miR-296	72844	|2900008M13Rik|	10090	regulated
AGGGCCCCCCCUCAAUCCUGU	miR-296	300317	|LOC300317|	10116	regulated
AGGGCCCCCCCUCAAUCCUGU	miR-296	2760	|GM2A|SAP-3|	9606	regulated
AGGGCCCCCCCUCAAUCCUGU	miR-296	14667	|Gm2a|	10090	regulated
AGGGCCCCCCCUCAAUCCUGU	miR-296	282838	|Gm2a|	10116	regulated
UCAGUGCAUGACAGAACUUGGG	miR-152	11143	|MYST2|HBO1|HBOA|	9606	regulated
UCAGUGCAUGACAGAACUUGGG	miR-152	217127	|Myst2|Hbo1|Hboa|MGC56758|	10090	regulated
UCAGUGCAUGACAGAACUUGGG	miR-152	303470	|LOC303470|	10116	regulated
UGGCAGUGUCUUAGCUGGUUGUU	miR-34a	460	|ASTN|ASTN1|	9606	regulated
UCAGUGCAUGACAGAACUUGGG	miR-152	460	|ASTN|ASTN1|	9606	regulated
UGGCAGUGUCUUAGCUGGUUGUU	miR-34a	11899	|Astn1|mKIAA0289|Astn|GC14|	10090	regulated
UCAGUGCAUGACAGAACUUGGG	miR-152	11899	|Astn1|mKIAA0289|Astn|GC14|	10090	regulated
UGGCAGUGUCUUAGCUGGUUGUU	miR-34a	304900	|LOC304900|	10116	regulated
UCAGUGCAUGACAGAACUUGGG	miR-152	304900	|LOC304900|	10116	regulated
UUCCCUUUGUCAUCCUAUGCCU	miR-204	627	|BDNF|MGC34632|	9606	regulated
UUCCCUUUGUCAUCCUAUGCCU	miR-204	12064	|Bdnf|	10090	regulated
UUCCCUUUGUCAUCCUAUGCCU	miR-204	24225	|Bdnf|	10116	regulated
AGGGCCCCCCCUCAAUCCUGU	miR-296	23612	|PHLDA3|TIH1|	9606	regulated
UCUCCCAACCCUUGUACCAGUG	miR-150	23612	|PHLDA3|TIH1|	9606	regulated
GUCCAGUUUUCCCAGGAAUCCCUU	miR-145	23612	|PHLDA3|TIH1|	9606	regulated
UCCCUGAGACCCUUUAACCUGUG	miR-125a	23612	|PHLDA3|TIH1|	9606	regulated
AGGGCCCCCCCUCAAUCCUGU	miR-296	27280	|Phlda3|Tih1|	10090	regulated
UCUCCCAACCCUUGUACCAGUG	miR-150	27280	|Phlda3|Tih1|	10090	regulated
GUCCAGUUUUCCCAGGAAUCCCUU	miR-145	27280	|Phlda3|Tih1|	10090	regulated
UCCCUGAGACCCUUUAACCUGUG	miR-125a	27280	|Phlda3|Tih1|	10090	regulated
AGGGCCCCCCCUCAAUCCUGU	miR-296	363989	|LOC363989|	10116	regulated
UCUCCCAACCCUUGUACCAGUG	miR-150	363989	|LOC363989|	10116	regulated
GUCCAGUUUUCCCAGGAAUCCCUU	miR-145	363989	|LOC363989|	10116	regulated
UCCCUGAGACCCUUUAACCUGUG	miR-125a	363989	|LOC363989|	10116	regulated
AGGGCCCCCCCUCAAUCCUGU	miR-296	64781	|CERK|KIAA1646|hCERK|dA59H18.3|DKFZp434E0211|FLJ21430|FLJ23239|dA59H18.2|LK4|	9606	regulated
AAGCUGCCAGUUGAAGAACUGU	miR-22	64781	|CERK|KIAA1646|hCERK|dA59H18.3|DKFZp434E0211|FLJ21430|FLJ23239|dA59H18.2|LK4|	9606	regulated
AGGGCCCCCCCUCAAUCCUGU	miR-296	223753	|Cerk|mKIAA1646|	10090	regulated
AAGCUGCCAGUUGAAGAACUGU	miR-22	223753	|Cerk|mKIAA1646|	10090	regulated
AGGGCCCCCCCUCAAUCCUGU	miR-296	300129	|LOC300129|	10116	regulated
AAGCUGCCAGUUGAAGAACUGU	miR-22	300129	|LOC300129|	10116	regulated
AAGGAGCUCACAGUCUAUUGAG	miR-28	6456	|SH3GL2|EEN-B1|CNSA2|SH3D2A|SH3P4|	9606	regulated
AAGGAGCUCACAGUCUAUUGAG	miR-28	20404	|Sh3gl2|SH3PA|EEN-B1|	10090	regulated
AAGGAGCUCACAGUCUAUUGAG	miR-28	116743	|Sh3d2a|Sh3p4|	10116	regulated
AGGGCCCCCCCUCAAUCCUGU	miR-296	5345	|SERPINF2|API|ALPHA-2-PI|A2AP|PLI|AAP|	9606	regulated
AGGGCCCCCCCUCAAUCCUGU	miR-296	18816	|Serpinf2|Serpimf2|	10090	regulated
AGGGCCCCCCCUCAAUCCUGU	miR-296	287527	|LOC287527|	10116	regulated
AAAAGCUGGGUUGAGAGGGCGAA	miR-320	10406	|WFDC2|HE4|WAP5|dJ461P17.6|	9606	regulated
UCCCUGAGACCCUUUAACCUGUG	miR-125a	10406	|WFDC2|HE4|WAP5|dJ461P17.6|	9606	regulated
AAAAGCUGGGUUGAGAGGGCGAA	miR-320	67701	|Wfdc2|HE4|WAP5|	10090	regulated
UCCCUGAGACCCUUUAACCUGUG	miR-125a	67701	|Wfdc2|HE4|WAP5|	10090	regulated
AAAAGCUGGGUUGAGAGGGCGAA	miR-320	286888	|re4|	10116	regulated
UCCCUGAGACCCUUUAACCUGUG	miR-125a	286888	|re4|	10116	regulated
UGGCAGUGUCUUAGCUGGUUGUU	miR-34a	23075	|SWAP70|SWAP-70|KIAA0640|	9606	regulated
UGGCAGUGUCUUAGCUGGUUGUU	miR-34a	20947	|Swap70|70kDa|	10090	regulated
UGGCAGUGUCUUAGCUGGUUGUU	miR-34a	293410	|LOC293410|	10116	regulated
UACAGUACUGUGAUAACUGAAG	miR-101	767	|CA8|CALS|CARP|CA-VIII|	9606	regulated
UUUGGCACUAGCACAUUUUUGC	miR-96	767	|CA8|CALS|CARP|CA-VIII|	9606	regulated
UCUUUGGUUAUCUAGCUGUAUGA	miR-9	767	|CA8|CALS|CARP|CA-VIII|	9606	regulated
UGGAAGACUAGUGAUUUUGUUG	miR-7	767	|CA8|CALS|CARP|CA-VIII|	9606	regulated
UGGCAGUGUAUUGUUAGCUGGU	miR-449	767	|CA8|CALS|CARP|CA-VIII|	9606	regulated
UGUCUUGCAGGCCGUCAUGCA	miR-431	767	|CA8|CALS|CARP|CA-VIII|	9606	regulated
UAGGCAGUGUCAUUAGCUGAUUG	miR-34b	767	|CA8|CALS|CARP|CA-VIII|	9606	regulated
UGGCAGUGUCUUAGCUGGUUGUU	miR-34a	767	|CA8|CALS|CARP|CA-VIII|	9606	regulated
UGCUGACUCCUAGUCCAGGGC	miR-345	767	|CA8|CALS|CARP|CA-VIII|	9606	regulated
UCCGUCUCAGUUACUUUAUAGCC	miR-340	767	|CA8|CALS|CARP|CA-VIII|	9606	regulated
UCCAGCAUCAGUGAUUUUGUUGA	miR-338	767	|CA8|CALS|CARP|CA-VIII|	9606	regulated
UCCAGCUCCUAUAUGAUGCCUUU	miR-337	767	|CA8|CALS|CARP|CA-VIII|	9606	regulated
GCAAAGCACACGGCCUGCAGAGA	miR-330	767	|CA8|CALS|CARP|CA-VIII|	9606	regulated
AACACACCUGGUUAACCUCUUU	miR-329	767	|CA8|CALS|CARP|CA-VIII|	9606	regulated
CCUAGUAGGUGUCCAGUAAGUGU	miR-325	767	|CA8|CALS|CARP|CA-VIII|	9606	regulated
AAAAGCUGGGUUGAGAGGGCGAA	miR-320	767	|CA8|CALS|CARP|CA-VIII|	9606	regulated
CAGUGCAAUAGUAUUGUCAAAGC	miR-301	767	|CA8|CALS|CARP|CA-VIII|	9606	regulated
UAGCACCAUUUGAAAUCAGUGUU	miR-29b	767	|CA8|CALS|CARP|CA-VIII|	9606	regulated
AGGGCCCCCCCUCAAUCCUGU	miR-296	767	|CA8|CALS|CARP|CA-VIII|	9606	regulated
UUCACAGUGGCUAAGUUCUGC	miR-27b	767	|CA8|CALS|CARP|CA-VIII|	9606	regulated
UUCACAGUGGCUAAGUUCCGC	miR-27a	767	|CA8|CALS|CARP|CA-VIII|	9606	regulated
AGCUACAUCUGGCUACUGGGUCUC	miR-222	767	|CA8|CALS|CARP|CA-VIII|	9606	regulated
AGCUACAUUGUCUGCUGGGUUUC	miR-221	767	|CA8|CALS|CARP|CA-VIII|	9606	regulated
AAGCUGCCAGUUGAAGAACUGU	miR-22	767	|CA8|CALS|CARP|CA-VIII|	9606	regulated
UACUGCAUCAGGAACUGAUUGGAU	miR-217	767	|CA8|CALS|CARP|CA-VIII|	9606	regulated
UUCCCUUUGUCAUCCUUCGCCU	miR-211	767	|CA8|CALS|CARP|CA-VIII|	9606	regulated
UCCUUCAUUCCACCGGAGUCUG	miR-205	767	|CA8|CALS|CARP|CA-VIII|	9606	regulated
UUCCCUUUGUCAUCCUAUGCCU	miR-204	767	|CA8|CALS|CARP|CA-VIII|	9606	regulated
UGUGCAAAUCCAUGCAAAACUGA	miR-19b	767	|CA8|CALS|CARP|CA-VIII|	9606	regulated
UGUGCAAAUCUAUGCAAAACUGA	miR-19a	767	|CA8|CALS|CARP|CA-VIII|	9606	regulated
CCCAGUGUUCAGACUACCUGUUC	miR-199a	767	|CA8|CALS|CARP|CA-VIII|	9606	regulated
UGUAACAGCAACUCCAUGUGGA	miR-194	767	|CA8|CALS|CARP|CA-VIII|	9606	regulated
AACUGGCCUACAAAGUCCCAG	miR-193	767	|CA8|CALS|CARP|CA-VIII|	9606	regulated
CAAAGAAUUCUCCUUUUGGGCUU	miR-186	767	|CA8|CALS|CARP|CA-VIII|	9606	regulated
UGGAGAGAAAGGCAGUUC	miR-185	767	|CA8|CALS|CARP|CA-VIII|	9606	regulated
UAUGGCACUGGUAGAAUUCACUG	miR-183	767	|CA8|CALS|CARP|CA-VIII|	9606	regulated
CAAAGUGCUUACAGUGCAGGUAGU	miR-17	767	|CA8|CALS|CARP|CA-VIII|	9606	regulated
UAGCAGCACAUCAUGGUUUACA	miR-15b	767	|CA8|CALS|CARP|CA-VIII|	9606	regulated
UCAGUGCAUGACAGAACUUGGG	miR-152	767	|CA8|CALS|CARP|CA-VIII|	9606	regulated
ACUAGACUGAAGCUCCUUGAGG	miR-151	767	|CA8|CALS|CARP|CA-VIII|	9606	regulated
UCUCCCAACCCUUGUACCAGUG	miR-150	767	|CA8|CALS|CARP|CA-VIII|	9606	regulated
UCAGUGCAUCACAGAACUUUGU	miR-148b	767	|CA8|CALS|CARP|CA-VIII|	9606	regulated
GUCCAGUUUUCCCAGGAAUCCCUU	miR-145	767	|CA8|CALS|CARP|CA-VIII|	9606	regulated
UGAGAUGAAGCACUGUAGCUCA	miR-143	767	|CA8|CALS|CARP|CA-VIII|	9606	regulated
UAACACUGUCUGGUAAAGAUGG	miR-141	767	|CA8|CALS|CARP|CA-VIII|	9606	regulated
AGCUGGUGUUGUGAAUC	miR-138	767	|CA8|CALS|CARP|CA-VIII|	9606	regulated
ACUCCAUUUGUUUUGAUGAUGGA	miR-136	767	|CA8|CALS|CARP|CA-VIII|	9606	regulated
UAUGGCUUUUUAUUCCUAUGUGA	miR-135a	767	|CA8|CALS|CARP|CA-VIII|	9606	regulated
UUGGUCCCCUUCAACCAGCUGU	miR-133a	767	|CA8|CALS|CARP|CA-VIII|	9606	regulated
CAGUGCAAUGAUGAAAGGGCAU	miR-130b	767	|CA8|CALS|CARP|CA-VIII|	9606	regulated
UCACAGUGAACCGGUCUCUUUC	miR-128b	767	|CA8|CALS|CARP|CA-VIII|	9606	regulated
UCACAGUGAACCGGUCUCUUUU	miR-128a	767	|CA8|CALS|CARP|CA-VIII|	9606	regulated
UCGGAUCCGUCUGAGCUUGGCU	miR-127	767	|CA8|CALS|CARP|CA-VIII|	9606	regulated
UCCCUGAGACCCUAACUUGUGA	miR-125b	767	|CA8|CALS|CARP|CA-VIII|	9606	regulated
UCCCUGAGACCCUUUAACCUGUG	miR-125a	767	|CA8|CALS|CARP|CA-VIII|	9606	regulated
UAAAGUGCUGACAGUGCAGAU	miR-106b	767	|CA8|CALS|CARP|CA-VIII|	9606	regulated
AGCAGCAUUGUACAGGGCUAUGA	miR-103	767	|CA8|CALS|CARP|CA-VIII|	9606	regulated
UACAGUACUGUGAUAACUGAAG	miR-101	12319	|Car8|Cals|	10090	regulated
UUUGGCACUAGCACAUUUUUGC	miR-96	12319	|Car8|Cals|	10090	regulated
UCUUUGGUUAUCUAGCUGUAUGA	miR-9	12319	|Car8|Cals|	10090	regulated
UGGAAGACUAGUGAUUUUGUUG	miR-7	12319	|Car8|Cals|	10090	regulated
UGGCAGUGUAUUGUUAGCUGGU	miR-449	12319	|Car8|Cals|	10090	regulated
UGUCUUGCAGGCCGUCAUGCA	miR-431	12319	|Car8|Cals|	10090	regulated
UAGGCAGUGUCAUUAGCUGAUUG	miR-34b	12319	|Car8|Cals|	10090	regulated
UGGCAGUGUCUUAGCUGGUUGUU	miR-34a	12319	|Car8|Cals|	10090	regulated
UGCUGACUCCUAGUCCAGGGC	miR-345	12319	|Car8|Cals|	10090	regulated
UCCGUCUCAGUUACUUUAUAGCC	miR-340	12319	|Car8|Cals|	10090	regulated
UCCAGCAUCAGUGAUUUUGUUGA	miR-338	12319	|Car8|Cals|	10090	regulated
UCCAGCUCCUAUAUGAUGCCUUU	miR-337	12319	|Car8|Cals|	10090	regulated
GCAAAGCACACGGCCUGCAGAGA	miR-330	12319	|Car8|Cals|	10090	regulated
AACACACCUGGUUAACCUCUUU	miR-329	12319	|Car8|Cals|	10090	regulated
CCUAGUAGGUGUCCAGUAAGUGU	miR-325	12319	|Car8|Cals|	10090	regulated
AAAAGCUGGGUUGAGAGGGCGAA	miR-320	12319	|Car8|Cals|	10090	regulated
CAGUGCAAUAGUAUUGUCAAAGC	miR-301	12319	|Car8|Cals|	10090	regulated
UAGCACCAUUUGAAAUCAGUGUU	miR-29b	12319	|Car8|Cals|	10090	regulated
AGGGCCCCCCCUCAAUCCUGU	miR-296	12319	|Car8|Cals|	10090	regulated
UUCACAGUGGCUAAGUUCUGC	miR-27b	12319	|Car8|Cals|	10090	regulated
UUCACAGUGGCUAAGUUCCGC	miR-27a	12319	|Car8|Cals|	10090	regulated
AGCUACAUCUGGCUACUGGGUCUC	miR-222	12319	|Car8|Cals|	10090	regulated
AGCUACAUUGUCUGCUGGGUUUC	miR-221	12319	|Car8|Cals|	10090	regulated
AAGCUGCCAGUUGAAGAACUGU	miR-22	12319	|Car8|Cals|	10090	regulated
UACUGCAUCAGGAACUGAUUGGAU	miR-217	12319	|Car8|Cals|	10090	regulated
UUCCCUUUGUCAUCCUUCGCCU	miR-211	12319	|Car8|Cals|	10090	regulated
UCCUUCAUUCCACCGGAGUCUG	miR-205	12319	|Car8|Cals|	10090	regulated
UUCCCUUUGUCAUCCUAUGCCU	miR-204	12319	|Car8|Cals|	10090	regulated
UGUGCAAAUCCAUGCAAAACUGA	miR-19b	12319	|Car8|Cals|	10090	regulated
UGUGCAAAUCUAUGCAAAACUGA	miR-19a	12319	|Car8|Cals|	10090	regulated
CCCAGUGUUCAGACUACCUGUUC	miR-199a	12319	|Car8|Cals|	10090	regulated
UGUAACAGCAACUCCAUGUGGA	miR-194	12319	|Car8|Cals|	10090	regulated
AACUGGCCUACAAAGUCCCAG	miR-193	12319	|Car8|Cals|	10090	regulated
CAAAGAAUUCUCCUUUUGGGCUU	miR-186	12319	|Car8|Cals|	10090	regulated
UGGAGAGAAAGGCAGUUC	miR-185	12319	|Car8|Cals|	10090	regulated
UAUGGCACUGGUAGAAUUCACUG	miR-183	12319	|Car8|Cals|	10090	regulated
CAAAGUGCUUACAGUGCAGGUAGU	miR-17	12319	|Car8|Cals|	10090	regulated
UAGCAGCACAUCAUGGUUUACA	miR-15b	12319	|Car8|Cals|	10090	regulated
UCAGUGCAUGACAGAACUUGGG	miR-152	12319	|Car8|Cals|	10090	regulated
ACUAGACUGAAGCUCCUUGAGG	miR-151	12319	|Car8|Cals|	10090	regulated
UCUCCCAACCCUUGUACCAGUG	miR-150	12319	|Car8|Cals|	10090	regulated
UCAGUGCAUCACAGAACUUUGU	miR-148b	12319	|Car8|Cals|	10090	regulated
GUCCAGUUUUCCCAGGAAUCCCUU	miR-145	12319	|Car8|Cals|	10090	regulated
UGAGAUGAAGCACUGUAGCUCA	miR-143	12319	|Car8|Cals|	10090	regulated
UAACACUGUCUGGUAAAGAUGG	miR-141	12319	|Car8|Cals|	10090	regulated
AGCUGGUGUUGUGAAUC	miR-138	12319	|Car8|Cals|	10090	regulated
ACUCCAUUUGUUUUGAUGAUGGA	miR-136	12319	|Car8|Cals|	10090	regulated
UAUGGCUUUUUAUUCCUAUGUGA	miR-135a	12319	|Car8|Cals|	10090	regulated
UUGGUCCCCUUCAACCAGCUGU	miR-133a	12319	|Car8|Cals|	10090	regulated
CAGUGCAAUGAUGAAAGGGCAU	miR-130b	12319	|Car8|Cals|	10090	regulated
UCACAGUGAACCGGUCUCUUUC	miR-128b	12319	|Car8|Cals|	10090	regulated
UCACAGUGAACCGGUCUCUUUU	miR-128a	12319	|Car8|Cals|	10090	regulated
UCGGAUCCGUCUGAGCUUGGCU	miR-127	12319	|Car8|Cals|	10090	regulated
UCCCUGAGACCCUAACUUGUGA	miR-125b	12319	|Car8|Cals|	10090	regulated
UCCCUGAGACCCUUUAACCUGUG	miR-125a	12319	|Car8|Cals|	10090	regulated
UAAAGUGCUGACAGUGCAGAU	miR-106b	12319	|Car8|Cals|	10090	regulated
AGCAGCAUUGUACAGGGCUAUGA	miR-103	12319	|Car8|Cals|	10090	regulated
UACAGUACUGUGAUAACUGAAG	miR-101	297814	|LOC297814|	10116	regulated
UUUGGCACUAGCACAUUUUUGC	miR-96	297814	|LOC297814|	10116	regulated
UCUUUGGUUAUCUAGCUGUAUGA	miR-9	297814	|LOC297814|	10116	regulated
UGGAAGACUAGUGAUUUUGUUG	miR-7	297814	|LOC297814|	10116	regulated
UGGCAGUGUAUUGUUAGCUGGU	miR-449	297814	|LOC297814|	10116	regulated
UGUCUUGCAGGCCGUCAUGCA	miR-431	297814	|LOC297814|	10116	regulated
UAGGCAGUGUCAUUAGCUGAUUG	miR-34b	297814	|LOC297814|	10116	regulated
UGGCAGUGUCUUAGCUGGUUGUU	miR-34a	297814	|LOC297814|	10116	regulated
UGCUGACUCCUAGUCCAGGGC	miR-345	297814	|LOC297814|	10116	regulated
UCCGUCUCAGUUACUUUAUAGCC	miR-340	297814	|LOC297814|	10116	regulated
UCCAGCAUCAGUGAUUUUGUUGA	miR-338	297814	|LOC297814|	10116	regulated
UCCAGCUCCUAUAUGAUGCCUUU	miR-337	297814	|LOC297814|	10116	regulated
GCAAAGCACACGGCCUGCAGAGA	miR-330	297814	|LOC297814|	10116	regulated
AACACACCUGGUUAACCUCUUU	miR-329	297814	|LOC297814|	10116	regulated
CCUAGUAGGUGUCCAGUAAGUGU	miR-325	297814	|LOC297814|	10116	regulated
AAAAGCUGGGUUGAGAGGGCGAA	miR-320	297814	|LOC297814|	10116	regulated
CAGUGCAAUAGUAUUGUCAAAGC	miR-301	297814	|LOC297814|	10116	regulated
UAGCACCAUUUGAAAUCAGUGUU	miR-29b	297814	|LOC297814|	10116	regulated
AGGGCCCCCCCUCAAUCCUGU	miR-296	297814	|LOC297814|	10116	regulated
UUCACAGUGGCUAAGUUCUGC	miR-27b	297814	|LOC297814|	10116	regulated
UUCACAGUGGCUAAGUUCCGC	miR-27a	297814	|LOC297814|	10116	regulated
AGCUACAUCUGGCUACUGGGUCUC	miR-222	297814	|LOC297814|	10116	regulated
AGCUACAUUGUCUGCUGGGUUUC	miR-221	297814	|LOC297814|	10116	regulated
AAGCUGCCAGUUGAAGAACUGU	miR-22	297814	|LOC297814|	10116	regulated
UACUGCAUCAGGAACUGAUUGGAU	miR-217	297814	|LOC297814|	10116	regulated
UUCCCUUUGUCAUCCUUCGCCU	miR-211	297814	|LOC297814|	10116	regulated
UCCUUCAUUCCACCGGAGUCUG	miR-205	297814	|LOC297814|	10116	regulated
UUCCCUUUGUCAUCCUAUGCCU	miR-204	297814	|LOC297814|	10116	regulated
UGUGCAAAUCCAUGCAAAACUGA	miR-19b	297814	|LOC297814|	10116	regulated
UGUGCAAAUCUAUGCAAAACUGA	miR-19a	297814	|LOC297814|	10116	regulated
CCCAGUGUUCAGACUACCUGUUC	miR-199a	297814	|LOC297814|	10116	regulated
UGUAACAGCAACUCCAUGUGGA	miR-194	297814	|LOC297814|	10116	regulated
AACUGGCCUACAAAGUCCCAG	miR-193	297814	|LOC297814|	10116	regulated
CAAAGAAUUCUCCUUUUGGGCUU	miR-186	297814	|LOC297814|	10116	regulated
UGGAGAGAAAGGCAGUUC	miR-185	297814	|LOC297814|	10116	regulated
UAUGGCACUGGUAGAAUUCACUG	miR-183	297814	|LOC297814|	10116	regulated
CAAAGUGCUUACAGUGCAGGUAGU	miR-17	297814	|LOC297814|	10116	regulated
UAGCAGCACAUCAUGGUUUACA	miR-15b	297814	|LOC297814|	10116	regulated
UCAGUGCAUGACAGAACUUGGG	miR-152	297814	|LOC297814|	10116	regulated
ACUAGACUGAAGCUCCUUGAGG	miR-151	297814	|LOC297814|	10116	regulated
UCUCCCAACCCUUGUACCAGUG	miR-150	297814	|LOC297814|	10116	regulated
UCAGUGCAUCACAGAACUUUGU	miR-148b	297814	|LOC297814|	10116	regulated
GUCCAGUUUUCCCAGGAAUCCCUU	miR-145	297814	|LOC297814|	10116	regulated
UGAGAUGAAGCACUGUAGCUCA	miR-143	297814	|LOC297814|	10116	regulated
UAACACUGUCUGGUAAAGAUGG	miR-141	297814	|LOC297814|	10116	regulated
AGCUGGUGUUGUGAAUC	miR-138	297814	|LOC297814|	10116	regulated
ACUCCAUUUGUUUUGAUGAUGGA	miR-136	297814	|LOC297814|	10116	regulated
UAUGGCUUUUUAUUCCUAUGUGA	miR-135a	297814	|LOC297814|	10116	regulated
UUGGUCCCCUUCAACCAGCUGU	miR-133a	297814	|LOC297814|	10116	regulated
CAGUGCAAUGAUGAAAGGGCAU	miR-130b	297814	|LOC297814|	10116	regulated
UCACAGUGAACCGGUCUCUUUC	miR-128b	297814	|LOC297814|	10116	regulated
UCACAGUGAACCGGUCUCUUUU	miR-128a	297814	|LOC297814|	10116	regulated
UCGGAUCCGUCUGAGCUUGGCU	miR-127	297814	|LOC297814|	10116	regulated
UCCCUGAGACCCUAACUUGUGA	miR-125b	297814	|LOC297814|	10116	regulated
UCCCUGAGACCCUUUAACCUGUG	miR-125a	297814	|LOC297814|	10116	regulated
UAAAGUGCUGACAGUGCAGAU	miR-106b	297814	|LOC297814|	10116	regulated
AGCAGCAUUGUACAGGGCUAUGA	miR-103	297814	|LOC297814|	10116	regulated
GUCCAGUUUUCCCAGGAAUCCCUU	miR-145	187	|AGTRL1|APJ|MGC45246|	9606	regulated
GUCCAGUUUUCCCAGGAAUCCCUU	miR-145	23796	|Agtrl1|msr/apj|APJ|	10090	regulated
GUCCAGUUUUCCCAGGAAUCCCUU	miR-145	83518	|Agtrl1|Apj|	10116	regulated
AGGGCCCCCCCUCAAUCCUGU	miR-296	5045	|FURIN|FUR|PCSK3|SPC1|PACE|	9606	regulated
AGGGCCCCCCCUCAAUCCUGU	miR-296	18550	|Furin|PACE|SPC1|	10090	regulated
AGGGCCCCCCCUCAAUCCUGU	miR-296	360309	|LOC360309|	10116	regulated
